# Supplementary material for: Evolutionary Insight into the Functional Amyloids of the Pseudomonads
Source: PLoS One. 2013 Oct 7;8(10):e76630. doi: 10.1371/journal.pone.0076630 (PMC3792158; doi:10.1371/journal.pone.0076630)
Supplement: HMMs S1 — Curated hidden Markov models for the Fap proteins. (ZIP) [file pone.0076630.s001.zip]

Archive with 11 entries (10 files):
- FapA.hmm
- __MACOSX/
- __MACOSX/._FapA.hmm
- FapBCrep.hmm
- __MACOSX/._FapBCrep.hmm
- FapD.hmm
- __MACOSX/._FapD.hmm
- FapE.hmm
- __MACOSX/._FapE.hmm
- FapF.hmm
- __MACOSX/._FapF.hmm
