# Supplementary material for: Evolutionary Insight into the Functional Amyloids of the Pseudomonads
Source: PLoS One. 2013 Oct 7;8(10):e76630. doi: 10.1371/journal.pone.0076630 (PMC3792158; doi:10.1371/journal.pone.0076630)
Supplement: HMMs S1 — Curated hidden Markov models for the Fap proteins. (ZIP) [file pone.0076630.s001.zip › FapA.hmm]

HMMER3/b [3.0 | March 2010]
NAME  FapA-PSI-Currated_alignment
LENG  161
ALPH  amino
RF    no
CS    no
MAP   yes
DATE  Thu Aug 23 14:39:44 2012
NSEQ  69
EFFN  4.291443
CKSUM 1451769855
STATS LOCAL MSV      -10.3616  0.70831
STATS LOCAL VITERBI  -11.2916  0.70831
STATS LOCAL FORWARD   -4.1691  0.70831
HMM          A        C        D        E        F        G        H        I        K        L        M        N        P        Q        R        S        T        V        W        Y   
            m->m     m->i     m->d     i->m     i->i     d->m     d->d
  COMPO   2.28290  4.66123  3.05643  2.94313  3.78853  2.40628  3.93164  2.88529  2.98963  2.50234  3.63079  2.96818  3.08335  3.02137  2.97501  2.48291  2.71867  2.60505  5.40649  4.07185
          2.68526  4.42378  2.77748  2.73355  3.46415  2.40590  3.72261  3.29412  2.67978  2.69489  4.23149  2.90484  2.73796  3.18198  2.89479  2.37819  2.77081  2.98522  4.58158  3.61786
          1.13659  0.88056  1.32976  2.54244  0.08194  0.00000        *
      1   2.46907  4.50390  3.86553  3.29454  3.62989  3.21036  4.13458  2.98571  3.23469  2.27868  2.00892  3.66182  2.87670  3.52079  2.61269  2.75299  3.00320  2.36642  5.09560  3.25165     23 - -
          2.68618  4.42225  2.77519  2.73123  3.46354  2.40513  3.72494  3.29354  2.67741  2.69355  4.24690  2.90347  2.73739  3.18146  2.89801  2.37887  2.77519  2.98518  4.58477  3.61503
          0.12794  4.91348  2.18261  0.61958  0.77255  0.73473  0.65323
      2   2.48335  4.44047  4.02210  2.93769  3.15491  2.70564  4.18714  2.23095  3.17066  2.19199  2.50081  3.35586  4.28238  3.63502  3.08400  3.17407  2.62023  2.27835  5.04030  3.83150     24 - -
          2.68618  4.42225  2.77519  2.73123  3.46354  2.40513  3.72494  3.29354  2.67741  2.69355  4.24690  2.90347  2.73739  3.18146  2.89801  2.37887  2.77519  2.98518  4.58477  3.61503
          0.09892  4.92203  2.44295  0.61958  0.77255  1.12522  0.39242
      3   2.82222  4.46469  3.83974  3.26851  2.57812  2.82195  4.10285  2.54507  3.20833  2.53364  3.57196  2.53796  3.66102  3.49282  2.94323  2.86829  2.22767  2.38355  3.69080  3.83663     25 - -
          2.68618  4.42225  2.77519  2.73123  3.46354  2.40513  3.72494  3.29354  2.67741  2.69355  4.24690  2.90347  2.73739  3.18146  2.89801  2.37887  2.77519  2.98518  4.58477  3.61503
          0.01188  4.83499  5.55733  0.61958  0.77255  1.06869  0.42077
      4   2.83605  3.36094  2.98141  2.88855  2.94170  3.73978  3.65263  2.98690  2.34154  2.09498  3.85584  3.36201  3.35563  3.19625  2.23169  2.96200  2.68765  3.05991  5.31628  4.04101     26 - -
          2.68618  4.42225  2.77519  2.73123  3.46354  2.40513  3.72494  3.29354  2.67741  2.69355  4.24690  2.90347  2.73739  3.18146  2.89801  2.37887  2.77519  2.98518  4.58477  3.61503
          0.01135  4.88015  5.60250  0.61958  0.77255  1.05789  0.42646
      5   2.28635  5.25875  2.98765  2.53348  3.36782  2.30304  3.64537  4.02769  2.36282  3.45313  3.65919  2.50675  3.64570  2.87046  2.73653  2.56384  2.47317  3.62941  5.71417  4.32664     27 - -
          2.68618  4.42225  2.77519  2.73123  3.46354  2.40513  3.72494  3.29354  2.67741  2.69355  4.24690  2.90347  2.73739  3.18146  2.89801  2.37887  2.77519  2.98518  4.58477  3.61503
          0.01100  4.91163  5.63398  0.61958  0.77255  0.67251  0.71422
      6   2.31956  5.37290  2.57604  2.29428  4.70459  3.67342  3.51919  3.49336  2.06011  3.00393  2.62174  3.00470  3.75509  2.61701  2.70210  2.74828  2.80698  3.75633  5.81366  4.41094     28 - -
          2.68618  4.42225  2.77519  2.73123  3.46354  2.40513  3.72494  3.29354  2.67741  2.69355  4.24690  2.90347  2.73739  3.18146  2.89801  2.37887  2.77519  2.98518  4.58477  3.61503
          0.18958  5.04424  1.79427  0.61958  0.77255  0.78473  0.60926
      7   2.69778  5.29180  3.10896  2.12446  4.61395  3.33909  3.80977  4.08402  2.01764  2.93490  3.58829  2.51987  3.07254  2.81644  2.85624  2.29530  2.88918  3.02249  5.73842  4.34180     29 - -
          2.68618  4.42225  2.77519  2.73123  3.46354  2.40513  3.72494  3.29354  2.67741  2.69355  4.24690  2.90347  2.73739  3.18146  2.89801  2.37887  2.77519  2.98518  4.58477  3.61503
          0.01108  4.90391  5.62626  0.61958  0.77255  0.57221  0.83074
      8   1.93284  5.11150  3.32039  2.76308  4.35371  1.91342  3.79840  3.22715  2.70259  3.37456  4.18745  2.96376  3.04541  3.10557  2.96580  2.38372  2.96782  2.90948  5.61964  4.28544     30 - -
          2.68618  4.42225  2.77519  2.73123  3.46354  2.40513  3.72494  3.29354  2.67741  2.69355  4.24690  2.90347  2.73739  3.18146  2.89801  2.37887  2.77519  2.98518  4.58477  3.61503
          0.00932  5.07592  5.79827  0.61958  0.77255  0.86525  0.54636
      9   2.51987  4.56924  3.96377  3.39208  2.75265  3.95039  4.21791  2.49480  2.87505  2.03584  2.78466  3.75271  4.32683  3.15220  2.68974  2.04844  2.69613  2.83513  5.16200  3.94311     31 - -
          2.68618  4.42225  2.77519  2.73123  3.46354  2.40513  3.72494  3.29354  2.67741  2.69355  4.24690  2.90347  2.73739  3.18146  2.89801  2.37887  2.77519  2.98518  4.58477  3.61503
          0.00932  5.07592  5.79827  0.61958  0.77255  0.70492  0.68151
     10   2.19964  4.20561  4.42399  3.83669  3.32806  4.06093  3.32224  2.49360  3.71651  2.05283  2.95867  3.14443  4.43042  3.93584  3.39963  2.61036  2.24755  2.11606  5.04530  2.98957     32 - -
          2.68618  4.42225  2.77519  2.73123  3.46354  2.40513  3.72494  3.29354  2.67741  2.69355  4.24690  2.90347  2.73739  3.18146  2.89801  2.37887  2.77519  2.98518  4.58477  3.61503
          0.00900  5.11048  5.83283  0.61958  0.77255  0.59433  0.80282
     11   2.00909  2.82713  3.53949  2.97853  4.10380  3.85012  2.93430  3.48823  2.85037  2.11700  4.01153  2.96384  4.23656  3.29186  3.06265  2.15749  2.47655  3.22182  5.46849  4.18608     33 - -
          2.68618  4.42225  2.77519  2.73123  3.46354  2.40513  3.72494  3.29354  2.67741  2.69355  4.24690  2.90347  2.73739  3.18146  2.89801  2.37887  2.77519  2.98518  4.58477  3.61503
          0.00864  5.15167  5.87401  0.61958  0.77255  0.68638  0.69996
     12   1.93621  3.52865  4.82019  4.21411  3.00370  3.80109  4.47279  2.30829  4.02793  1.40540  3.50315  4.26281  4.51024  4.18458  2.61574  3.45106  3.22265  2.17000  5.00812  3.82895     34 - -
          2.68618  4.42225  2.77519  2.73123  3.46354  2.40513  3.72494  3.29354  2.67741  2.69355  4.24690  2.90347  2.73739  3.18146  2.89801  2.37887  2.77519  2.98518  4.58477  3.61503
          0.05809  5.15167  2.98295  0.61958  0.77255  0.68638  0.69996
     13   2.53658  4.46005  4.32965  3.74710  3.56733  3.31821  4.34141  2.55962  3.63858  1.08946  2.94160  3.98912  4.41417  2.90298  3.84781  2.96455  2.98458  2.71385  5.07037  3.87456     35 - -
          2.68618  4.42225  2.77519  2.73123  3.46354  2.40513  3.72494  3.29354  2.67741  2.69355  4.24690  2.90347  2.73739  3.18146  2.89801  2.37887  2.77519  2.98518  4.58477  3.61503
          0.00907  5.10265  5.82500  0.61958  0.77255  0.80721  0.59078
     14   2.02835  4.42170  4.75069  4.15406  3.51683  4.15819  4.49442  2.67638  3.98883  1.09600  3.04987  4.24794  4.52469  4.16308  4.07987  3.09851  2.79633  2.15483  5.05948  3.87952     36 - -
          2.68618  4.42225  2.77519  2.73123  3.46354  2.40513  3.72494  3.29354  2.67741  2.69355  4.24690  2.90347  2.73739  3.18146  2.89801  2.37887  2.77519  2.98518  4.58477  3.61503
          0.00907  5.10265  5.82500  0.61958  0.77255  0.58909  0.80930
     15   2.62289  4.44381  4.99543  4.38974  3.39379  4.25853  4.60082  1.67649  4.19189  1.85225  2.46129  4.40450  4.61526  4.33434  4.22192  2.45653  3.30671  1.62830  5.10169  3.92521     37 - -
          2.68618  4.42225  2.77519  2.73123  3.46354  2.40513  3.72494  3.29354  2.67741  2.69355  4.24690  2.90347  2.73739  3.18146  2.89801  2.37887  2.77519  2.98518  4.58477  3.61503
          0.00866  5.14953  5.87187  0.61958  0.77255  0.69210  0.69420
     16   2.44817  3.48932  4.63250  4.03641  3.08515  1.95260  4.42843  2.59058  3.88478  2.18331  2.92715  4.16556  2.95522  4.07310  4.00230  2.27468  3.21366  2.11639  5.02927  3.84464     38 - -
          2.68618  4.42225  2.77519  2.73123  3.46354  2.40513  3.72494  3.29354  2.67741  2.69355  4.24690  2.90347  2.73739  3.18146  2.89801  2.37887  2.77519  2.98518  4.58477  3.61503
          0.00866  5.14953  5.87187  0.61958  0.77255  0.69210  0.69420
     17   1.85179  1.90352  4.47465  3.88722  3.11568  3.28333  4.39599  2.74597  3.76283  2.00951  3.56905  4.08101  3.32657  3.97785  3.93354  2.40708  3.21296  2.70599  5.06596  3.74010     39 - -
          2.68618  4.42225  2.77519  2.73123  3.46354  2.40513  3.72494  3.29354  2.67741  2.69355  4.24690  2.90347  2.73739  3.18146  2.89801  2.37887  2.77519  2.98518  4.58477  3.61503
          0.00866  5.14953  5.87187  0.61958  0.77255  0.69210  0.69420
     18   1.49094  4.01849  4.73695  4.14146  3.53564  2.68584  4.48767  2.28307  3.97828  1.90033  3.55107  4.23590  3.89744  4.15547  4.07308  3.44945  3.24285  1.83578  5.06285  3.88023     40 - -
          2.68618  4.42225  2.77519  2.73123  3.46354  2.40513  3.72494  3.29354  2.67741  2.69355  4.24690  2.90347  2.73739  3.18146  2.89801  2.37887  2.77519  2.98518  4.58477  3.61503
          0.04765  5.14953  3.20077  0.61958  0.77255  0.69210  0.69420
     19   1.73717  4.38388  4.70246  4.10223  3.37946  3.10791  4.43482  2.50614  3.93563  1.41311  2.79210  4.19602  4.47868  3.79749  4.02545  3.41398  2.93259  2.22530  5.00371  3.82211     41 - -
          2.68618  4.42225  2.77519  2.73123  3.46354  2.40513  3.72494  3.29354  2.67741  2.69355  4.24690  2.90347  2.73739  3.18146  2.89801  2.37887  2.77519  2.98518  4.58477  3.61503
          0.02064  5.11088  4.24036  0.61958  0.77255  0.78832  0.60625
     20   2.33814  3.66918  3.41238  2.72088  3.46268  2.20818  4.13871  3.23512  3.12365  2.08892  3.82180  3.59071  4.27466  3.43566  3.50096  2.17923  2.67217  2.47194  5.29544  4.04944     42 - -
          2.68618  4.42225  2.77519  2.73123  3.46354  2.40513  3.72494  3.29354  2.67741  2.69355  4.24690  2.90347  2.73739  3.18146  2.89801  2.37887  2.77519  2.98518  4.58477  3.61503
          0.04195  5.09934  3.35303  0.61958  0.77255  0.43835  1.03591
     21   1.75214  4.10334  4.51150  3.12422  2.64715  4.09604  4.40386  2.43223  3.79121  2.08142  3.55874  4.10275  4.21361  4.00041  3.95017  2.37969  2.31941  2.25666  5.05654  3.86737     43 - -
          2.68618  4.42225  2.77519  2.73123  3.46354  2.40513  3.72494  3.29354  2.67741  2.69355  4.24690  2.90347  2.73739  3.18146  2.89801  2.37887  2.77519  2.98518  4.58477  3.61503
          0.00860  5.15595  5.87830  0.61958  0.77255  0.52458  0.89601
     22   1.73114  3.31467  4.45183  3.87014  3.10729  2.55973  4.42047  2.95770  3.75482  2.35854  3.62444  4.07843  4.46901  3.97835  3.94336  1.91438  2.84655  2.07313  5.12050  3.92796     44 - -
          2.68618  4.42225  2.77519  2.73123  3.46354  2.40513  3.72494  3.29354  2.67741  2.69355  4.24690  2.90347  2.73739  3.18146  2.89801  2.37887  2.77519  2.98518  4.58477  3.61503
          0.00835  5.18576  5.90810  0.61958  0.77255  0.56163  0.84461
     23   2.37875  3.04778  4.94525  4.33178  2.95595  2.48701  4.50657  2.36132  4.12247  1.47400  2.85357  4.32811  4.53812  4.25862  4.13990  3.18315  3.23974  2.06564  5.00795  3.56713     45 - -
          2.68618  4.42225  2.77519  2.73123  3.46354  2.40513  3.72494  3.29354  2.67741  2.69355  4.24690  2.90347  2.73739  3.18146  2.89801  2.37887  2.77519  2.98518  4.58477  3.61503
          0.02174  5.19071  4.13925  0.61958  0.77255  0.51623  0.90823
     24   2.23698  3.81833  3.33248  3.40902  2.54979  3.08795  4.26065  3.12854  3.35193  2.41587  3.35370  3.78175  4.37350  3.19096  3.67545  1.54373  3.22039  2.49087  5.23537  4.01285     46 - -
          2.68618  4.42225  2.77519  2.73123  3.46354  2.40513  3.72494  3.29354  2.67741  2.69355  4.24690  2.90347  2.73739  3.18146  2.89801  2.37887  2.77519  2.98518  4.58477  3.61503
          0.06801  5.18806  2.81060  0.61958  0.77255  0.58154  0.81880
     25   1.80432  4.52493  3.39958  3.58725  2.76030  3.17387  4.30009  2.98893  3.50521  1.76590  2.63782  3.89208  4.39101  3.05412  3.76802  2.90658  3.19514  2.32824  5.12680  3.92080     47 - -
          2.68618  4.42225  2.77519  2.73123  3.46354  2.40513  3.72494  3.29354  2.67741  2.69355  4.24690  2.90347  2.73739  3.18146  2.89801  2.37887  2.77519  2.98518  4.58477  3.61503
          0.00884  5.12889  5.85124  0.61958  0.77255  0.74509  0.64377
     26   2.03682  5.28022  3.16142  2.70252  4.56880  2.94579  3.93598  4.01333  2.70167  3.11733  4.34368  2.72509  1.98453  2.68138  3.18106  2.49791  2.59965  3.10017  5.75780  4.38806     48 - -
          2.68618  4.42225  2.77519  2.73123  3.46354  2.40513  3.72494  3.29354  2.67741  2.69355  4.24690  2.90347  2.73739  3.18146  2.89801  2.37887  2.77519  2.98518  4.58477  3.61503
          0.00884  5.12889  5.85124  0.61958  0.77255  0.50495  0.92516
     27   2.06503  4.74740  3.15825  3.21776  3.56732  2.79461  3.70168  2.85394  3.17941  2.47361  3.84796  2.64436  4.31937  3.48934  3.55201  2.71184  3.10818  1.72837  5.32273  3.65017     49 - -
          2.68618  4.42225  2.77519  2.73123  3.46354  2.40513  3.72494  3.29354  2.67741  2.69355  4.24690  2.90347  2.73739  3.18146  2.89801  2.37887  2.77519  2.98518  4.58477  3.61503
          0.01939  5.17964  4.29982  0.61958  0.77255  0.49401  0.94206
     28   1.57756  5.04136  3.46303  2.90357  3.91218  3.83529  3.23627  3.64289  2.89022  2.52409  3.81534  2.82513  4.22294  1.92899  3.24203  2.82193  3.20338  3.11970  5.56874  3.51815     50 - -
          2.68618  4.42225  2.77519  2.73123  3.46354  2.40513  3.72494  3.29354  2.67741  2.69355  4.24690  2.90347  2.73739  3.18146  2.89801  2.37887  2.77519  2.98518  4.58477  3.61503
          0.04697  5.19058  3.21113  0.61958  0.77255  0.51597  0.90862
     29   1.45239  4.59138  4.05795  3.48479  2.79965  4.00679  4.27857  3.06559  3.41663  2.21318  3.35888  3.82998  4.38236  3.22992  2.39795  2.61894  3.21041  2.66049  5.18674  3.26888     51 - -
          2.68618  4.42225  2.77519  2.73123  3.46354  2.40513  3.72494  3.29354  2.67741  2.69355  4.24690  2.90347  2.73739  3.18146  2.89801  2.37887  2.77519  2.98518  4.58477  3.61503
          0.01958  5.16332  4.29281  0.61958  0.77255  0.46496  0.98929
     30   1.44208  5.47097  2.28568  2.02706  3.71656  3.75209  3.95780  4.27621  2.70885  3.77006  4.51906  3.22503  2.86949  2.65355  3.20240  2.77312  3.22759  3.85338  5.91432  4.50931     52 - -
          2.68618  4.42225  2.77519  2.73123  3.46354  2.40513  3.72494  3.29354  2.67741  2.69355  4.24690  2.90347  2.73739  3.18146  2.89801  2.37887  2.77519  2.98518  4.58477  3.61503
          0.28992  5.19071  1.40197  0.61958  0.77255  0.57333  0.82930
     31   2.86765  5.45772  2.81684  2.24347  4.79374  1.60793  3.91342  4.27733  2.69629  3.76691  4.52421  3.12267  2.65763  2.14157  3.20085  2.51188  3.20714  3.84840  5.91046  4.49194     53 - -
          2.68618  4.42225  2.77519  2.73123  3.46354  2.40513  3.72494  3.29354  2.67741  2.69355  4.24690  2.90347  2.73739  3.18146  2.89801  2.37887  2.77519  2.98518  4.58477  3.61503
          0.38039  4.91177  1.17426  0.61958  0.77255  0.80211  0.59490
     32   1.95785  4.62681  3.48632  2.92541  3.80285  3.70091  3.95646  3.10776  2.88310  2.72933  3.36389  3.37460  4.09273  1.85121  3.27659  2.93860  2.74145  2.20347  5.21494  3.95637     54 - -
          2.68618  4.42225  2.77519  2.73123  3.46354  2.40513  3.72494  3.29354  2.67741  2.69355  4.24690  2.90347  2.73739  3.18146  2.89801  2.37887  2.77519  2.98518  4.58477  3.61503
          0.01394  4.67611  5.39846  0.61958  0.77255  0.89886  0.52261
     33   2.43453  5.10393  3.00199  2.61319  3.66885  3.63203  2.67022  3.20312  2.06217  3.37351  4.16732  2.32673  3.74806  2.96322  3.08292  2.48876  3.04988  2.56065  5.58919  4.23407     55 - -
          2.68618  4.42225  2.77519  2.73123  3.46354  2.40513  3.72494  3.29354  2.67741  2.69355  4.24690  2.90347  2.73739  3.18146  2.89801  2.37887  2.77519  2.98518  4.58477  3.61503
          0.16439  4.85015  1.93958  0.61958  0.77255  0.95093  0.48838
     34   1.36094  4.60182  3.61795  3.06710  3.82480  3.46174  4.05706  2.98238  3.03104  2.89260  3.77258  3.47995  3.61241  2.92241  3.40723  2.63165  3.05065  2.08231  5.24400  3.99799     56 - -
          2.68618  4.42225  2.77519  2.73123  3.46354  2.40513  3.72494  3.29354  2.67741  2.69355  4.24690  2.90347  2.73739  3.18146  2.89801  2.37887  2.77519  2.98518  4.58477  3.61503
          0.01249  4.78518  5.50752  0.61958  0.77255  1.13934  0.38571
     35   2.50213  5.33743  2.41510  2.30072  4.68103  3.39472  3.78281  4.16699  2.31694  3.64159  4.37952  1.92449  3.98699  2.25211  2.50858  2.78717  2.94315  3.72749  5.76965  4.35769     57 - -
          2.68618  4.42225  2.77519  2.73123  3.46354  2.40513  3.72494  3.29354  2.67741  2.69355  4.24690  2.90347  2.73739  3.18146  2.89801  2.37887  2.77519  2.98518  4.58477  3.61503
          0.01197  4.82741  5.54976  0.61958  0.77255  0.41552  1.07881
     36   3.41415  6.02157  1.59337  2.30723  5.33029  3.84063  4.27121  4.85142  2.89744  4.31385  5.10639  2.45142  1.22991  3.40746  3.75424  2.84674  3.67870  4.39902  6.45193  4.96257     58 - -
          2.68618  4.42225  2.77519  2.73123  3.46354  2.40513  3.72494  3.29354  2.67741  2.69355  4.24690  2.90347  2.73739  3.18146  2.89801  2.37887  2.77519  2.98518  4.58477  3.61503
          0.00896  5.11517  5.83752  0.61958  0.77255  0.33855  1.24758
     37   4.90343  6.37686  5.75428  5.82050  6.66441  0.04966  6.66565  6.72142  6.11173  6.09837  7.19313  5.92740  5.75546  6.34940  6.06759  5.13045  5.44664  6.04890  7.29062  6.85279     59 - -
          2.68618  4.42225  2.77519  2.73123  3.46354  2.40513  3.72494  3.29354  2.67741  2.69355  4.24690  2.90347  2.73739  3.18146  2.89801  2.37887  2.77519  2.98518  4.58477  3.61503
          0.00809  5.21717  5.93952  0.61958  0.77255  0.48576  0.95510
     38   2.98507  5.23873  1.68964  1.96798  4.49270  3.21808  4.00504  2.57848  2.79301  3.27283  4.30573  3.31909  4.19408  3.14415  3.10371  3.00475  2.74301  2.37549  5.73190  4.38380     60 - -
          2.68618  4.42225  2.77519  2.73123  3.46354  2.40513  3.72494  3.29354  2.67741  2.69355  4.24690  2.90347  2.73739  3.18146  2.89801  2.37887  2.77519  2.98518  4.58477  3.61503
          0.00809  5.21717  5.93952  0.61958  0.77255  0.48576  0.95510
     39   4.05658  5.24642  6.17853  5.77938  4.55629  5.67865  6.64574  0.35427  5.73365  2.89392  4.26844  5.92955  5.91479  5.99632  5.90417  5.17789  4.33557  1.90604  6.82589  5.60082     61 - -
          2.68618  4.42225  2.77519  2.73123  3.46354  2.40513  3.72494  3.29354  2.67741  2.69355  4.24690  2.90347  2.73739  3.18146  2.89801  2.37887  2.77519  2.98518  4.58477  3.61503
          0.00809  5.21717  5.93952  0.61958  0.77255  0.48576  0.95510
     40   4.01502  5.18074  6.19242  5.77841  4.71609  5.75419  6.75127  0.95412  5.77377  3.07495  4.39204  5.94894  5.95344  6.09375  5.98902  5.23922  3.99440  0.74828  6.98794  5.71890     62 - -
          2.68618  4.42225  2.77519  2.73123  3.46354  2.40513  3.72494  3.29354  2.67741  2.69355  4.24690  2.90347  2.73739  3.18146  2.89801  2.37887  2.77519  2.98518  4.58477  3.61503
          0.00809  5.21717  5.93952  0.61958  0.77255  0.48576  0.95510
     41   3.69235  4.95596  5.73310  5.18627  4.08253  5.09317  5.56361  1.43057  5.04632  1.51360  3.09313  5.25426  5.36263  5.19092  5.10207  4.45677  2.94963  1.12469  5.94098  4.78056     63 - -
          2.68618  4.42225  2.77519  2.73123  3.46354  2.40513  3.72494  3.29354  2.67741  2.69355  4.24690  2.90347  2.73739  3.18146  2.89801  2.37887  2.77519  2.98518  4.58477  3.61503
          0.00809  5.21717  5.93952  0.61958  0.77255  0.48576  0.95510
     42   2.97961  5.48203  2.71104  2.04225  4.82286  2.66195  3.94080  4.30642  2.29353  2.03746  4.52415  2.86995  4.14572  2.13182  3.17157  2.65918  2.84262  3.87046  5.91690  4.50753     64 - -
          2.68618  4.42225  2.77519  2.73123  3.46354  2.40513  3.72494  3.29354  2.67741  2.69355  4.24690  2.90347  2.73739  3.18146  2.89801  2.37887  2.77519  2.98518  4.58477  3.61503
          0.00809  5.21717  5.93952  0.61958  0.77255  0.48576  0.95510
     43   5.16654  6.57759  5.76520  5.21159  6.32512  5.16290  5.66478  6.15306  3.92649  5.41903  6.49048  5.43936  5.70426  4.93809  0.08870  5.27624  5.41568  5.82974  6.93595  6.15809     65 - -
          2.68618  4.42225  2.77519  2.73123  3.46354  2.40513  3.72494  3.29354  2.67741  2.69355  4.24690  2.90347  2.73739  3.18146  2.89801  2.37887  2.77519  2.98518  4.58477  3.61503
          0.00809  5.21717  5.93952  0.61958  0.77255  0.48576  0.95510
     44   2.99856  5.67404  1.41692  1.97170  5.00870  3.80607  4.07273  4.50298  2.85912  3.97591  4.72667  2.99268  4.25362  2.57418  3.37092  2.43328  2.02793  4.06087  6.10749  4.67638     66 - -
          2.68618  4.42225  2.77519  2.73123  3.46354  2.40513  3.72494  3.29354  2.67741  2.69355  4.24690  2.90347  2.73739  3.18146  2.89801  2.37887  2.77519  2.98518  4.58477  3.61503
          0.00809  5.21717  5.93952  0.61958  0.77255  0.48576  0.95510
     45   4.02472  5.20445  6.17652  5.77361  4.66757  5.70204  6.70787  1.85039  5.75076  3.02487  4.36239  5.93031  5.93164  6.05715  5.95170  5.19589  4.30133  0.35373  6.93415  5.67085     67 - -
          2.68618  4.42225  2.77519  2.73123  3.46354  2.40513  3.72494  3.29354  2.67741  2.69355  4.24690  2.90347  2.73739  3.18146  2.89801  2.37887  2.77519  2.98518  4.58477  3.61503
          0.04566  5.21717  3.23890  0.61958  0.77255  0.48576  0.95510
     46   2.42228  5.44105  3.21510  2.24384  4.77416  3.73767  3.29568  4.25077  2.66728  3.74133  4.48653  3.21069  3.52179  1.63133  3.02939  2.56899  1.92188  3.82561  5.88187  4.47933     68 - -
          2.68618  4.42225  2.77519  2.73123  3.46354  2.40513  3.72494  3.29354  2.67741  2.69355  4.24690  2.90347  2.73739  3.18146  2.89801  2.37887  2.77519  2.98518  4.58477  3.61503
          0.00840  5.17991  5.90226  0.61958  0.77255  0.41713  1.07567
     47   2.11341  4.94354  4.59513  4.18660  5.13925  2.62087  5.13620  4.56848  4.15743  4.24432  5.05160  4.23419  0.74965  4.41960  4.45778  2.66398  2.44673  3.16733  6.48966  5.30520     69 - -
          2.68618  4.42225  2.77519  2.73123  3.46354  2.40513  3.72494  3.29354  2.67741  2.69355  4.24690  2.90347  2.73739  3.18146  2.89801  2.37887  2.77519  2.98518  4.58477  3.61503
          0.00809  5.21717  5.93952  0.61958  0.77255  0.48576  0.95510
     48   2.42243  5.12233  3.52988  2.96015  3.99547  3.88998  2.95213  3.09816  2.85466  3.36716  4.20546  3.45511  4.27614  3.11279  1.07479  3.10971  2.87310  3.44507  5.63488  4.33559     70 - -
          2.68618  4.42225  2.77519  2.73123  3.46354  2.40513  3.72494  3.29354  2.67741  2.69355  4.24690  2.90347  2.73739  3.18146  2.89801  2.37887  2.77519  2.98518  4.58477  3.61503
          0.00809  5.21717  5.93952  0.61958  0.77255  0.48576  0.95510
     49   2.55924  4.82140  2.79077  3.15929  3.97574  3.93325  4.17195  2.20915  3.12783  2.66016  2.65643  2.87997  2.39429  2.98661  3.51937  2.75830  3.13129  2.22430  5.38855  4.13392     71 - -
          2.68618  4.42225  2.77519  2.73123  3.46354  2.40513  3.72494  3.29354  2.67741  2.69355  4.24690  2.90347  2.73739  3.18146  2.89801  2.37887  2.77519  2.98518  4.58477  3.61503
          0.00809  5.21717  5.93952  0.61958  0.77255  0.48576  0.95510
     50   0.98688  4.48334  4.62872  4.03717  2.95733  4.16177  4.47227  2.20109  3.89345  2.65932  3.59411  4.19238  4.52980  4.09471  3.27151  3.45646  3.27240  2.47533  5.09344  3.19856     72 - -
          2.68618  4.42225  2.77519  2.73123  3.46354  2.40513  3.72494  3.29354  2.67741  2.69355  4.24690  2.90347  2.73739  3.18146  2.89801  2.37887  2.77519  2.98518  4.58477  3.61503
          0.00809  5.21717  5.93952  0.61958  0.77255  0.48576  0.95510
     51   3.04966  4.46152  4.77765  4.18086  2.63798  1.95797  4.47722  2.61143  4.01310  2.64834  3.47705  4.26614  4.55340  4.18296  4.10020  3.48955  2.38010  2.60877  3.60967  1.51386     73 - -
          2.68618  4.42225  2.77519  2.73123  3.46354  2.40513  3.72494  3.29354  2.67741  2.69355  4.24690  2.90347  2.73739  3.18146  2.89801  2.37887  2.77519  2.98518  4.58477  3.61503
          0.00809  5.21717  5.93952  0.61958  0.77255  0.48576  0.95510
     52   2.73697  5.28593  2.93645  2.78805  4.55455  3.80625  3.52437  3.19970  2.75853  3.55547  4.34955  3.31546  4.19700  2.64525  1.15329  3.00812  3.12895  2.79070  5.76554  4.41339     74 - -
          2.68618  4.42225  2.77519  2.73123  3.46354  2.40513  3.72494  3.29354  2.67741  2.69355  4.24690  2.90347  2.73739  3.18146  2.89801  2.37887  2.77519  2.98518  4.58477  3.61503
          0.08921  5.21717  2.52672  0.61958  0.77255  0.48576  0.95510
     53   2.50655  5.20988  3.30140  2.74439  4.46923  3.18010  3.40889  3.89817  2.74002  3.47844  3.08904  2.93669  1.67929  2.79146  3.11183  2.36975  2.77300  3.06079  5.69954  4.34825     75 - -
          2.68618  4.42225  2.77519  2.73123  3.46354  2.40513  3.72494  3.29354  2.67741  2.69355  4.24690  2.90347  2.73739  3.18146  2.89801  2.37887  2.77519  2.98518  4.58477  3.61503
          0.25999  5.13673  1.50031  0.61958  0.77255  0.36066  1.19474
     54   2.23167  5.29695  2.68957  2.68077  4.74292  1.99097  3.95991  4.21483  2.72799  3.72715  4.48382  2.77248  2.15699  3.07303  3.21629  2.22548  2.78103  3.77852  5.88205  4.49132     76 - -
          2.68637  4.42244  2.77520  2.73143  3.46330  2.40532  3.72514  3.29328  2.67760  2.69283  4.24529  2.90366  2.73759  3.18166  2.89786  2.37906  2.77539  2.98456  4.58496  3.61501
          0.86052  0.72453  2.38048  0.06126  2.82303  1.02338  0.44532
     55   2.57356  4.92466  3.31947  2.76020  4.13259  2.30841  3.02666  2.90703  2.74764  2.96368  3.56563  3.26366  2.64331  2.50235  2.93078  2.62212  3.07137  2.65043  5.44949  4.14075     78 - -
          2.68618  4.42225  2.77519  2.73123  3.46354  2.40513  3.72494  3.29354  2.67741  2.69355  4.24690  2.90347  2.73739  3.18146  2.89801  2.37887  2.77519  2.98518  4.58477  3.61503
          0.01116  4.89660  5.61895  0.61958  0.77255  0.35535  1.20706
     56   3.00486  5.28699  3.36104  2.79574  4.56640  3.80697  3.98668  3.99363  2.17486  3.55769  4.35386  3.31775  1.82630  2.79553  2.38461  2.89567  2.50598  2.09969  5.75928  4.41607     79 - -
          2.68579  4.42306  2.77511  2.73182  3.46434  2.40494  3.72575  3.29252  2.67753  2.69335  4.24428  2.90427  2.73654  3.18013  2.89830  2.37946  2.77570  2.98458  4.58557  3.61584
          0.47580  0.97865  5.88023  1.45830  0.26479  0.52150  0.90049
     57   3.96359  6.78743  0.54859  2.31274  6.03411  2.50650  4.67106  5.64627  3.88473  5.06431  5.98491  2.41108  4.69814  3.85805  4.63644  3.76767  4.28750  5.14703  7.21281  5.55623     86 - -
          2.68618  4.42225  2.77519  2.73123  3.46354  2.40513  3.72494  3.29354  2.67741  2.69355  4.24690  2.90347  2.73739  3.18146  2.89801  2.37887  2.77519  2.98518  4.58477  3.61503
          0.00834  5.18717  5.90951  0.61958  0.77255  0.58431  0.81530
     58   2.61492  5.47132  2.82405  3.50113  5.67100  3.90905  5.07101  5.16333  4.20652  4.79052  5.64107  3.91846  0.41181  4.31280  4.67785  3.50246  3.89490  4.53185  6.93857  5.62071     87 - -
          2.68618  4.42225  2.77519  2.73123  3.46354  2.40513  3.72494  3.29354  2.67741  2.69355  4.24690  2.90347  2.73739  3.18146  2.89801  2.37887  2.77519  2.98518  4.58477  3.61503
          0.20730  5.18717  1.70577  0.61958  0.77255  0.58431  0.81530
     59   2.87785  5.04452  3.16245  2.74166  4.27306  3.59744  3.18797  3.03038  2.31066  2.79594  3.38818  2.23101  4.10630  3.08110  3.19228  2.03564  3.10918  3.37101  5.55372  2.51000     88 - -
          2.68618  4.42225  2.77519  2.73123  3.46354  2.40513  3.72494  3.29354  2.67741  2.69355  4.24690  2.90347  2.73739  3.18146  2.89801  2.37887  2.77519  2.98518  4.58477  3.61503
          0.01016  4.99003  5.71238  0.61958  0.77255  1.02338  0.44532
     60   3.88354  5.69813  4.52418  4.27831  5.58887  4.32975  5.20956  5.24401  3.76843  4.73632  5.69269  4.55181  0.28999  4.48451  2.61359  4.02164  4.30657  4.77447  6.58057  5.55487     89 - -
          2.68618  4.42225  2.77519  2.73123  3.46354  2.40513  3.72494  3.29354  2.67741  2.69355  4.24690  2.90347  2.73739  3.18146  2.89801  2.37887  2.77519  2.98518  4.58477  3.61503
          0.01016  4.99003  5.71238  0.61958  0.77255  1.02338  0.44532
     61   2.39946  5.00504  2.97520  2.76957  4.22355  3.72751  3.93705  2.74071  2.75923  3.11939  4.08211  2.98218  4.11635  2.53577  2.85448  2.83399  1.69671  2.56506  5.52246  4.20442     90 - -
          2.68608  4.42240  2.77534  2.73138  3.46368  2.40527  3.72509  3.29369  2.67755  2.69369  4.24704  2.90354  2.73754  3.18121  2.89675  2.37901  2.77534  2.98469  4.58491  3.61518
          0.46197  1.00334  5.71238  0.07872  2.58093  1.02338  0.44532
     62   2.33666  5.15146  3.24372  2.22166  4.41318  3.70484  3.91091  3.83675  2.43091  3.42179  4.22342  3.22435  4.10068  2.73459  3.15295  2.91384  1.50886  2.52566  5.64547  4.29850     92 - -
          2.68595  4.42291  2.77517  2.73098  3.46293  2.40578  3.72560  3.29388  2.67806  2.69388  4.24755  2.90292  2.73683  3.18184  2.89765  2.37875  2.77461  2.98465  4.58542  3.61569
          0.38701  1.44155  2.47271  1.83590  0.17372  0.25459  1.49271
     63   1.98925  4.59495  5.01099  4.42770  3.74167  4.43419  4.79912  1.75389  4.26866  2.16168  3.70460  4.52748  4.78218  3.21054  4.36530  3.75077  3.46034  1.15099  5.34522  4.16103    100 - -
          2.68489  4.42260  2.77555  2.73125  3.46263  2.40548  3.72530  3.29389  2.67776  2.69390  4.24725  2.90342  2.73751  3.18182  2.89778  2.37905  2.77536  2.98385  4.58512  3.61538
          0.65582  0.97794  2.25477  0.68743  0.69889  0.50055  0.93191
     64   3.06721  5.52358  3.22409  2.44395  4.87652  3.78880  3.97288  4.33959  2.64534  3.81613  4.57834  1.31023  4.19824  2.73589  1.91616  2.94895  2.58485  3.92200  5.93909  4.56118    103 - -
          2.68618  4.42225  2.77519  2.73123  3.46354  2.40513  3.72494  3.29354  2.67741  2.69355  4.24690  2.90347  2.73739  3.18146  2.89801  2.37887  2.77519  2.98518  4.58477  3.61503
          0.00923  5.08535  5.80770  0.61958  0.77255  0.41107  1.08749
     65   1.18336  5.26812  2.93571  2.56661  4.53934  3.79263  4.01765  3.96594  2.80829  3.54866  4.34823  3.31332  4.19886  2.50106  3.28158  3.01302  2.58622  2.57793  5.77013  4.41661    104 - -
          2.68618  4.42225  2.77519  2.73123  3.46354  2.40513  3.72494  3.29354  2.67741  2.69355  4.24690  2.90347  2.73739  3.18146  2.89801  2.37887  2.77519  2.98518  4.58477  3.61503
          0.00832  5.18876  5.91111  0.61958  0.77255  0.57938  0.82154
     66   2.70146  5.14356  3.39442  2.84056  4.38716  3.80667  4.02481  3.29212  2.83215  2.80449  4.22955  1.57198  4.20225  2.81681  3.29068  2.19829  2.01393  3.48069  5.66402  4.33594    105 - -
          2.68618  4.42225  2.77519  2.73123  3.46354  2.40513  3.72494  3.29354  2.67741  2.69355  4.24690  2.90347  2.73739  3.18146  2.89801  2.37887  2.77519  2.98518  4.58477  3.61503
          0.00832  5.18876  5.91111  0.61958  0.77255  0.57938  0.82154
     67   2.17379  5.09454  3.54765  3.00530  4.50624  3.33434  4.17423  3.92156  2.99787  3.53933  4.35550  3.48125  1.65807  2.81190  3.44605  2.40484  1.85529  2.92242  5.79002  4.47546    106 - -
          2.68618  4.42225  2.77519  2.73123  3.46354  2.40513  3.72494  3.29354  2.67741  2.69355  4.24690  2.90347  2.73739  3.18146  2.89801  2.37887  2.77519  2.98518  4.58477  3.61503
          0.00832  5.18876  5.91111  0.61958  0.77255  0.57938  0.82154
     68   2.56718  4.95365  3.54394  2.43887  2.25682  3.12701  4.09886  3.52758  2.98096  2.22017  4.04816  2.96934  4.25745  3.31361  3.40856  1.62755  3.21541  3.25863  5.50376  4.21904    107 - -
          2.68618  4.42225  2.77519  2.73123  3.46354  2.40513  3.72494  3.29354  2.67741  2.69355  4.24690  2.90347  2.73739  3.18146  2.89801  2.37887  2.77519  2.98518  4.58477  3.61503
          0.00832  5.18876  5.91111  0.61958  0.77255  0.43138  1.04872
     69   2.12045  5.46478  3.07212  2.60173  4.80237  2.37924  3.28952  4.28311  2.40536  3.38634  4.50745  2.86188  2.27181  2.67246  3.16557  2.38623  2.74639  3.62156  5.90198  4.49556    108 - -
          2.68618  4.42225  2.77519  2.73123  3.46354  2.40513  3.72494  3.29354  2.67741  2.69355  4.24690  2.90347  2.73739  3.18146  2.89801  2.37887  2.77519  2.98518  4.58477  3.61503
          0.00809  5.21717  5.93952  0.61958  0.77255  0.48576  0.95510
     70   1.75705  5.37252  3.13752  2.54811  4.67354  3.76643  3.31376  4.12957  2.71335  2.95448  4.08314  2.70689  4.15874  2.33277  2.43405  2.82210  2.77676  2.69105  5.83250  3.84309    109 - -
          2.68618  4.42225  2.77519  2.73123  3.46354  2.40513  3.72494  3.29354  2.67741  2.69355  4.24690  2.90347  2.73739  3.18146  2.89801  2.37887  2.77519  2.98518  4.58477  3.61503
          0.00809  5.21717  5.93952  0.61958  0.77255  0.48576  0.95510
     71   2.43685  4.67560  3.96501  3.39557  3.80625  2.68632  4.26625  2.11325  3.34144  2.88454  3.07566  2.58664  4.38162  3.63314  3.03884  2.38628  2.89512  1.85820  5.26517  4.03980    110 - -
          2.68618  4.42225  2.77519  2.73123  3.46354  2.40513  3.72494  3.29354  2.67741  2.69355  4.24690  2.90347  2.73739  3.18146  2.89801  2.37887  2.77519  2.98518  4.58477  3.61503
          0.07915  5.21717  2.64971  0.61958  0.77255  0.48576  0.95510
     72   2.76316  5.11718  3.28400  2.80965  4.34663  3.06028  3.71968  3.16457  2.69436  2.28368  3.15683  2.50880  4.17552  2.74150  3.26149  1.85421  2.41227  3.44408  5.62604  4.29808    111 - -
          2.68618  4.42225  2.77519  2.73123  3.46354  2.40513  3.72494  3.29354  2.67741  2.69355  4.24690  2.90347  2.73739  3.18146  2.89801  2.37887  2.77519  2.98518  4.58477  3.61503
          0.09604  5.14671  2.45625  0.61958  0.77255  0.69957  0.68676
     73   2.27762  5.32669  2.87742  2.63074  2.32612  3.00825  3.88140  4.09954  2.33646  3.02239  4.37662  3.00942  3.70612  2.25424  2.56924  2.70823  2.81655  3.69865  5.78061  4.39155    112 - -
          2.68618  4.42225  2.77519  2.73123  3.46354  2.40513  3.72494  3.29354  2.67741  2.69355  4.24690  2.90347  2.73739  3.18146  2.89801  2.37887  2.77519  2.98518  4.58477  3.61503
          0.02340  5.06013  4.08763  0.61958  0.77255  0.89733  0.52367
     74   2.13487  5.37902  2.16107  2.60264  4.71110  3.67592  3.72662  4.18793  2.60891  3.67920  3.48557  2.32119  4.07103  2.31792  3.09979  2.17276  2.60481  3.76292  5.82054  4.41735    113 - -
          2.68618  4.42225  2.77519  2.73123  3.46354  2.40513  3.72494  3.29354  2.67741  2.69355  4.24690  2.90347  2.73739  3.18146  2.89801  2.37887  2.77519  2.98518  4.58477  3.61503
          0.25256  5.04634  1.52896  0.61958  0.77255  0.85960  0.55048
     75   2.81410  4.72027  3.45273  2.89236  3.26339  2.74901  3.95723  3.27104  2.86742  2.86391  2.66219  3.12443  2.10889  2.84992  3.27936  2.94964  2.15835  3.01543  5.27844  4.00795    114 - -
          2.68618  4.42225  2.77519  2.73123  3.46354  2.40513  3.72494  3.29354  2.67741  2.69355  4.24690  2.90347  2.73739  3.18146  2.89801  2.37887  2.77519  2.98518  4.58477  3.61503
          0.01201  4.82351  5.54586  0.61958  0.77255  0.59769  0.79869
     76   2.35844  4.70701  3.69916  3.13685  3.87982  2.65944  4.12482  3.24767  3.10155  2.85652  2.98864  3.33852  3.46435  3.41483  3.48174  2.48394  1.65744  2.27336  5.30164  4.05404    115 - -
          2.68618  4.42225  2.77519  2.73123  3.46354  2.40513  3.72494  3.29354  2.67741  2.69355  4.24690  2.90347  2.73739  3.18146  2.89801  2.37887  2.77519  2.98518  4.58477  3.61503
          0.00969  5.03684  5.75919  0.61958  0.77255  0.53684  0.87849
     77   2.93815  5.29029  2.85038  2.69910  4.57513  3.21383  3.93354  3.34025  2.69754  3.56953  2.19049  2.25582  4.13056  2.55662  2.76553  2.24280  2.57411  3.10806  5.76093  4.38963    116 - -
          2.68618  4.42225  2.77519  2.73123  3.46354  2.40513  3.72494  3.29354  2.67741  2.69355  4.24690  2.90347  2.73739  3.18146  2.89801  2.37887  2.77519  2.98518  4.58477  3.61503
          0.13786  5.13673  2.09640  0.61958  0.77255  0.72541  0.66190
     78   1.77814  5.32365  2.58132  2.60470  4.64597  2.32768  3.86092  4.11306  2.60836  3.62226  4.37714  3.01463  4.06119  2.70520  2.71763  2.57247  2.42166  3.23790  5.77842  4.38483    117 - -
          2.68618  4.42225  2.77519  2.73123  3.46354  2.40513  3.72494  3.29354  2.67741  2.69355  4.24690  2.90347  2.73739  3.18146  2.89801  2.37887  2.77519  2.98518  4.58477  3.61503
          0.00997  5.00885  5.73119  0.61958  0.77255  0.26390  1.46125
     79   2.99175  5.44754  2.89697  1.20047  4.76897  3.76299  3.96097  3.57948  2.70982  3.74271  4.49572  2.95247  4.16177  2.36827  3.19971  2.96361  2.55860  2.74794  5.89448  4.49623    118 - -
          2.68618  4.42225  2.77519  2.73123  3.46354  2.40513  3.72494  3.29354  2.67741  2.69355  4.24690  2.90347  2.73739  3.18146  2.89801  2.37887  2.77519  2.98518  4.58477  3.61503
          0.00809  5.21717  5.93952  0.61958  0.77255  0.48576  0.95510
     80   2.65797  4.98470  5.63382  5.03982  3.11170  4.94524  5.28928  2.42174  4.86413  0.66986  3.31779  5.10158  5.19700  4.91437  4.86487  4.28336  3.90341  1.99036  5.61336  4.51954    119 - -
          2.68618  4.42225  2.77519  2.73123  3.46354  2.40513  3.72494  3.29354  2.67741  2.69355  4.24690  2.90347  2.73739  3.18146  2.89801  2.37887  2.77519  2.98518  4.58477  3.61503
          0.00809  5.21717  5.93952  0.61958  0.77255  0.48576  0.95510
     81   2.33787  4.88011  3.77922  3.22875  4.15590  2.83607  4.26692  3.53105  3.20201  2.74571  4.08617  3.06174  4.33601  3.52198  3.59902  1.33158  2.56643  2.12958  5.55038  4.29177    120 - -
          2.68618  4.42225  2.77519  2.73123  3.46354  2.40513  3.72494  3.29354  2.67741  2.69355  4.24690  2.90347  2.73739  3.18146  2.89801  2.37887  2.77519  2.98518  4.58477  3.61503
          0.00809  5.21717  5.93952  0.61958  0.77255  0.48576  0.95510
     82   2.87829  5.70808  0.90920  2.81832  5.14956  2.69020  4.25123  4.64213  3.09756  4.13799  4.91149  3.37158  4.36481  2.93991  3.62027  2.26473  2.87303  4.19002  6.28728  4.85652    121 - -
          2.68618  4.42225  2.77519  2.73123  3.46354  2.40513  3.72494  3.29354  2.67741  2.69355  4.24690  2.90347  2.73739  3.18146  2.89801  2.37887  2.77519  2.98518  4.58477  3.61503
          0.00809  5.21717  5.93952  0.61958  0.77255  0.48576  0.95510
     83   2.15576  5.48395  1.89620  2.38950  4.82594  2.02958  3.94013  4.31026  2.67800  3.78804  4.21702  2.87408  4.14505  2.72996  2.89409  2.53954  2.92685  3.87305  5.91848  4.50844    122 - -
          2.68576  4.42239  2.77533  2.73137  3.46368  2.40527  3.72508  3.29368  2.67755  2.69316  4.24704  2.90361  2.73753  3.18126  2.89815  2.37901  2.77449  2.98532  4.58491  3.61517
          0.33173  1.27408  5.93952  0.08182  2.54390  0.48576  0.95510
     84   3.67656  6.33575  0.62529  2.12120  5.63183  3.96771  4.46851  5.16994  3.42952  4.61411  5.44086  3.41062  4.57309  2.59583  2.99273  3.54734  3.95377  4.70997  6.74498  5.22533    124 - -
          2.68618  4.42225  2.77519  2.73123  3.46354  2.40513  3.72494  3.29354  2.67741  2.69355  4.24690  2.90347  2.73739  3.18146  2.89801  2.37887  2.77519  2.98518  4.58477  3.61503
          0.00809  5.21717  5.93952  0.61958  0.77255  0.48576  0.95510
     85   2.69961  4.54440  5.12895  4.51955  1.58666  4.36227  4.68151  2.21885  4.31278  1.38258  3.53712  4.51756  4.70674  4.42940  4.32204  3.67743  3.41138  2.27324  5.14016  2.74449    125 - -
          2.68618  4.42225  2.77519  2.73123  3.46354  2.40513  3.72494  3.29354  2.67741  2.69355  4.24690  2.90347  2.73739  3.18146  2.89801  2.37887  2.77519  2.98518  4.58477  3.61503
          0.00809  5.21717  5.93952  0.61958  0.77255  0.48576  0.95510
     86   0.99955  5.03457  3.80607  2.88104  4.63245  2.58506  4.43286  4.04080  3.30638  3.68527  4.51105  3.70601  4.36380  3.63081  3.72682  2.69335  1.90882  3.12209  5.95134  4.66949    126 - -
          2.68618  4.42225  2.77519  2.73123  3.46354  2.40513  3.72494  3.29354  2.67741  2.69355  4.24690  2.90347  2.73739  3.18146  2.89801  2.37887  2.77519  2.98518  4.58477  3.61503
          0.00809  5.21717  5.93952  0.61958  0.77255  0.48576  0.95510
     87   2.38907  5.23244  3.27468  2.81416  4.50964  1.82528  4.02510  3.23754  2.81437  3.12039  4.32408  1.70451  4.20297  3.16545  3.13671  2.37055  3.22598  3.59243  5.74921  4.40305    127 - -
          2.68618  4.42225  2.77519  2.73123  3.46354  2.40513  3.72494  3.29354  2.67741  2.69355  4.24690  2.90347  2.73739  3.18146  2.89801  2.37887  2.77519  2.98518  4.58477  3.61503
          0.00809  5.21717  5.93952  0.61958  0.77255  0.48576  0.95510
     88   1.81479  4.45148  4.88757  4.28515  3.55844  3.46349  4.55642  1.60545  4.10279  2.41084  2.75323  4.33784  4.58475  4.26253  4.16304  2.90845  3.29222  1.64873  5.09320  3.91292    128 - -
          2.68618  4.42225  2.77519  2.73123  3.46354  2.40513  3.72494  3.29354  2.67741  2.69355  4.24690  2.90347  2.73739  3.18146  2.89801  2.37887  2.77519  2.98518  4.58477  3.61503
          0.05430  5.21717  3.04846  0.61958  0.77255  0.48576  0.95510
     89   2.19563  5.30294  3.28132  2.72539  4.59693  2.65594  2.39653  4.04199  2.63716  3.59153  4.36999  3.25924  4.15164  3.07907  2.62256  1.98058  2.18451  3.18297  5.78301  4.41333    129 - -
          2.68618  4.42225  2.77519  2.73123  3.46354  2.40513  3.72494  3.29354  2.67741  2.69355  4.24690  2.90347  2.73739  3.18146  2.89801  2.37887  2.77519  2.98518  4.58477  3.61503
          0.00847  5.17134  5.89368  0.61958  0.77255  0.63156  0.75878
     90   1.79746  4.92120  4.81854  4.52682  5.52448  1.42909  5.42879  5.00565  4.51833  4.66721  5.42332  4.36347  4.52758  4.73191  4.75071  0.98210  2.36361  4.21272  6.83937  5.71428    130 - -
          2.68618  4.42225  2.77519  2.73123  3.46354  2.40513  3.72494  3.29354  2.67741  2.69355  4.24690  2.90347  2.73739  3.18146  2.89801  2.37887  2.77519  2.98518  4.58477  3.61503
          0.04287  5.17134  3.31625  0.61958  0.77255  0.40432  1.10090
     91   3.12482  5.51085  3.30052  2.83988  4.93982  1.23230  4.10362  4.40127  2.80770  3.90022  4.67061  2.88297  4.28087  2.60738  2.47229  1.91972  3.37752  3.97739  6.03946  4.66703    131 - -
          2.68618  4.42225  2.77519  2.73123  3.46354  2.40513  3.72494  3.29354  2.67741  2.69355  4.24690  2.90347  2.73739  3.18146  2.89801  2.37887  2.77519  2.98518  4.58477  3.61503
          0.00836  5.18462  5.90696  0.61958  0.77255  0.59212  0.80553
     92   1.75022  5.37948  3.24748  2.69331  4.69124  3.74931  3.36621  4.15209  2.42493  3.67194  4.43313  2.67701  4.14330  2.76906  3.17704  1.74825  2.38465  3.31013  5.83718  4.44995    132 - -
          2.68618  4.42225  2.77519  2.73123  3.46354  2.40513  3.72494  3.29354  2.67741  2.69355  4.24690  2.90347  2.73739  3.18146  2.89801  2.37887  2.77519  2.98518  4.58477  3.61503
          0.00836  5.18462  5.90696  0.61958  0.77255  0.59212  0.80553
     93   1.93523  4.87203  4.03622  3.51106  4.40382  1.24130  4.51742  3.56767  3.47760  3.24484  4.33341  3.84046  4.38982  3.78483  3.84935  1.92099  2.49773  2.86684  5.79545  4.55461    133 - -
          2.68618  4.42225  2.77519  2.73123  3.46354  2.40513  3.72494  3.29354  2.67741  2.69355  4.24690  2.90347  2.73739  3.18146  2.89801  2.37887  2.77519  2.98518  4.58477  3.61503
          0.00836  5.18462  5.90696  0.61958  0.77255  0.59212  0.80553
     94   2.27311  4.43819  4.64432  3.41004  3.32341  4.13537  4.45155  1.44951  3.90013  2.03231  3.55548  4.18415  3.24144  4.09091  4.02218  2.66905  3.04449  2.03085  5.05720  3.87201    134 - -
          2.68618  4.42225  2.77519  2.73123  3.46354  2.40513  3.72494  3.29354  2.67741  2.69355  4.24690  2.90347  2.73739  3.18146  2.89801  2.37887  2.77519  2.98518  4.58477  3.61503
          0.04068  5.18462  3.37363  0.61958  0.77255  0.59212  0.80553
     95   2.00700  5.14981  3.35102  2.79308  4.38850  2.36893  3.54286  3.80527  2.78591  3.04031  3.30515  2.94048  4.17112  3.13572  2.37731  2.16906  2.59598  2.99722  5.65326  4.31826    135 - -
          2.68618  4.42225  2.77519  2.73123  3.46354  2.40513  3.72494  3.29354  2.67741  2.69355  4.24690  2.90347  2.73739  3.18146  2.89801  2.37887  2.77519  2.98518  4.58477  3.61503
          0.02019  5.15256  4.25405  0.61958  0.77255  0.37920  1.15330
     96   2.69280  5.42515  2.52876  2.68156  4.74861  3.35030  3.62392  3.80879  2.68284  3.72120  3.44861  2.42927  2.92987  3.04289  2.15745  2.33529  2.26568  3.14314  5.87105  4.47354    136 - -
          2.68618  4.42225  2.77519  2.73123  3.46354  2.40513  3.72494  3.29354  2.67741  2.69355  4.24690  2.90347  2.73739  3.18146  2.89801  2.37887  2.77519  2.98518  4.58477  3.61503
          0.09160  5.20643  2.50044  0.61958  0.77255  0.52252  0.89901
     97   2.07907  4.94408  3.48886  2.92852  4.13382  2.81616  4.04430  3.41679  2.91157  2.26143  2.83710  2.71795  2.92248  3.24823  2.97395  2.31663  2.68690  3.10691  5.48430  4.19358    137 - -
          2.68618  4.42225  2.77519  2.73123  3.46354  2.40513  3.72494  3.29354  2.67741  2.69355  4.24690  2.90347  2.73739  3.18146  2.89801  2.37887  2.77519  2.98518  4.58477  3.61503
          0.00888  5.12371  5.84606  0.61958  0.77255  0.34692  1.22712
     98   2.37968  4.78453  3.77565  3.21057  3.49951  2.20925  4.19336  2.13915  3.17448  2.91458  3.88419  2.67783  4.33088  2.94487  3.10099  2.81736  2.67773  2.14324  5.35737  4.11032    138 - -
          2.68618  4.42225  2.77519  2.73123  3.46354  2.40513  3.72494  3.29354  2.67741  2.69355  4.24690  2.90347  2.73739  3.18146  2.89801  2.37887  2.77519  2.98518  4.58477  3.61503
          0.08921  5.21717  2.52672  0.61958  0.77255  0.48576  0.95510
     99   2.29095  4.50074  4.25200  3.67214  3.61105  3.27785  4.32870  2.44358  3.57899  1.82348  3.09082  3.78414  3.04580  2.63151  3.81675  3.31374  2.34553  2.07271  5.10616  3.90520    139 - -
          2.68618  4.42225  2.77519  2.73123  3.46354  2.40513  3.72494  3.29354  2.67741  2.69355  4.24690  2.90347  2.73739  3.18146  2.89801  2.37887  2.77519  2.98518  4.58477  3.61503
          0.00877  5.13673  5.85908  0.61958  0.77255  0.72541  0.66190
    100   2.22963  5.14805  3.33922  2.78131  4.38759  2.89883  3.20968  3.67093  2.77464  2.49855  3.83527  2.82880  2.60087  2.25449  3.04968  2.97469  2.71335  2.66202  5.64967  4.31325    140 - -
          2.68618  4.42225  2.77519  2.73123  3.46354  2.40513  3.72494  3.29354  2.67741  2.69355  4.24690  2.90347  2.73739  3.18146  2.89801  2.37887  2.77519  2.98518  4.58477  3.61503
          0.00877  5.13673  5.85908  0.61958  0.77255  0.72541  0.66190
    101   2.76118  5.41460  3.08026  2.64626  4.74661  1.78118  3.90892  3.67738  2.64964  3.71521  4.46151  1.98951  3.76794  2.33405  2.54774  2.75372  2.97882  3.79881  5.85790  4.45632    141 - -
          2.68618  4.42225  2.77519  2.73123  3.46354  2.40513  3.72494  3.29354  2.67741  2.69355  4.24690  2.90347  2.73739  3.18146  2.89801  2.37887  2.77519  2.98518  4.58477  3.61503
          0.00877  5.13673  5.85908  0.61958  0.77255  0.36066  1.19474
    102   2.86713  5.35462  3.14562  2.72820  4.65377  1.78389  3.31483  3.48657  2.73004  3.50432  4.41487  2.43058  3.15518  3.08671  3.21246  2.50407  1.95852  3.72186  5.82475  4.44705    142 - -
          2.68618  4.42225  2.77519  2.73123  3.46354  2.40513  3.72494  3.29354  2.67741  2.69355  4.24690  2.90347  2.73739  3.18146  2.89801  2.37887  2.77519  2.98518  4.58477  3.61503
          0.00809  5.21717  5.93952  0.61958  0.77255  0.48576  0.95510
    103   1.99293  5.19012  3.18421  2.82867  3.51858  2.36086  4.02543  3.86484  2.82436  2.94947  4.27485  2.22873  4.20479  3.17364  3.28916  2.43900  2.00186  3.53561  5.70536  4.36824    143 - -
          2.68618  4.42225  2.77519  2.73123  3.46354  2.40513  3.72494  3.29354  2.67741  2.69355  4.24690  2.90347  2.73739  3.18146  2.89801  2.37887  2.77519  2.98518  4.58477  3.61503
          0.39517  5.21717  1.13628  0.61958  0.77255  0.48576  0.95510
    104   2.07011  4.27097  4.52198  3.92685  3.37621  3.04414  4.30855  2.14622  3.77248  1.64593  3.18546  4.04722  4.35115  3.95849  3.88426  2.99945  2.93432  1.86331  4.90112  3.71683    144 - -
          2.68637  4.42244  2.77538  2.73092  3.46373  2.40497  3.72513  3.29373  2.67760  2.69374  4.24709  2.90366  2.73709  3.18110  2.89820  2.37867  2.77480  2.98537  4.58496  3.61522
          0.81782  0.58925  5.55623  0.06244  2.80462  1.04852  0.43148
    105   2.84246  5.34323  2.41744  2.52983  4.68459  2.36552  3.80317  4.16786  2.54255  3.64755  4.38732  2.52414  3.17197  2.61954  2.07575  2.55942  2.62184  3.73240  5.77958  4.37028    146 - -
          2.68618  4.42225  2.77519  2.73123  3.46354  2.40513  3.72494  3.29354  2.67741  2.69355  4.24690  2.90347  2.73739  3.18146  2.89801  2.37887  2.77519  2.98518  4.58477  3.61503
          0.01129  4.88537  5.60772  0.61958  0.77255  1.17357  0.36999
    106   2.17339  4.34426  4.24367  3.65945  2.63661  2.73623  4.23724  2.73516  3.55015  2.12021  2.86221  3.89348  3.43507  3.20381  3.75248  2.80388  3.08034  1.84546  4.95365  3.75864    147 - -
          2.68618  4.42225  2.77519  2.73123  3.46354  2.40513  3.72494  3.29354  2.67741  2.69355  4.24690  2.90347  2.73739  3.18146  2.89801  2.37887  2.77519  2.98518  4.58477  3.61503
          0.01129  4.88537  5.60772  0.61958  0.77255  1.17357  0.36999
    107   2.06880  4.86167  3.36543  2.80682  3.72373  3.71032  3.93345  3.45236  2.79128  2.09093  3.95091  2.99353  3.08713  2.54310  3.22848  2.54512  2.19247  3.17237  5.40178  4.10626    148 - -
          2.68618  4.42225  2.77519  2.73123  3.46354  2.40513  3.72494  3.29354  2.67741  2.69355  4.24690  2.90347  2.73739  3.18146  2.89801  2.37887  2.77519  2.98518  4.58477  3.61503
          0.01129  4.88537  5.60772  0.61958  0.77255  0.69159  0.69470
    108   2.69985  5.38465  2.71874  2.58820  4.72233  2.21503  3.61116  4.20316  2.59403  3.49489  4.42798  2.04514  4.06005  2.46830  2.81181  2.58665  2.25107  3.77147  5.82212  4.41539    149 - -
          2.68618  4.42225  2.77519  2.73123  3.46354  2.40513  3.72494  3.29354  2.67741  2.69355  4.24690  2.90347  2.73739  3.18146  2.89801  2.37887  2.77519  2.98518  4.58477  3.61503
          0.14413  5.02646  2.05839  0.61958  0.77255  0.27343  1.43031
    109   2.69144  5.21192  3.28061  2.72343  4.47486  2.17175  3.94005  3.90644  2.71831  2.31207  4.00749  2.60339  4.13261  2.14704  2.77285  2.36154  3.15930  3.46776  5.69733  3.36064    150 - -
          2.68618  4.42225  2.77519  2.73123  3.46354  2.40513  3.72494  3.29354  2.67741  2.69355  4.24690  2.90347  2.73739  3.18146  2.89801  2.37887  2.77519  2.98518  4.58477  3.61503
          0.16449  5.10863  1.92669  0.61958  0.77255  0.33246  1.26288
    110   2.12881  4.92209  3.47292  2.91288  4.11464  2.42292  4.02761  3.50341  2.89551  2.15954  2.92020  3.07340  3.31537  3.23218  2.93514  2.31236  2.55731  3.22896  5.46565  4.17549    151 - -
          2.68618  4.42225  2.77519  2.73123  3.46354  2.40513  3.72494  3.29354  2.67741  2.69355  4.24690  2.90347  2.73739  3.18146  2.89801  2.37887  2.77519  2.98518  4.58477  3.61503
          0.00928  5.08019  5.80253  0.61958  0.77255  0.85632  0.55291
    111   2.35460  5.16692  3.29673  2.74750  4.44407  2.17953  3.95776  3.87053  2.74611  2.20827  4.25781  2.38366  4.13626  2.53577  3.21466  2.53268  2.38200  3.52694  5.68283  4.33653    152 - -
          2.68618  4.42225  2.77519  2.73123  3.46354  2.40513  3.72494  3.29354  2.67741  2.69355  4.24690  2.90347  2.73739  3.18146  2.89801  2.37887  2.77519  2.98518  4.58477  3.61503
          0.00928  5.08019  5.80253  0.61958  0.77255  0.30874  1.32565
    112   2.36822  5.02471  3.18390  2.94139  4.22201  1.97322  4.07403  3.28723  2.92689  2.93235  2.76141  2.18208  4.24461  2.94273  3.36710  2.84339  2.95496  2.46714  5.55800  4.25931    153 - -
          2.68618  4.42225  2.77519  2.73123  3.46354  2.40513  3.72494  3.29354  2.67741  2.69355  4.24690  2.90347  2.73739  3.18146  2.89801  2.37887  2.77519  2.98518  4.58477  3.61503
          0.00809  5.21717  5.93952  0.61958  0.77255  0.48576  0.95510
    113   2.23826  4.94657  3.57558  3.01447  4.12608  2.87750  3.36179  2.61018  2.99454  2.23942  4.03568  3.33622  3.02392  2.31265  3.41913  2.54264  2.57833  2.73491  5.49349  4.21220    154 - -
          2.68618  4.42225  2.77519  2.73123  3.46354  2.40513  3.72494  3.29354  2.67741  2.69355  4.24690  2.90347  2.73739  3.18146  2.89801  2.37887  2.77519  2.98518  4.58477  3.61503
          0.05434  5.21717  3.04774  0.61958  0.77255  0.48576  0.95510
    114   1.82100  5.12787  3.38525  2.82742  4.36490  2.41510  4.00970  3.77694  2.81896  3.00730  3.94989  2.82634  3.53573  3.16700  2.82709  2.78628  1.88017  3.05900  5.64392  4.31626    155 - -
          2.68618  4.42225  2.77519  2.73123  3.46354  2.40513  3.72494  3.29354  2.67741  2.69355  4.24690  2.90347  2.73739  3.18146  2.89801  2.37887  2.77519  2.98518  4.58477  3.61503
          0.02116  5.17130  4.18219  0.61958  0.77255  0.46190  0.99448
    115   3.01008  4.69509  4.01117  3.45842  3.87520  3.98676  4.33162  3.18926  3.40465  2.02633  3.84839  1.96034  4.40227  3.69760  3.73114  2.06709  2.54269  1.69400  5.33695  4.11286    156 - -
          2.68618  4.42225  2.77519  2.73123  3.46354  2.40513  3.72494  3.29354  2.67741  2.69355  4.24690  2.90347  2.73739  3.18146  2.89801  2.37887  2.77519  2.98518  4.58477  3.61503
          0.00829  5.19258  5.91493  0.61958  0.77255  0.49951  0.93351
    116   2.88094  5.23984  3.33833  2.78310  4.50149  2.18330  3.52346  3.92966  2.77793  3.11854  4.30963  3.16475  2.53703  2.17834  3.24809  2.99308  1.85663  2.93584  5.73338  4.38342    157 - -
          2.68618  4.42225  2.77519  2.73123  3.46354  2.40513  3.72494  3.29354  2.67741  2.69355  4.24690  2.90347  2.73739  3.18146  2.89801  2.37887  2.77519  2.98518  4.58477  3.61503
          0.04627  5.20515  3.22570  0.61958  0.77255  0.46095  0.99611
    117   2.95580  5.43694  3.21597  2.66014  4.77021  3.20631  3.34910  4.24756  2.66074  3.27131  4.48097  2.18085  3.28207  1.78565  2.43308  2.31986  2.77676  3.34408  5.87679  4.47357    158 - -
          2.68618  4.42225  2.77519  2.73123  3.46354  2.40513  3.72494  3.29354  2.67741  2.69355  4.24690  2.90347  2.73739  3.18146  2.89801  2.37887  2.77519  2.98518  4.58477  3.61503
          0.00840  5.17986  5.90221  0.61958  0.77255  0.41706  1.07582
    118   2.24234  4.66374  3.98851  3.41834  3.79201  2.33923  4.27433  2.33055  3.36184  2.41131  3.27848  3.79300  4.38760  2.31553  3.68718  2.16827  2.90175  2.40902  5.25448  4.03133    159 - -
          2.68618  4.42225  2.77519  2.73123  3.46354  2.40513  3.72494  3.29354  2.67741  2.69355  4.24690  2.90347  2.73739  3.18146  2.89801  2.37887  2.77519  2.98518  4.58477  3.61503
          0.00809  5.21717  5.93952  0.61958  0.77255  0.48576  0.95510
    119   2.06985  4.50142  3.58576  3.85981  3.60691  2.62801  4.41368  2.59886  3.74548  1.36166  2.98526  4.08044  4.48229  3.97072  3.93688  2.98459  2.91855  2.29574  5.11304  3.91963    160 - -
          2.68618  4.42225  2.77519  2.73123  3.46354  2.40513  3.72494  3.29354  2.67741  2.69355  4.24690  2.90347  2.73739  3.18146  2.89801  2.37887  2.77519  2.98518  4.58477  3.61503
          0.00809  5.21717  5.93952  0.61958  0.77255  0.48576  0.95510
    120   2.20629  5.46116  2.64297  2.49572  4.82439  2.40707  3.99276  4.30063  2.74577  3.79738  4.54677  3.25812  2.38133  3.09805  3.23777  1.92114  2.21740  3.87233  5.94263  4.54091    161 - -
          2.68618  4.42225  2.77519  2.73123  3.46354  2.40513  3.72494  3.29354  2.67741  2.69355  4.24690  2.90347  2.73739  3.18146  2.89801  2.37887  2.77519  2.98518  4.58477  3.61503
          0.00809  5.21717  5.93952  0.61958  0.77255  0.48576  0.95510
    121   3.07669  5.16149  3.74774  3.36330  5.01704  0.95799  4.58741  4.46351  3.45057  3.25938  4.86492  1.97011  4.42438  3.76538  3.87879  2.07176  2.96996  3.97399  6.27557  4.97398    162 - -
          2.68618  4.42225  2.77519  2.73123  3.46354  2.40513  3.72494  3.29354  2.67741  2.69355  4.24690  2.90347  2.73739  3.18146  2.89801  2.37887  2.77519  2.98518  4.58477  3.61503
          0.00809  5.21717  5.93952  0.61958  0.77255  0.48576  0.95510
    122   2.65933  5.16361  2.86115  2.83426  4.39668  3.81618  4.02128  3.18348  2.45037  1.91104  2.29159  2.58263  3.55883  2.82201  3.08541  2.74710  2.96946  3.26665  5.66983  4.33878    163 - -
          2.68618  4.42225  2.77519  2.73123  3.46354  2.40513  3.72494  3.29354  2.67741  2.69355  4.24690  2.90347  2.73739  3.18146  2.89801  2.37887  2.77519  2.98518  4.58477  3.61503
          0.00809  5.21717  5.93952  0.61958  0.77255  0.48576  0.95510
    123   1.82706  4.69332  3.93548  3.36722  3.82956  2.38284  4.25784  2.95049  3.31659  2.56707  3.18389  3.64009  3.23331  3.61190  3.65663  2.01614  2.58184  2.39372  5.28341  4.05491    164 - -
          2.68618  4.42225  2.77519  2.73123  3.46354  2.40513  3.72494  3.29354  2.67741  2.69355  4.24690  2.90347  2.73739  3.18146  2.89801  2.37887  2.77519  2.98518  4.58477  3.61503
          0.00809  5.21717  5.93952  0.61958  0.77255  0.48576  0.95510
    124   1.37422  4.96757  4.05472  3.55215  4.68950  1.67942  4.61629  4.09524  3.53535  3.75830  4.58986  3.12954  4.41556  3.84597  3.92404  2.47114  2.00283  2.50088  6.03609  4.78420    165 - -
          2.68618  4.42225  2.77519  2.73123  3.46354  2.40513  3.72494  3.29354  2.67741  2.69355  4.24690  2.90347  2.73739  3.18146  2.89801  2.37887  2.77519  2.98518  4.58477  3.61503
          0.07420  5.21717  2.71668  0.61958  0.77255  0.48576  0.95510
    125   2.68753  4.96222  3.94052  3.47166  4.71601  0.82384  4.57225  4.12821  3.47633  3.78136  3.38537  3.10160  4.37507  3.79068  3.87116  2.46476  2.39193  3.70645  6.04634  4.78679    166 - -
          2.68618  4.42225  2.77519  2.73123  3.46354  2.40513  3.72494  3.29354  2.67741  2.69355  4.24690  2.90347  2.73739  3.18146  2.89801  2.37887  2.77519  2.98518  4.58477  3.61503
          0.00864  5.15161  5.87395  0.61958  0.77255  0.68654  0.69980
    126   2.95061  5.33290  3.25283  2.69693  4.63165  3.35506  2.04152  4.08385  2.68939  3.20367  4.38897  2.13649  3.52979  3.05183  2.15649  2.31245  3.18192  2.83830  5.79658  4.41888    167 - -
          2.68618  4.42225  2.77519  2.73123  3.46354  2.40513  3.72494  3.29354  2.67741  2.69355  4.24690  2.90347  2.73739  3.18146  2.89801  2.37887  2.77519  2.98518  4.58477  3.61503
          0.09690  5.15161  2.44686  0.61958  0.77255  0.68654  0.69980
    127   2.29356  5.20753  3.27084  2.72380  4.51614  1.55225  3.45636  3.95273  2.72136  3.51991  4.30905  2.26041  4.12410  3.07733  2.86670  2.72676  2.95202  2.98185  5.72670  4.36932    168 - -
          2.68618  4.42225  2.77519  2.73123  3.46354  2.40513  3.72494  3.29354  2.67741  2.69355  4.24690  2.90347  2.73739  3.18146  2.89801  2.37887  2.77519  2.98518  4.58477  3.61503
          0.19964  5.06414  1.74494  0.61958  0.77255  0.52005  0.90261
    128   2.14169  4.60567  3.20940  3.19532  3.31775  2.87377  4.11815  2.32850  3.14997  2.63010  3.70922  3.60107  4.24380  3.45157  3.02258  2.20738  2.70751  2.10473  5.18801  3.95366    169 - -
          2.68618  4.42225  2.77519  2.73123  3.46354  2.40513  3.72494  3.29354  2.67741  2.69355  4.24690  2.90347  2.73739  3.18146  2.89801  2.37887  2.77519  2.98518  4.58477  3.61503
          0.01026  4.98056  5.70291  0.61958  0.77255  0.25020  1.50797
    129   2.10672  5.05934  4.22955  3.92483  5.44343  0.85116  5.07961  4.92641  4.04198  4.54132  5.30398  3.14475  3.21062  4.30008  4.40695  1.59967  3.55332  4.22248  6.70928  5.48373    170 - -
          2.68618  4.42225  2.77519  2.73123  3.46354  2.40513  3.72494  3.29354  2.67741  2.69355  4.24690  2.90347  2.73739  3.18146  2.89801  2.37887  2.77519  2.98518  4.58477  3.61503
          0.12537  5.21717  2.18562  0.61958  0.77255  0.48576  0.95510
    130   2.93685  4.90820  3.51010  2.94944  4.09189  1.43971  3.21653  2.99087  2.92377  2.42446  3.57787  2.94326  4.21249  3.26258  3.00622  2.45790  3.16850  3.20944  5.45268  4.16891    171 - -
          2.68618  4.42225  2.77519  2.73123  3.46354  2.40513  3.72494  3.29354  2.67741  2.69355  4.24690  2.90347  2.73739  3.18146  2.89801  2.37887  2.77519  2.98518  4.58477  3.61503
          0.28176  5.10089  1.42938  0.61958  0.77255  0.81119  0.58758
    131   2.22704  4.62296  3.62702  3.07467  3.82917  2.50380  4.06650  3.17594  3.04168  2.33109  3.77654  2.17295  4.16206  3.35512  3.42010  3.00239  2.65161  1.97641  5.25091  4.00385    172 - -
          2.68618  4.42225  2.77519  2.73123  3.46354  2.40513  3.72494  3.29354  2.67741  2.69355  4.24690  2.90347  2.73739  3.18146  2.89801  2.37887  2.77519  2.98518  4.58477  3.61503
          0.01192  4.83105  5.55340  0.61958  0.77255  0.26149  1.46925
    132   1.81472  5.20005  3.43370  2.88637  4.61566  2.76193  4.09483  4.05106  2.88305  3.62901  4.42021  2.91323  3.26479  3.23281  3.13604  1.40981  2.82693  3.01503  5.84125  4.49638    173 - -
          2.68618  4.42225  2.77519  2.73123  3.46354  2.40513  3.72494  3.29354  2.67741  2.69355  4.24690  2.90347  2.73739  3.18146  2.89801  2.37887  2.77519  2.98518  4.58477  3.61503
          0.09928  5.18717  2.42001  0.61958  0.77255  0.58431  0.81530
    133   2.56341  4.87730  4.32200  3.99776  5.01854  0.59773  5.01482  4.40889  4.04147  4.11565  4.93878  3.08612  4.44278  4.30214  4.34621  3.13813  2.64525  2.78727  6.37785  5.18426    174 - -
          2.68593  4.42264  2.77558  2.73162  3.46392  2.40420  3.72533  3.29190  2.67779  2.69342  4.24614  2.90385  2.73778  3.18185  2.89813  2.37910  2.77523  2.98464  4.58515  3.61542
          0.59203  0.84167  4.14709  0.68786  0.69846  0.51728  0.90669
    134   2.42587  5.37330  2.88549  2.49842  4.68953  1.55080  3.94274  4.15071  2.69875  3.67190  3.67401  2.49222  4.13804  3.05389  3.18560  2.14132  3.19310  3.37944  5.83852  4.45025    177 - -
          2.68618  4.42225  2.77519  2.73123  3.46354  2.40513  3.72494  3.29354  2.67741  2.69355  4.24690  2.90347  2.73739  3.18146  2.89801  2.37887  2.77519  2.98518  4.58477  3.61503
          0.00863  5.15257  5.87492  0.61958  0.77255  0.42821  1.05462
    135   2.05721  4.98098  3.73338  3.20195  4.38885  1.16834  4.30291  3.78053  3.18477  2.90496  4.28739  3.63210  4.32813  3.03439  3.60025  2.18105  3.20143  3.04214  5.73757  4.46060    178 - -
          2.68618  4.42225  2.77519  2.73123  3.46354  2.40513  3.72494  3.29354  2.67741  2.69355  4.24690  2.90347  2.73739  3.18146  2.89801  2.37887  2.77519  2.98518  4.58477  3.61503
          0.00818  5.20572  5.92806  0.61958  0.77255  0.46205  0.99422
    136   3.10811  4.50221  4.90410  4.30518  3.59210  4.27302  4.60878  1.38087  4.13081  1.81102  3.12673  4.37791  2.10756  4.29511  4.20363  2.64634  3.34184  2.26812  5.14941  3.97171    179 - -
          2.68618  4.42225  2.77519  2.73123  3.46354  2.40513  3.72494  3.29354  2.67741  2.69355  4.24690  2.90347  2.73739  3.18146  2.89801  2.37887  2.77519  2.98518  4.58477  3.61503
          0.00809  5.21717  5.93952  0.61958  0.77255  0.48576  0.95510
    137   1.12578  4.93238  4.25501  3.77335  4.74582  2.28406  4.77862  4.14569  3.74539  2.67164  4.66405  4.01077  4.46054  4.04129  4.09959  1.51407  2.57106  3.72200  6.11447  4.88759    180 - -
          2.68618  4.42225  2.77519  2.73123  3.46354  2.40513  3.72494  3.29354  2.67741  2.69355  4.24690  2.90347  2.73739  3.18146  2.89801  2.37887  2.77519  2.98518  4.58477  3.61503
          0.00809  5.21717  5.93952  0.61958  0.77255  0.48576  0.95510
    138   2.65757  5.54018  2.48329  2.81756  5.01919  1.26477  4.16694  4.50449  2.96661  4.00339  4.76203  2.08857  2.91728  3.28471  3.46929  2.65799  3.12287  4.04826  6.14910  4.73986    181 - -
          2.68618  4.42225  2.77519  2.73123  3.46354  2.40513  3.72494  3.29354  2.67741  2.69355  4.24690  2.90347  2.73739  3.18146  2.89801  2.37887  2.77519  2.98518  4.58477  3.61503
          0.00809  5.21717  5.93952  0.61958  0.77255  0.48576  0.95510
    139   2.35417  5.24080  3.34878  2.79179  4.50329  2.24128  4.00195  3.93089  2.78498  3.32372  2.90532  3.31740  4.19041  2.05074  2.93972  2.42307  2.03529  3.58789  5.73659  4.38758    182 - -
          2.68618  4.42225  2.77519  2.73123  3.46354  2.40513  3.72494  3.29354  2.67741  2.69355  4.24690  2.90347  2.73739  3.18146  2.89801  2.37887  2.77519  2.98518  4.58477  3.61503
          0.03673  5.21717  3.48536  0.61958  0.77255  0.48576  0.95510
    140   4.01938  5.17582  6.19591  5.77007  4.62550  5.78188  6.70877  0.98477  5.76508  2.63281  4.30704  5.95375  5.94577  6.05218  5.96592  5.26276  4.28233  0.77325  6.90195  5.66098    183 - -
          2.68511  4.42308  2.77603  2.73206  3.46437  2.40253  3.72578  3.29437  2.67824  2.69417  4.24773  2.90360  2.73797  3.18061  2.89761  2.37926  2.77406  2.98556  4.58560  3.61586
          1.83684  0.84396  0.88996  1.33300  0.30610  0.43138  1.04872
    141   2.75430  4.80197  3.34789  2.82851  4.17775  1.87360  3.97514  3.57895  2.82757  3.22173  2.64068  2.47426  4.04747  3.16502  3.26069  2.46230  2.09780  3.25337  5.49863  4.20206    189 - -
          2.68618  4.42225  2.77519  2.73123  3.46354  2.40513  3.72494  3.29354  2.67741  2.69355  4.24690  2.90347  2.73739  3.18146  2.89801  2.37887  2.77519  2.98518  4.58477  3.61503
          0.01344  4.71210  5.43444  0.61958  0.77255  1.35679  0.29771
    142   3.74271  4.96426  5.68443  5.15078  3.65435  5.20768  5.65172  0.68974  5.02164  1.73244  2.69584  5.33624  5.34232  5.08365  5.07897  4.60672  3.97518  2.20539  5.81272  4.75001    190 - -
          2.68618  4.42225  2.77519  2.73123  3.46354  2.40513  3.72494  3.29354  2.67741  2.69355  4.24690  2.90347  2.73739  3.18146  2.89801  2.37887  2.77519  2.98518  4.58477  3.61503
          0.01344  4.71210  5.43444  0.61958  0.77255  0.25385  1.49526
    143   2.05857  5.10870  3.81648  3.37413  5.12632  2.19502  4.58018  4.59666  3.42155  4.16965  4.93350  1.34703  4.37021  3.73912  3.85699  1.67383  2.45431  4.02769  6.33974  5.03335    191 - -
          2.68618  4.42225  2.77519  2.73123  3.46354  2.40513  3.72494  3.29354  2.67741  2.69355  4.24690  2.90347  2.73739  3.18146  2.89801  2.37887  2.77519  2.98518  4.58477  3.61503
          0.00845  5.17315  5.89549  0.61958  0.77255  0.62630  0.76478
    144   2.71600  5.47467  2.44853  2.45349  4.81585  2.15377  3.93311  4.29944  2.67475  3.77919  4.51955  3.20434  4.13562  2.78127  2.33869  1.64156  2.92187  3.86389  5.91147  4.50136    192 - -
          2.68618  4.42225  2.77519  2.73123  3.46354  2.40513  3.72494  3.29354  2.67741  2.69355  4.24690  2.90347  2.73739  3.18146  2.89801  2.37887  2.77519  2.98518  4.58477  3.61503
          0.00845  5.17315  5.89549  0.61958  0.77255  0.62630  0.76478
    145   2.09180  5.42933  2.84064  2.68320  4.77958  3.57503  3.95323  4.25432  2.70194  3.75190  4.50107  2.98559  3.51244  2.46076  3.19260  1.45616  2.31803  3.82979  5.89796  4.49755    193 - -
          2.68618  4.42225  2.77519  2.73123  3.46354  2.40513  3.72494  3.29354  2.67741  2.69355  4.24690  2.90347  2.73739  3.18146  2.89801  2.37887  2.77519  2.98518  4.58477  3.61503
          0.00845  5.17315  5.89549  0.61958  0.77255  0.62630  0.76478
    146   3.95131  5.15744  6.03782  5.52317  4.12942  5.48448  6.02960  1.46220  5.42753  1.61974  2.62626  5.65279  5.65612  5.52145  5.48576  4.89003  4.19283  0.93161  6.23382  5.13086    194 - -
          2.68618  4.42225  2.77519  2.73123  3.46354  2.40513  3.72494  3.29354  2.67741  2.69355  4.24690  2.90347  2.73739  3.18146  2.89801  2.37887  2.77519  2.98518  4.58477  3.61503
          0.00845  5.17315  5.89549  0.61958  0.77255  0.40695  1.09564
    147   2.88986  5.46671  3.23700  2.61110  4.80431  3.28724  3.94100  4.28286  2.22351  3.25820  4.51004  3.07540  4.14837  2.03359  2.41107  2.02350  1.95757  3.85349  5.90287  4.49958    195 - -
          2.68618  4.42225  2.77519  2.73123  3.46354  2.40513  3.72494  3.29354  2.67741  2.69355  4.24690  2.90347  2.73739  3.18146  2.89801  2.37887  2.77519  2.98518  4.58477  3.61503
          0.00809  5.21717  5.93952  0.61958  0.77255  0.48576  0.95510
    148   3.00262  5.49016  3.24989  2.69775  4.83349  1.73183  3.35612  4.31090  2.55044  3.79082  4.53450  2.81756  4.16564  2.33558  2.20554  2.03755  3.02100  3.88058  5.92107  4.52127    196 - -
          2.68618  4.42225  2.77519  2.73123  3.46354  2.40513  3.72494  3.29354  2.67741  2.69355  4.24690  2.90347  2.73739  3.18146  2.89801  2.37887  2.77519  2.98518  4.58477  3.61503
          0.00809  5.21717  5.93952  0.61958  0.77255  0.48576  0.95510
    149   0.92435  4.95062  5.09829  4.98014  5.71605  0.91400  5.74850  5.20456  5.00489  4.89369  5.64169  4.55268  4.60649  5.13258  5.10408  2.87034  3.06227  4.32694  7.05381  5.99744    197 - -
          2.68618  4.42225  2.77519  2.73123  3.46354  2.40513  3.72494  3.29354  2.67741  2.69355  4.24690  2.90347  2.73739  3.18146  2.89801  2.37887  2.77519  2.98518  4.58477  3.61503
          0.00809  5.21717  5.93952  0.61958  0.77255  0.48576  0.95510
    150   4.58458  5.72962  6.56558  5.98299  3.76231  6.06985  6.32799  2.59901  5.87046  0.37357  2.46399  6.25691  5.93226  5.57855  5.73942  5.50654  4.77042  2.61464  6.11376  5.25121    198 - -
          2.68618  4.42225  2.77519  2.73123  3.46354  2.40513  3.72494  3.29354  2.67741  2.69355  4.24690  2.90347  2.73739  3.18146  2.89801  2.37887  2.77519  2.98518  4.58477  3.61503
          0.00809  5.21717  5.93952  0.61958  0.77255  0.48576  0.95510
    151   0.65549  5.05432  4.20797  3.90046  5.32130  2.56288  5.03835  4.78321  3.99299  4.41491  5.20002  4.09570  4.52330  3.29617  4.34706  1.72266  3.55202  4.14839  6.61027  5.38568    199 - -
          2.68618  4.42225  2.77519  2.73123  3.46354  2.40513  3.72494  3.29354  2.67741  2.69355  4.24690  2.90347  2.73739  3.18146  2.89801  2.37887  2.77519  2.98518  4.58477  3.61503
          0.00809  5.21717  5.93952  0.61958  0.77255  0.48576  0.95510
    152   2.78140  5.65671  2.69457  2.88841  5.15215  3.52116  4.32570  4.63329  3.18871  4.15331  4.94182  3.43084  0.85014  2.35843  3.70150  2.85381  3.57734  4.18714  6.31946  4.90567    200 - -
          2.68618  4.42225  2.77519  2.73123  3.46354  2.40513  3.72494  3.29354  2.67741  2.69355  4.24690  2.90347  2.73739  3.18146  2.89801  2.37887  2.77519  2.98518  4.58477  3.61503
          0.00809  5.21717  5.93952  0.61958  0.77255  0.48576  0.95510
    153   4.25579  5.49649  6.14208  5.55468  2.61284  5.56681  5.80813  2.99142  5.39796  0.37906  3.12614  5.71722  5.63483  5.27514  5.34145  4.94279  3.23379  3.26143  5.85671  4.83958    201 - -
          2.68618  4.42225  2.77519  2.73123  3.46354  2.40513  3.72494  3.29354  2.67741  2.69355  4.24690  2.90347  2.73739  3.18146  2.89801  2.37887  2.77519  2.98518  4.58477  3.61503
          0.00809  5.21717  5.93952  0.61958  0.77255  0.48576  0.95510
    154   2.71120  5.40112  3.25639  2.70023  4.71332  2.89228  3.95163  4.17655  2.65457  3.16607  4.10868  2.34134  2.80065  2.42145  3.01775  1.86435  2.34756  3.33159  5.85444  4.46446    202 - -
          2.68618  4.42225  2.77519  2.73123  3.46354  2.40513  3.72494  3.29354  2.67741  2.69355  4.24690  2.90347  2.73739  3.18146  2.89801  2.37887  2.77519  2.98518  4.58477  3.61503
          0.03834  5.21717  3.43609  0.61958  0.77255  0.48576  0.95510
    155   2.97885  4.82713  3.68102  3.11755  3.98546  2.87155  4.14547  2.78294  3.08802  2.33783  2.85869  2.17389  3.42702  3.40933  2.25787  2.72836  2.65968  2.53124  5.39109  4.13218    203 - -
          2.68571  4.42273  2.77568  2.73138  3.46402  2.40433  3.72543  3.29344  2.67789  2.69291  4.24738  2.90387  2.73763  3.18116  2.89849  2.37885  2.77469  2.98519  4.58525  3.61551
          0.79787  0.92798  1.86847  0.89892  0.52258  0.58431  0.81530
    156   2.20121  4.45806  4.15730  3.57847  3.56976  2.52595  3.48578  2.50451  3.48755  1.84767  2.18820  3.86799  4.34814  3.74307  2.64766  3.24735  3.14453  2.58146  5.06173  3.85863    207 - -
          2.68618  4.42225  2.77519  2.73123  3.46354  2.40513  3.72494  3.29354  2.67741  2.69355  4.24690  2.90347  2.73739  3.18146  2.89801  2.37887  2.77519  2.98518  4.58477  3.61503
          0.15145  5.02271  2.01024  0.61958  0.77255  0.63268  0.75751
    157   1.39855  4.65914  3.75310  3.19524  3.87218  2.91120  4.15818  3.23238  3.15486  2.74624  2.99559  3.59675  2.91588  3.46312  3.52200  3.07573  2.09300  2.84902  5.30159  4.06124    208 - -
          2.68618  4.42225  2.77519  2.73123  3.46354  2.40513  3.72494  3.29354  2.67741  2.69355  4.24690  2.90347  2.73739  3.18146  2.89801  2.37887  2.77519  2.98518  4.58477  3.61503
          0.01031  4.97574  5.69809  0.61958  0.77255  0.57096  0.83237
    158   2.31265  4.80421  4.08817  3.64116  4.32254  0.94025  4.58588  3.68754  3.58440  1.87992  4.27908  3.91492  3.67426  3.90731  3.62123  3.18982  3.35199  3.37518  5.74507  4.52629    209 - -
          2.68618  4.42225  2.77519  2.73123  3.46354  2.40513  3.72494  3.29354  2.67741  2.69355  4.24690  2.90347  2.73739  3.18146  2.89801  2.37887  2.77519  2.98518  4.58477  3.61503
          0.00907  5.10327  5.82562  0.61958  0.77255  0.80580  0.59191
    159   3.16122  5.20953  2.87733  3.08007  4.62937  0.69668  4.38681  3.17323  3.30945  3.68146  4.54935  3.56069  4.39591  3.32412  3.75003  3.24259  3.47874  3.40941  5.97178  4.65325    210 - -
          2.68618  4.42225  2.77519  2.73123  3.46354  2.40513  3.72494  3.29354  2.67741  2.69355  4.24690  2.90347  2.73739  3.18146  2.89801  2.37887  2.77519  2.98518  4.58477  3.61503
          0.02240  5.10327  4.13077  0.61958  0.77255  0.80580  0.59191
    160   2.26815  5.47464  3.28948  2.72544  4.83035  1.92628  3.64449  4.29007  2.10117  3.76575  4.52366  3.25735  4.17255  1.75887  2.40682  2.99318  3.24879  3.87350  5.88617  4.51595    211 - -
          2.68618  4.42225  2.77519  2.73123  3.46354  2.40513  3.72494  3.29354  2.67741  2.69355  4.24690  2.90347  2.73739  3.18146  2.89801  2.37887  2.77519  2.98518  4.58477  3.61503
          0.40755  5.09007  1.11302  0.61958  0.77255  0.83515  0.56883
    161   2.78449  4.77564  3.34240  2.77578  3.96547  3.66408  3.18833  2.95061  2.05395  2.03534  3.40146  3.25917  2.51722  3.07755  2.76556  2.88477  3.01388  3.08020  5.30999  4.02561    212 - -
          2.68628  4.42235  2.77530  2.73134  3.46364  2.40506  3.72505  3.29364  2.67622  2.69365  4.24700  2.90357  2.73750  3.18157  2.89811  2.37897  2.77530  2.98529  4.58487  3.61513
          0.36071  1.19463        *  0.24459  1.52796  0.00000        *
//
