# Supplementary material for: Evolutionary Insight into the Functional Amyloids of the Pseudomonads
Source: PLoS One. 2013 Oct 7;8(10):e76630. doi: 10.1371/journal.pone.0076630 (PMC3792158; doi:10.1371/journal.pone.0076630)
Supplement: HMMs S1 — Curated hidden Markov models for the Fap proteins. (ZIP) [file pone.0076630.s001.zip › FapBCrep.hmm]

HMMER3/b [3.0 | March 2010]
NAME  FapBC_Rep-V1_alignment
LENG  39
ALPH  amino
RF    no
CS    no
MAP   yes
DATE  Thu Aug 23 14:40:12 2012
NSEQ  381
EFFN  32.053276
CKSUM 1833075788
STATS LOCAL MSV       -7.7050  0.71952
STATS LOCAL VITERBI   -7.6389  0.71952
STATS LOCAL FORWARD   -4.2685  0.71952
HMM          A        C        D        E        F        G        H        I        K        L        M        N        P        Q        R        S        T        V        W        Y   
            m->m     m->i     m->d     i->m     i->i     d->m     d->d
  COMPO   1.87904  6.28824  3.38145  3.90242  3.95153  2.07687  4.59026  2.90822  3.94215  2.89643  4.08549  1.95717  5.05154  2.66872  3.61711  2.25533  2.92403  2.55346  6.58361  4.72237
          2.68618  4.42225  2.77519  2.73123  3.46354  2.40513  3.72494  3.29354  2.67741  2.69355  4.24690  2.90347  2.73739  3.18146  2.89801  2.37887  2.77519  2.98518  4.58477  3.61503
          0.00126  7.07584  7.79819  0.61958  0.77255  0.00000        *
      1   2.65985  6.68644  2.51342  3.34904  4.73506  3.68603  3.50741  3.61623  3.95920  3.07152  4.71599  2.58991  4.21047  3.10934  3.34620  1.91247  1.57012  2.22809  7.13494  4.29683      1 - -
          2.68618  4.42225  2.77519  2.73123  3.46354  2.40513  3.72494  3.29354  2.67741  2.69355  4.24690  2.90347  2.73739  3.18146  2.89801  2.37887  2.77519  2.98518  4.58477  3.61503
          0.00126  7.07584  7.79819  0.61958  0.77255  0.48576  0.95510
      2   1.79639  6.74331  2.80005  3.09312  5.42425  3.61530  4.41844  3.28024  3.26486  2.95163  5.78411  1.73521  4.16475  2.96480  2.27228  2.78692  2.81919  2.68205  7.17631  4.18396      2 - -
          2.68618  4.42225  2.77519  2.73123  3.46354  2.40513  3.72494  3.29354  2.67741  2.69355  4.24690  2.90347  2.73739  3.18146  2.89801  2.37887  2.77519  2.98518  4.58477  3.61503
          0.00126  7.07584  7.79819  0.61958  0.77255  0.48576  0.95510
      3   2.91300  6.74659  2.89075  3.15410  6.09265  4.51679  3.95616  4.06260  3.06661  3.95624  5.10553  1.24737  4.97908  2.67745  2.94926  1.80389  2.29992  3.34903  7.17868  4.71736      3 - -
          2.68618  4.42225  2.77519  2.73123  3.46354  2.40513  3.72494  3.29354  2.67741  2.69355  4.24690  2.90347  2.73739  3.18146  2.89801  2.37887  2.77519  2.98518  4.58477  3.61503
          0.00126  7.07584  7.79819  0.61958  0.77255  0.48576  0.95510
      4   1.14966  6.70405  3.23037  3.46817  6.03028  4.61832  5.20942  4.53237  3.80810  4.48872  5.74982  1.81477  5.41320  3.68205  4.44159  1.99613  2.21920  2.37088  7.14827  5.74892      4 - -
          2.68618  4.42225  2.77519  2.73123  3.46354  2.40513  3.72494  3.29354  2.67741  2.69355  4.24690  2.90347  2.73739  3.18146  2.89801  2.37887  2.77519  2.98518  4.58477  3.61503
          0.00126  7.07584  7.79819  0.61958  0.77255  0.48576  0.95510
      5   1.17971  6.69588  3.53203  3.24857  4.43403  3.32187  4.21134  3.77144  3.53524  4.09475  4.16289  3.52645  5.41388  3.78588  2.65594  1.80110  2.20851  2.79234  7.14185  4.39701      5 - -
          2.68618  4.42225  2.77519  2.73123  3.46354  2.40513  3.72494  3.29354  2.67741  2.69355  4.24690  2.90347  2.73739  3.18146  2.89801  2.37887  2.77519  2.98518  4.58477  3.61503
          0.00126  7.07584  7.79819  0.61958  0.77255  0.48576  0.95510
      6   3.35534  5.87051  3.79920  3.64727  4.33393  4.36197  5.77214  1.11043  4.12900  2.08729  3.90229  3.08300  5.84339  5.32230  4.87178  2.39122  2.06982  2.25285  6.48019  4.65722      6 - -
          2.68618  4.42225  2.77519  2.73123  3.46354  2.40513  3.72494  3.29354  2.67741  2.69355  4.24690  2.90347  2.73739  3.18146  2.89801  2.37887  2.77519  2.98518  4.58477  3.61503
          0.00126  7.07584  7.79819  0.61958  0.77255  0.48576  0.95510
      7   2.58794  6.61041  2.61166  2.53462  5.21493  1.80279  4.74939  2.19812  3.74772  2.35264  2.99088  3.65682  5.43847  2.92828  4.17817  2.09759  3.24242  3.19088  7.07864  4.69672      7 - -
          2.68618  4.42225  2.77519  2.73123  3.46354  2.40513  3.72494  3.29354  2.67741  2.69355  4.24690  2.90347  2.73739  3.18146  2.89801  2.37887  2.77519  2.98518  4.58477  3.61503
          0.00126  7.07584  7.79819  0.61958  0.77255  0.48576  0.95510
      8   2.95360  6.74518  1.52440  3.31818  6.09055  1.43270  4.77427  4.62385  3.76622  4.01488  5.78576  2.34138  4.10107  3.24309  4.42195  1.85187  3.03302  4.33796  7.17768  5.03367      8 - -
          2.68618  4.42225  2.77519  2.73123  3.46354  2.40513  3.72494  3.29354  2.67741  2.69355  4.24690  2.90347  2.73739  3.18146  2.89801  2.37887  2.77519  2.98518  4.58477  3.61503
          0.00126  7.07584  7.79819  0.61958  0.77255  0.48576  0.95510
      9   3.23393  6.75166  2.05514  3.33024  6.09803  1.92601  3.12813  5.58510  3.40442  5.05749  5.79206  1.29923  5.40353  2.63966  3.66261  2.23249  2.71609  5.14301  7.18348  5.77144      9 - -
          2.68618  4.42225  2.77519  2.73123  3.46354  2.40513  3.72494  3.29354  2.67741  2.69355  4.24690  2.90347  2.73739  3.18146  2.89801  2.37887  2.77519  2.98518  4.58477  3.61503
          0.00126  7.07584  7.79819  0.61958  0.77255  0.48576  0.95510
     10   0.70570  6.18172  6.36127  5.84875  3.94578  4.33790  6.34012  4.90505  4.54962  4.65248  4.79871  5.85520  6.09306  5.91101  5.85519  1.07396  3.55873  3.09787  7.05332  5.87638     10 - -
          2.68618  4.42225  2.77519  2.73123  3.46354  2.40513  3.72494  3.29354  2.67741  2.69355  4.24690  2.90347  2.73739  3.18146  2.89801  2.37887  2.77519  2.98518  4.58477  3.61503
          0.00126  7.07584  7.79819  0.61958  0.77255  0.48576  0.95510
     11   2.33335  5.77872  6.38220  5.76594  1.18322  1.85952  5.91062  3.80176  5.54789  1.47457  3.29808  4.54962  5.93998  5.67665  5.55150  4.06810  4.28780  2.73520  6.40068  3.89170     11 - -
          2.68618  4.42225  2.77519  2.73123  3.46354  2.40513  3.72494  3.29354  2.67741  2.69355  4.24690  2.90347  2.73739  3.18146  2.89801  2.37887  2.77519  2.98518  4.58477  3.61503
          0.00126  7.07584  7.79819  0.61958  0.77255  0.48576  0.95510
     12   2.17327  6.74458  3.18837  3.38094  5.17827  3.65571  4.71041  4.09582  2.73045  3.77886  3.43530  1.80547  5.40102  2.58922  2.81321  1.70651  2.20474  3.41996  7.17723  5.76624     12 - -
          2.68618  4.42225  2.77519  2.73123  3.46354  2.40513  3.72494  3.29354  2.67741  2.69355  4.24690  2.90347  2.73739  3.18146  2.89801  2.37887  2.77519  2.98518  4.58477  3.61503
          0.00126  7.07584  7.79819  0.61958  0.77255  0.48576  0.95510
     13   3.69480  6.75652  3.00565  3.64489  6.10267  0.95769  3.10234  5.58974  3.68964  5.06222  5.79709  1.49793  5.40762  2.50485  3.19303  3.18899  4.04870  5.14778  7.18832  4.32198     13 - -
          2.68618  4.42225  2.77519  2.73123  3.46354  2.40513  3.72494  3.29354  2.67741  2.69355  4.24690  2.90347  2.73739  3.18146  2.89801  2.37887  2.77519  2.98518  4.58477  3.61503
          0.00126  7.07584  7.79819  0.61958  0.77255  0.48576  0.95510
     14   1.17925  5.79399  6.25097  5.64323  3.19815  2.16296  4.76624  3.38526  5.45270  3.79098  4.45476  3.14284  5.92241  5.60524  5.50106  1.88575  3.28994  2.13523  6.41396  2.46673     14 - -
          2.68618  4.42225  2.77519  2.73123  3.46354  2.40513  3.72494  3.29354  2.67741  2.69355  4.24690  2.90347  2.73739  3.18146  2.89801  2.37887  2.77519  2.98518  4.58477  3.61503
          0.00126  7.07584  7.79819  0.61958  0.77255  0.48576  0.95510
     15   3.13330  6.74720  3.58772  3.44057  6.09356  3.96664  4.33388  4.93550  2.80567  5.05303  5.12554  2.19557  5.40036  2.51838  2.11249  1.08464  2.33610  3.79071  7.17912  5.14297     15 - -
          2.68618  4.42225  2.77519  2.73123  3.46354  2.40513  3.72494  3.29354  2.67741  2.69355  4.24690  2.90347  2.73739  3.18146  2.89801  2.37887  2.77519  2.98518  4.58477  3.61503
          0.00126  7.07584  7.79819  0.61958  0.77255  0.48576  0.95510
     16   8.01927  8.81987  8.37915  8.47118  9.04537  0.00324  9.01753  9.41234  8.67560  8.49865  9.80770  8.71767  8.07670  8.96350  8.43078  8.35640  8.48750  8.92969  9.34540  9.29563     16 - -
          2.68618  4.42225  2.77519  2.73123  3.46354  2.40513  3.72494  3.29354  2.67741  2.69355  4.24690  2.90347  2.73739  3.18146  2.89801  2.37887  2.77519  2.98518  4.58477  3.61503
          0.00126  7.07584  7.79819  0.61958  0.77255  0.48576  0.95510
     17   2.40805  5.78224  6.35023  5.73612  4.87450  5.57202  4.59305  2.21107  5.52489  2.65028  4.51773  0.95527  5.93590  5.65961  3.51691  4.88253  4.00921  1.52359  4.90766  4.28988     17 - -
          2.68618  4.42225  2.77519  2.73123  3.46354  2.40513  3.72494  3.29354  2.67741  2.69355  4.24690  2.90347  2.73739  3.18146  2.89801  2.37887  2.77519  2.98518  4.58477  3.61503
          0.00126  7.07584  7.79819  0.61958  0.77255  0.48576  0.95510
     18   2.74234  5.77869  6.38538  5.76894  2.88613  3.94941  5.91158  1.32598  5.55029  1.64148  2.97833  4.62440  5.94073  5.67855  5.55296  4.22352  3.65546  1.33465  6.40085  4.53100     18 - -
          2.68618  4.42225  2.77519  2.73123  3.46354  2.40513  3.72494  3.29354  2.67741  2.69355  4.24690  2.90347  2.73739  3.18146  2.89801  2.37887  2.77519  2.98518  4.58477  3.61503
          0.00126  7.07584  7.79819  0.61958  0.77255  0.48576  0.95510
     19   2.45681  6.54946  4.62033  4.06434  5.82440  0.82457  4.43722  5.25730  4.06078  3.74777  4.11514  2.84279  5.47040  1.99674  4.53401  2.12225  3.75087  4.28371  7.04459  5.68917     19 - -
          2.68618  4.42225  2.77519  2.73123  3.46354  2.40513  3.72494  3.29354  2.67741  2.69355  4.24690  2.90347  2.73739  3.18146  2.89801  2.37887  2.77519  2.98518  4.58477  3.61503
          0.00126  7.07584  7.79819  0.61958  0.77255  0.48576  0.95510
     20   2.31295  5.78360  6.39125  5.77514  3.77438  4.56441  5.91865  1.87114  5.55680  2.15438  4.25620  5.75116  5.94696  5.68527  5.55971  3.83524  3.94172  0.70483  6.40772  3.94946     20 - -
          2.68618  4.42225  2.77519  2.73123  3.46354  2.40513  3.72494  3.29354  2.67741  2.69355  4.24690  2.90347  2.73739  3.18146  2.89801  2.37887  2.77519  2.98518  4.58477  3.61503
          0.00126  7.07584  7.79819  0.61958  0.77255  0.48576  0.95510
     21   7.87547  8.79837  7.93202  8.02392  8.85785  7.35565  8.85269  9.30630  8.44225  8.42045  9.70644  0.00437  8.02145  8.67801  8.32558  8.13830  8.33704  8.81876  9.29946  9.02033     21 - -
          2.68618  4.42225  2.77519  2.73123  3.46354  2.40513  3.72494  3.29354  2.67741  2.69355  4.24690  2.90347  2.73739  3.18146  2.89801  2.37887  2.77519  2.98518  4.58477  3.61503
          0.00126  7.07584  7.79819  0.61958  0.77255  0.48576  0.95510
     22   3.37691  5.84583  5.91783  3.68894  4.94727  4.23798  5.80792  2.10649  5.19700  2.93752  3.23062  3.52288  5.86884  0.91178  5.35491  4.15558  4.11675  1.54440  6.45921  5.27017     22 - -
          2.68618  4.42225  2.77519  2.73123  3.46354  2.40513  3.72494  3.29354  2.67741  2.69355  4.24690  2.90347  2.73739  3.18146  2.89801  2.37887  2.77519  2.98518  4.58477  3.61503
          0.00126  7.07584  7.79819  0.61958  0.77255  0.48576  0.95510
     23   0.69107  5.95664  6.02066  5.45059  5.12667  3.50550  5.95541  3.16140  5.32443  3.55133  5.13785  5.59971  5.93748  3.56900  5.48780  1.69776  2.32259  3.12580  6.63456  5.44696     23 - -
          2.68618  4.42225  2.77519  2.73123  3.46354  2.40513  3.72494  3.29354  2.67741  2.69355  4.24690  2.90347  2.73739  3.18146  2.89801  2.37887  2.77519  2.98518  4.58477  3.61503
          0.00126  7.07584  7.79819  0.61958  0.77255  0.48576  0.95510
     24   0.40234  6.75532  6.35455  4.04116  7.37531  3.12868  7.18965  6.86945  6.28908  6.51782  7.27152  6.09602  6.32910  5.03264  6.55226  1.57840  3.47467  4.54934  8.67893  7.53641     24 - -
          2.68618  4.42225  2.77519  2.73123  3.46354  2.40513  3.72494  3.29354  2.67741  2.69355  4.24690  2.90347  2.73739  3.18146  2.89801  2.37887  2.77519  2.98518  4.58477  3.61503
          0.00126  7.07584  7.79819  0.61958  0.77255  0.48576  0.95510
     25   8.01927  8.81987  8.37915  8.47118  9.04537  0.00324  9.01753  9.41234  8.67560  8.49865  9.80770  8.71767  8.07670  8.96350  8.43078  8.35640  8.48750  8.92969  9.34540  9.29563     25 - -
          2.68618  4.42225  2.77519  2.73123  3.46354  2.40513  3.72494  3.29354  2.67741  2.69355  4.24690  2.90347  2.73739  3.18146  2.89801  2.37887  2.77519  2.98518  4.58477  3.61503
          0.00126  7.07584  7.79819  0.61958  0.77255  0.48576  0.95510
     26   1.84267  6.61495  1.59257  3.64123  4.41460  4.75957  4.65492  2.73715  3.71671  3.19860  4.54849  2.39765  5.43709  2.66358  3.96660  2.18985  2.96828  2.46256  7.08204  5.00725     26 - -
          2.68618  4.42225  2.77519  2.73123  3.46354  2.40513  3.72494  3.29354  2.67741  2.69355  4.24690  2.90347  2.73739  3.18146  2.89801  2.37887  2.77519  2.98518  4.58477  3.61503
          0.00126  7.07584  7.79819  0.61958  0.77255  0.48576  0.95510
     27   2.58628  6.68027  3.14511  3.96170  3.25743  0.97388  3.90578  4.73893  3.82716  3.11616  4.88623  2.11261  5.41818  2.42293  4.05820  2.59132  4.06743  5.05549  7.13041  4.40536     27 - -
          2.68618  4.42225  2.77519  2.73123  3.46354  2.40513  3.72494  3.29354  2.67741  2.69355  4.24690  2.90347  2.73739  3.18146  2.89801  2.37887  2.77519  2.98518  4.58477  3.61503
          0.00126  7.07584  7.79819  0.61958  0.77255  0.48576  0.95510
     28   4.72371  7.10140  4.65685  3.81179  6.41692  5.36154  4.32366  4.90398  4.38398  5.39213  3.96444  0.26159  5.82475  2.69482  4.82662  4.09834  3.72938  5.48586  7.55926  6.18306     28 - -
          2.68618  4.42225  2.77519  2.73123  3.46354  2.40513  3.72494  3.29354  2.67741  2.69355  4.24690  2.90347  2.73739  3.18146  2.89801  2.37887  2.77519  2.98518  4.58477  3.61503
          0.00126  7.07584  7.79819  0.61958  0.77255  0.48576  0.95510
     29   1.85069  6.44991  4.01895  3.71334  5.68276  3.56174  4.30410  3.88400  4.11425  2.28527  5.00657  4.63915  5.49290  0.87041  2.98409  3.85706  3.32925  2.75490  6.95628  5.62540     29 - -
          2.68618  4.42225  2.77519  2.73123  3.46354  2.40513  3.72494  3.29354  2.67741  2.69355  4.24690  2.90347  2.73739  3.18146  2.89801  2.37887  2.77519  2.98518  4.58477  3.61503
          0.00126  7.07584  7.79819  0.61958  0.77255  0.48576  0.95510
     30   3.06110  6.47050  4.71269  3.37426  5.72957  3.16015  5.34707  5.14456  4.15225  4.35675  2.92190  4.67250  5.51953  0.50880  4.61279  2.96425  2.72752  3.73329  7.00036  5.66967     30 - -
          2.68618  4.42225  2.77519  2.73123  3.46354  2.40513  3.72494  3.29354  2.67741  2.69355  4.24690  2.90347  2.73739  3.18146  2.89801  2.37887  2.77519  2.98518  4.58477  3.61503
          0.00126  7.07584  7.79819  0.61958  0.77255  0.48576  0.95510
     31   1.33917  6.73851  2.65539  3.50078  4.80689  3.58802  3.57783  3.53419  2.48024  3.56837  4.74171  3.77896  5.40258  3.19263  3.31397  1.55606  2.80359  3.15914  7.17285  5.76355     31 - -
          2.68618  4.42225  2.77519  2.73123  3.46354  2.40513  3.72494  3.29354  2.67741  2.69355  4.24690  2.90347  2.73739  3.18146  2.89801  2.37887  2.77519  2.98518  4.58477  3.61503
          0.00126  7.07584  7.79819  0.61958  0.77255  0.48576  0.95510
     32   7.87547  8.79837  7.93202  8.02392  8.85785  7.35565  8.85269  9.30630  8.44225  8.42045  9.70644  0.00437  8.02145  8.67801  8.32558  8.13830  8.33704  8.81876  9.29946  9.02033     32 - -
          2.68618  4.42225  2.77519  2.73123  3.46354  2.40513  3.72494  3.29354  2.67741  2.69355  4.24690  2.90347  2.73739  3.18146  2.89801  2.37887  2.77519  2.98518  4.58477  3.61503
          0.00126  7.07584  7.79819  0.61958  0.77255  0.48576  0.95510
     33   1.61087  6.63811  2.97432  3.98658  5.93730  3.10690  4.71466  4.37743  3.98621  3.19817  4.03114  2.21047  5.43021  2.55808  3.86482  1.70350  2.24139  2.54653  7.09929  5.71784     33 - -
          2.68618  4.42225  2.77519  2.73123  3.46354  2.40513  3.72494  3.29354  2.67741  2.69355  4.24690  2.90347  2.73739  3.18146  2.89801  2.37887  2.77519  2.98518  4.58477  3.61503
          0.00126  7.07584  7.79819  0.61958  0.77255  0.48576  0.95510
     34   2.12646  5.78083  6.36152  5.74666  2.46778  3.64519  4.24653  3.32621  3.88748  1.35121  2.59864  5.73357  5.93723  4.83069  2.45386  4.36148  3.17424  1.66122  4.81343  5.22637     34 - -
          2.68618  4.42225  2.77519  2.73123  3.46354  2.40513  3.72494  3.29354  2.67741  2.69355  4.24690  2.90347  2.73739  3.18146  2.89801  2.37887  2.77519  2.98518  4.58477  3.61503
          0.00126  7.07584  7.79819  0.61958  0.77255  0.48576  0.95510
     35   0.82464  4.68619  4.56488  4.45864  5.31809  3.12684  5.48409  4.05456  4.42898  3.44627  5.25668  4.31735  5.62996  3.94508  2.62027  1.76442  3.13415  2.50306  6.72493  5.46674     35 - -
          2.68618  4.42225  2.77519  2.73123  3.46354  2.40513  3.72494  3.29354  2.67741  2.69355  4.24690  2.90347  2.73739  3.18146  2.89801  2.37887  2.77519  2.98518  4.58477  3.61503
          0.00126  7.07584  7.79819  0.61958  0.77255  0.48576  0.95510
     36   2.68695  5.93485  6.57024  5.96262  3.41366  4.21425  6.12913  0.96512  5.75284  1.29677  2.99136  5.94767  6.13192  5.88224  5.76028  5.09763  4.24241  2.03463  6.60532  5.43148     36 - -
          2.68618  4.42225  2.77519  2.73123  3.46354  2.40513  3.72494  3.29354  2.67741  2.69355  4.24690  2.90347  2.73739  3.18146  2.89801  2.37887  2.77519  2.98518  4.58477  3.61503
          0.00126  7.07584  7.79819  0.61958  0.77255  0.48576  0.95510
     37   0.97076  6.73017  4.10393  3.72252  6.06875  2.31973  5.19999  4.78585  3.93738  5.03286  5.77292  3.95875  4.49474  2.90902  2.68233  1.70592  2.86930  3.21217  7.16722  5.76038     37 - -
          2.68618  4.42225  2.77519  2.73123  3.46354  2.40513  3.72494  3.29354  2.67741  2.69355  4.24690  2.90347  2.73739  3.18146  2.89801  2.37887  2.77519  2.98518  4.58477  3.61503
          0.00126  7.07584  7.79819  0.61958  0.77255  0.48576  0.95510
     38   2.34373  5.79765  6.22214  5.61613  4.20687  4.94907  5.15710  1.83750  4.17497  2.23875  3.28127  2.75713  3.02660  3.88948  4.86576  2.15912  2.18874  1.80148  5.07822  4.60685     38 - -
          2.68618  4.42225  2.77519  2.73123  3.46354  2.40513  3.72494  3.29354  2.67741  2.69355  4.24690  2.90347  2.73739  3.18146  2.89801  2.37887  2.77519  2.98518  4.58477  3.61503
          0.00126  7.07584  7.79819  0.61958  0.77255  0.48576  0.95510
     39   1.54928  6.58690  3.40099  4.01916  5.01449  1.48103  5.24974  4.00303  3.58529  3.55543  4.48302  2.67170  3.41292  3.70588  3.90499  1.97515  2.77813  3.06992  7.06101  4.21411     39 - -
          2.68618  4.42225  2.77519  2.73123  3.46354  2.40513  3.72494  3.29354  2.67741  2.69355  4.24690  2.90347  2.73739  3.18146  2.89801  2.37887  2.77519  2.98518  4.58477  3.61503
          0.00085  7.07543        *  0.61958  0.77255  0.00000        *
//
