# Supplementary material for: Evolutionary Insight into the Functional Amyloids of the Pseudomonads
Source: PLoS One. 2013 Oct 7;8(10):e76630. doi: 10.1371/journal.pone.0076630 (PMC3792158; doi:10.1371/journal.pone.0076630)
Supplement: HMMs S1 — Curated hidden Markov models for the Fap proteins. (ZIP) [file pone.0076630.s001.zip › FapD.hmm]

HMMER3/b [3.0 | March 2010]
NAME  FapD-PSI-Currated_alignment
LENG  233
ALPH  amino
RF    no
CS    no
MAP   yes
DATE  Thu Aug 23 14:40:33 2012
NSEQ  81
EFFN  1.082703
CKSUM 2976889170
STATS LOCAL MSV      -10.7620  0.70360
STATS LOCAL VITERBI  -11.3632  0.70360
STATS LOCAL FORWARD   -5.5039  0.70360
HMM          A        C        D        E        F        G        H        I        K        L        M        N        P        Q        R        S        T        V        W        Y   
            m->m     m->i     m->d     i->m     i->i     d->m     d->d
  COMPO   2.51658  4.34664  2.98345  2.74430  3.13146  2.87892  3.72419  2.76493  2.73183  2.36808  3.46864  3.17920  3.49876  3.05198  2.96702  2.72431  2.92507  2.50065  4.65371  3.40717
          2.68628  4.42241  2.77536  2.73139  3.46355  2.40522  3.72511  3.29370  2.67730  2.69334  4.24368  2.90349  2.73751  3.18163  2.89777  2.37887  2.77531  2.98529  4.58493  3.61508
          0.80453  1.32110  1.25226  1.10267  0.40344  0.00000        *
      1   2.48474  4.23275  3.54808  2.97711  2.95442  3.58069  3.84291  2.47194  2.89898  2.23069  3.01434  3.35705  3.95354  3.20465  2.62374  2.83702  2.72102  2.31980  4.82786  3.60606      6 - -
          2.68618  4.42225  2.77519  2.73123  3.46354  2.40513  3.72494  3.29354  2.67741  2.69355  4.24690  2.90347  2.73739  3.18146  2.89801  2.37887  2.77519  2.98518  4.58477  3.61503
          0.03031  3.90708  4.62943  0.61958  0.77255  0.72191  0.66519
      2   2.53896  4.23159  3.46365  2.89375  3.08986  3.52930  3.78460  2.47310  2.75235  2.43999  3.05716  3.14524  3.90752  2.95744  2.88186  2.67594  2.68507  2.46240  3.97034  3.58566      7 - -
          2.68618  4.42225  2.77519  2.73123  3.46354  2.40513  3.72494  3.29354  2.67741  2.69355  4.24690  2.90347  2.73739  3.18146  2.89801  2.37887  2.77519  2.98518  4.58477  3.61503
          0.02882  3.95677  4.67911  0.61958  0.77255  0.76136  0.62929
      3   2.55284  4.49266  3.15828  2.59512  3.67164  3.19692  3.33288  2.94689  2.55005  2.54372  3.58547  3.06874  3.48414  2.89729  2.61653  2.52201  2.71446  2.64488  4.73223  3.76469      8 - -
          2.68618  4.42225  2.77519  2.73123  3.46354  2.40513  3.72494  3.29354  2.67741  2.69355  4.24690  2.90347  2.73739  3.18146  2.89801  2.37887  2.77519  2.98518  4.58477  3.61503
          0.04863  3.95677  3.56342  0.61958  0.77255  0.76136  0.62929
      4   2.40688  3.84594  3.39386  2.92981  2.91316  3.53292  3.58078  2.46302  2.87325  2.35717  3.30518  3.22484  3.58947  3.06830  3.12888  2.78502  2.76292  2.37101  4.78684  3.41429      9 - -
          2.68618  4.42225  2.77519  2.73123  3.46354  2.40513  3.72494  3.29354  2.67741  2.69355  4.24690  2.90347  2.73739  3.18146  2.89801  2.37887  2.77519  2.98518  4.58477  3.61503
          0.02939  3.93753  4.65987  0.61958  0.77255  0.73600  0.65206
      5   2.48298  3.96713  3.35135  2.78564  3.13134  2.88141  3.61868  2.81965  2.74150  2.37941  3.24936  3.20944  3.31121  3.05483  2.90505  2.74111  2.77415  2.58790  4.88401  3.49200     10 - -
          2.68618  4.42225  2.77519  2.73123  3.46354  2.40513  3.72494  3.29354  2.67741  2.69355  4.24690  2.90347  2.73739  3.18146  2.89801  2.37887  2.77519  2.98518  4.58477  3.61503
          0.02865  3.96273  4.68508  0.61958  0.77255  0.48271  0.96001
      6   2.32584  3.94462  3.64438  3.00586  3.23982  3.60447  3.87534  2.67537  3.00433  2.16661  2.56502  3.42151  3.67207  3.16965  3.10389  2.71385  2.70009  2.38191  4.46471  3.57889     11 - -
          2.68618  4.42225  2.77519  2.73123  3.46354  2.40513  3.72494  3.29354  2.67741  2.69355  4.24690  2.90347  2.73739  3.18146  2.89801  2.37887  2.77519  2.98518  4.58477  3.61503
          0.02394  4.14017  4.86252  0.61958  0.77255  0.52034  0.90219
      7   2.34780  4.22394  3.53235  2.96302  3.22939  3.59089  3.85066  2.63490  2.90619  2.13121  3.04727  3.35246  3.68338  3.20520  2.49586  2.68463  2.82991  2.48009  4.87340  3.64554     12 - -
          2.68618  4.42225  2.77519  2.73123  3.46354  2.40513  3.72494  3.29354  2.67741  2.69355  4.24690  2.90347  2.73739  3.18146  2.89801  2.37887  2.77519  2.98518  4.58477  3.61503
          0.02298  4.18027  4.90262  0.61958  0.77255  0.50131  0.93073
      8   2.52247  4.27049  3.56523  2.99527  3.25399  3.60170  3.86316  2.39322  2.73381  2.23701  2.93097  3.20218  3.75383  3.23134  2.98609  2.59252  2.70884  2.35989  4.85933  3.63438     13 - -
          2.68618  4.42225  2.77519  2.73123  3.46354  2.40513  3.72494  3.29354  2.67741  2.69355  4.24690  2.90347  2.73739  3.18146  2.89801  2.37887  2.77519  2.98518  4.58477  3.61503
          0.02240  4.20571  4.92805  0.61958  0.77255  0.52162  0.90032
      9   2.41455  3.78604  3.96972  3.38624  2.84586  3.36468  3.87129  2.33089  3.27951  2.02449  3.20946  3.62765  3.99880  3.51338  3.26143  2.75771  2.44426  2.26107  4.07778  3.50819     14 - -
          2.68618  4.42225  2.77519  2.73123  3.46354  2.40513  3.72494  3.29354  2.67741  2.69355  4.24690  2.90347  2.73739  3.18146  2.89801  2.37887  2.77519  2.98518  4.58477  3.61503
          0.04669  4.20571  3.48340  0.61958  0.77255  0.52162  0.90032
     10   2.04100  3.36802  3.98726  3.40570  3.20696  3.67450  3.99209  2.51290  3.29488  1.90019  3.21170  3.63879  3.79520  3.52918  3.49988  2.96076  2.66991  2.17031  3.98549  3.51936     15 - -
          2.68618  4.42225  2.77519  2.73123  3.46354  2.40513  3.72494  3.29354  2.67741  2.69355  4.24690  2.90347  2.73739  3.18146  2.89801  2.37887  2.77519  2.98518  4.58477  3.61503
          0.02294  4.18197  4.90431  0.61958  0.77255  0.55005  0.86019
     11   2.54604  4.20673  4.10176  3.52669  3.15537  3.29002  4.15212  2.21963  3.42091  1.45293  3.12948  3.78008  4.19105  3.65818  3.63636  3.12131  2.95820  2.06362  4.86193  3.67359     16 - -
          2.68618  4.42225  2.77519  2.73123  3.46354  2.40513  3.72494  3.29354  2.67741  2.69355  4.24690  2.90347  2.73739  3.18146  2.89801  2.37887  2.77519  2.98518  4.58477  3.61503
          0.02294  4.18197  4.90431  0.61958  0.77255  0.55005  0.86019
     12   2.18209  4.05674  3.87952  3.30008  2.70168  3.48628  3.95615  2.46529  3.20571  1.96110  3.06093  3.57483  4.03643  3.28397  3.44284  2.77154  2.75067  2.27506  4.73231  3.53147     17 - -
          2.68618  4.42225  2.77519  2.73123  3.46354  2.40513  3.72494  3.29354  2.67741  2.69355  4.24690  2.90347  2.73739  3.18146  2.89801  2.37887  2.77519  2.98518  4.58477  3.61503
          0.17319  4.18197  1.93963  0.61958  0.77255  0.55005  0.86019
     13   2.23619  3.04314  3.81480  3.23985  2.97156  3.37512  3.92038  2.48084  3.14933  2.08676  3.16685  3.51882  3.91494  3.40301  3.39612  2.71903  2.71177  2.31384  4.71997  3.51714     18 - -
          2.68618  4.42225  2.77519  2.73123  3.46354  2.40513  3.72494  3.29354  2.67741  2.69355  4.24690  2.90347  2.73739  3.18146  2.89801  2.37887  2.77519  2.98518  4.58477  3.61503
          0.02661  4.03539  4.75773  0.61958  0.77255  0.45415  1.00783
     14   2.23173  3.94407  3.85253  3.27488  2.76511  3.39810  3.95007  2.49432  3.18463  1.91190  3.16976  3.55747  3.74360  3.43667  3.43013  2.62684  2.80668  2.32605  4.74342  3.54089     19 - -
          2.68618  4.42225  2.77519  2.73123  3.46354  2.40513  3.72494  3.29354  2.67741  2.69355  4.24690  2.90347  2.73739  3.18146  2.89801  2.37887  2.77519  2.98518  4.58477  3.61503
          0.02294  4.18197  4.90431  0.61958  0.77255  0.55005  0.86019
     15   2.30361  4.35193  3.42926  2.87679  3.52311  2.78289  3.60325  2.88397  2.82388  1.89833  3.38275  3.17322  3.94061  3.14286  3.18270  2.70950  2.83462  2.54833  4.95640  3.71586     20 - -
          2.68618  4.42225  2.77519  2.73123  3.46354  2.40513  3.72494  3.29354  2.67741  2.69355  4.24690  2.90347  2.73739  3.18146  2.89801  2.37887  2.77519  2.98518  4.58477  3.61503
          0.03987  4.18197  3.73744  0.61958  0.77255  0.55005  0.86019
     16   2.58416  3.52135  3.88033  3.30066  3.05179  3.18079  3.68318  2.52815  3.20411  1.74302  3.08521  3.57148  4.02928  3.45175  3.43832  2.68762  2.74239  2.28521  4.72182  3.52084     21 - -
          2.68618  4.42225  2.77519  2.73123  3.46354  2.40513  3.72494  3.29354  2.67741  2.69355  4.24690  2.90347  2.73739  3.18146  2.89801  2.37887  2.77519  2.98518  4.58477  3.61503
          0.03929  4.16543  3.77208  0.61958  0.77255  0.52156  0.90040
     17   2.33437  3.05066  3.98692  3.40252  3.13788  3.52741  3.97634  2.47640  3.29123  1.84044  3.13542  3.63406  4.04761  3.38022  3.49165  2.77088  2.73906  2.22708  4.38068  3.41117     22 - -
          2.68618  4.42225  2.77519  2.73123  3.46354  2.40513  3.72494  3.29354  2.67741  2.69355  4.24690  2.90347  2.73739  3.18146  2.89801  2.37887  2.77519  2.98518  4.58477  3.61503
          0.02312  4.17435  4.89670  0.61958  0.77255  0.55887  0.84830
     18   2.36278  3.49394  4.00388  3.41865  2.97364  3.26877  3.97926  2.49491  3.30531  1.85931  3.03804  3.64327  3.83144  3.34875  3.49984  2.81798  2.81636  2.18281  4.03287  3.48950     23 - -
          2.68618  4.42225  2.77519  2.73123  3.46354  2.40513  3.72494  3.29354  2.67741  2.69355  4.24690  2.90347  2.73739  3.18146  2.89801  2.37887  2.77519  2.98518  4.58477  3.61503
          0.02312  4.17435  4.89670  0.61958  0.77255  0.53399  0.88252
     19   2.08829  3.37377  3.30467  2.87162  3.34344  3.31515  3.81763  2.75035  2.82960  2.46542  3.34398  3.28699  3.80795  3.01676  3.19307  2.58794  2.54228  2.61871  4.92275  3.57253     24 - -
          2.68618  4.42225  2.77519  2.73123  3.46354  2.40513  3.72494  3.29354  2.67741  2.69355  4.24690  2.90347  2.73739  3.18146  2.89801  2.37887  2.77519  2.98518  4.58477  3.61503
          0.02283  4.18682  4.90917  0.61958  0.77255  0.54436  0.86801
     20   2.32757  4.59936  2.97000  2.41225  3.83836  2.95783  3.65377  3.43801  2.46071  2.96293  3.86489  2.85522  3.59243  2.64865  2.92133  2.24291  2.64010  2.97727  5.29902  3.96918     25 - -
          2.68618  4.42225  2.77519  2.73123  3.46354  2.40513  3.72494  3.29354  2.67741  2.69355  4.24690  2.90347  2.73739  3.18146  2.89801  2.37887  2.77519  2.98518  4.58477  3.61503
          0.02283  4.18682  4.90917  0.61958  0.77255  0.54436  0.86801
     21   2.40763  4.03795  3.14728  2.69676  3.65808  3.29487  3.75098  2.92873  2.67076  2.44018  3.46685  3.15929  3.10503  2.74091  3.07900  2.46684  2.71958  2.56583  5.04991  3.78300     26 - -
          2.68618  4.42225  2.77519  2.73123  3.46354  2.40513  3.72494  3.29354  2.67741  2.69355  4.24690  2.90347  2.73739  3.18146  2.89801  2.37887  2.77519  2.98518  4.58477  3.61503
          0.02283  4.18682  4.90917  0.61958  0.77255  0.54436  0.86801
     22   2.20346  4.65017  2.99982  2.55860  3.86691  3.08102  3.53090  3.16037  2.54612  2.76708  3.74960  3.05315  3.85986  2.81154  2.98670  2.27039  2.53055  2.78131  5.19735  3.89678     27 - -
          2.68618  4.42225  2.77519  2.73123  3.46354  2.40513  3.72494  3.29354  2.67741  2.69355  4.24690  2.90347  2.73739  3.18146  2.89801  2.37887  2.77519  2.98518  4.58477  3.61503
          0.02283  4.18682  4.90917  0.61958  0.77255  0.48238  0.96054
     23   2.27891  4.67564  3.11070  2.30054  3.50906  3.47901  3.69301  3.27452  2.53571  2.87058  3.75740  2.98621  3.69088  2.54511  2.80972  2.51167  2.78112  2.84318  3.76589  3.80787     28 - -
          2.68618  4.42225  2.77519  2.73123  3.46354  2.40513  3.72494  3.29354  2.67741  2.69355  4.24690  2.90347  2.73739  3.18146  2.89801  2.37887  2.77519  2.98518  4.58477  3.61503
          0.02213  4.21780  4.94014  0.61958  0.77255  0.50655  0.92274
     24   1.79357  4.52290  3.14199  2.61814  3.47029  3.51519  3.75135  3.01301  2.65790  2.69164  3.62056  3.14992  3.68242  2.98751  3.01375  2.50848  2.80595  2.71165  5.08222  3.62998     29 - -
          2.68618  4.42225  2.77519  2.73123  3.46354  2.40513  3.72494  3.29354  2.67741  2.69355  4.24690  2.90347  2.73739  3.18146  2.89801  2.37887  2.77519  2.98518  4.58477  3.61503
          0.02213  4.21780  4.94014  0.61958  0.77255  0.50655  0.92274
     25   1.87428  4.66650  3.11692  2.57504  3.72283  2.60326  3.72008  3.32333  2.55647  2.96416  3.62792  2.96791  3.86540  2.76861  2.85990  2.53713  2.85278  3.02357  5.24450  3.94248     30 - -
          2.68618  4.42225  2.77519  2.73123  3.46354  2.40513  3.72494  3.29354  2.67741  2.69355  4.24690  2.90347  2.73739  3.18146  2.89801  2.37887  2.77519  2.98518  4.58477  3.61503
          0.02213  4.21780  4.94014  0.61958  0.77255  0.50655  0.92274
     26   2.49455  4.99960  2.82765  2.19541  4.29364  3.41605  3.61247  3.56499  2.36988  3.28273  3.86060  2.80763  3.69803  2.10361  2.76786  2.48170  2.56077  3.36288  5.46489  4.08864     31 - -
          2.68618  4.42225  2.77519  2.73123  3.46354  2.40513  3.72494  3.29354  2.67741  2.69355  4.24690  2.90347  2.73739  3.18146  2.89801  2.37887  2.77519  2.98518  4.58477  3.61503
          0.02213  4.21780  4.94014  0.61958  0.77255  0.50655  0.92274
     27   2.30340  4.19248  3.74829  3.17483  3.31559  3.36815  3.93078  2.58368  3.09663  2.11954  2.50689  3.49865  4.02207  3.21357  3.37711  2.67873  2.76121  2.14811  4.79991  3.58992     32 - -
          2.68618  4.42225  2.77519  2.73123  3.46354  2.40513  3.72494  3.29354  2.67741  2.69355  4.24690  2.90347  2.73739  3.18146  2.89801  2.37887  2.77519  2.98518  4.58477  3.61503
          0.04092  4.21780  3.67447  0.61958  0.77255  0.50655  0.92274
     28   2.32548  4.86793  2.97753  2.37360  4.13215  3.17162  3.63973  3.55796  2.42214  3.14291  3.94461  2.95385  2.74423  2.56067  2.72309  2.40205  2.71006  3.12961  5.36796  3.83044     33 - -
          2.68618  4.42225  2.77519  2.73123  3.46354  2.40513  3.72494  3.29354  2.67741  2.69355  4.24690  2.90347  2.73739  3.18146  2.89801  2.37887  2.77519  2.98518  4.58477  3.61503
          0.03797  4.19942  3.80521  0.61958  0.77255  0.49183  0.94548
     29   3.14652  4.46818  4.93497  4.35414  2.19616  4.40818  4.73280  1.79936  4.21313  1.34427  2.81535  4.49802  4.65102  4.29877  4.27794  3.74190  3.37174  1.82403  5.08843  3.97721     34 - -
          2.68618  4.42225  2.77519  2.73123  3.46354  2.40513  3.72494  3.29354  2.67741  2.69355  4.24690  2.90347  2.73739  3.18146  2.89801  2.37887  2.77519  2.98518  4.58477  3.61503
          0.02858  4.20299  4.32550  0.61958  0.77255  0.52495  0.89548
     30   2.25905  5.00216  2.50368  2.32978  4.32938  2.76019  3.64100  3.78248  2.31303  3.32310  4.10056  2.90043  3.23485  2.76356  2.90753  2.30347  2.70317  3.39423  5.50698  4.12642     35 - -
          2.68618  4.42225  2.77519  2.73123  3.46354  2.40513  3.72494  3.29354  2.67741  2.69355  4.24690  2.90347  2.73739  3.18146  2.89801  2.37887  2.77519  2.98518  4.58477  3.61503
          0.05995  4.19701  3.14310  0.61958  0.77255  0.48998  0.94839
     31   2.18029  4.49149  3.25556  2.64032  3.69492  2.62988  3.76523  2.92366  2.67775  2.56928  3.61845  2.89347  3.89613  3.00690  3.08516  2.70032  2.63977  2.49816  5.08241  3.81453     36 - -
          2.68618  4.42225  2.77519  2.73123  3.46354  2.40513  3.72494  3.29354  2.67741  2.69355  4.24690  2.90347  2.73739  3.18146  2.89801  2.37887  2.77519  2.98518  4.58477  3.61503
          0.02294  4.18206  4.90440  0.61958  0.77255  0.47893  0.96613
     32   2.60382  4.23349  3.41694  3.07449  3.35517  3.62343  3.69889  2.60796  3.00681  1.95705  3.13512  3.43091  3.99957  3.17478  3.11426  2.72618  2.83556  2.03932  4.82587  3.24297     37 - -
          2.68618  4.42225  2.77519  2.73123  3.46354  2.40513  3.72494  3.29354  2.67741  2.69355  4.24690  2.90347  2.73739  3.18146  2.89801  2.37887  2.77519  2.98518  4.58477  3.61503
          0.22501  4.21780  1.67793  0.61958  0.77255  0.50655  0.92274
     33   2.40886  4.17520  3.67666  3.11399  3.34401  3.21680  3.91582  2.15930  3.04044  2.19151  3.31896  3.44508  3.79552  3.32379  3.33644  2.79571  2.53445  2.14223  4.83284  3.61813     38 - -
          2.68618  4.42225  2.77519  2.73123  3.46354  2.40513  3.72494  3.29354  2.67741  2.69355  4.24690  2.90347  2.73739  3.18146  2.89801  2.37887  2.77519  2.98518  4.58477  3.61503
          0.02704  4.01983  4.74217  0.61958  0.77255  0.39147  1.12721
     34   2.63130  4.74116  2.68845  2.51919  3.51859  3.20125  3.70531  3.37931  2.49155  2.87197  3.84925  3.02529  2.05019  2.88133  2.99166  2.69140  2.87318  3.01294  5.28183  3.96114     39 - -
          2.68618  4.42225  2.77519  2.73123  3.46354  2.40513  3.72494  3.29354  2.67741  2.69355  4.24690  2.90347  2.73739  3.18146  2.89801  2.37887  2.77519  2.98518  4.58477  3.61503
          0.03727  4.21780  3.82359  0.61958  0.77255  0.50655  0.92274
     35   2.27180  4.55688  3.15337  2.71570  4.17384  1.71664  3.89476  3.58695  2.75619  3.06096  4.04621  2.55675  3.64641  3.08530  3.17865  2.41167  2.85376  3.01999  5.47482  4.18187     40 - -
          2.68618  4.42225  2.77519  2.73123  3.46354  2.40513  3.72494  3.29354  2.67741  2.69355  4.24690  2.90347  2.73739  3.18146  2.89801  2.37887  2.77519  2.98518  4.58477  3.61503
          0.03501  4.20299  3.93960  0.61958  0.77255  0.49460  0.94113
     36   2.42705  4.78153  2.96147  2.35360  4.01767  2.16723  3.67215  3.42597  2.48248  2.86419  3.54926  2.91169  3.84946  2.66699  2.93592  2.67099  2.85977  3.02899  5.30015  3.97534     41 - -
          2.68618  4.42225  2.77519  2.73123  3.46354  2.40513  3.72494  3.29354  2.67741  2.69355  4.24690  2.90347  2.73739  3.18146  2.89801  2.37887  2.77519  2.98518  4.58477  3.61503
          0.02240  4.20571  4.92805  0.61958  0.77255  0.49674  0.93780
     37   2.19560  3.80629  3.34051  2.70685  3.64155  2.56449  3.80423  3.01313  2.75112  2.70595  3.24673  3.14673  3.45851  3.07079  3.14414  2.62361  2.61318  2.50873  5.04718  3.79129     42 - -
          2.68618  4.42225  2.77519  2.73123  3.46354  2.40513  3.72494  3.29354  2.67741  2.69355  4.24690  2.90347  2.73739  3.18146  2.89801  2.37887  2.77519  2.98518  4.58477  3.61503
          0.02213  4.21780  4.94014  0.61958  0.77255  0.50655  0.92274
     38   2.54251  4.24278  3.47581  3.05532  3.11009  3.45491  3.88679  2.66772  2.99437  2.11802  3.08893  3.29580  3.10177  3.27852  3.30893  2.73869  2.68006  2.09813  4.83727  3.61761     43 - -
          2.68618  4.42225  2.77519  2.73123  3.46354  2.40513  3.72494  3.29354  2.67741  2.69355  4.24690  2.90347  2.73739  3.18146  2.89801  2.37887  2.77519  2.98518  4.58477  3.61503
          0.02213  4.21780  4.94014  0.61958  0.77255  0.50655  0.92274
     39   2.69500  4.16200  4.32255  3.73342  3.17091  3.87907  4.19187  1.98518  3.59414  1.66102  2.79502  3.90394  4.22478  3.52380  3.73417  3.17759  2.96591  1.86113  4.78464  3.19840     44 - -
          2.68618  4.42225  2.77519  2.73123  3.46354  2.40513  3.72494  3.29354  2.67741  2.69355  4.24690  2.90347  2.73739  3.18146  2.89801  2.37887  2.77519  2.98518  4.58477  3.61503
          0.02213  4.21780  4.94014  0.61958  0.77255  0.50655  0.92274
     40   2.61910  4.71213  3.09126  2.53162  3.40841  3.47435  3.23645  3.18294  2.45781  2.95728  3.79146  2.71067  3.86219  2.65907  2.58598  2.63294  2.56040  3.02884  5.23114  2.94742     45 - -
          2.68618  4.42225  2.77519  2.73123  3.46354  2.40513  3.72494  3.29354  2.67741  2.69355  4.24690  2.90347  2.73739  3.18146  2.89801  2.37887  2.77519  2.98518  4.58477  3.61503
          0.02213  4.21780  4.94014  0.61958  0.77255  0.50655  0.92274
     41   2.77217  4.91126  3.20280  2.61981  4.18243  3.55696  3.68881  3.38100  1.38790  3.00335  3.99429  3.10144  3.94297  2.66125  2.61848  2.75209  2.99019  2.92760  5.37098  4.08596     46 - -
          2.68618  4.42225  2.77519  2.73123  3.46354  2.40513  3.72494  3.29354  2.67741  2.69355  4.24690  2.90347  2.73739  3.18146  2.89801  2.37887  2.77519  2.98518  4.58477  3.61503
          0.02213  4.21780  4.94014  0.61958  0.77255  0.50655  0.92274
     42   2.57610  5.08211  2.82124  2.15872  4.39869  3.40863  3.26727  3.86323  2.17576  3.37278  4.13311  2.76224  2.59258  2.55585  2.76274  2.53361  2.73546  3.45792  5.52910  4.13800     47 - -
          2.68618  4.42225  2.77519  2.73123  3.46354  2.40513  3.72494  3.29354  2.67741  2.69355  4.24690  2.90347  2.73739  3.18146  2.89801  2.37887  2.77519  2.98518  4.58477  3.61503
          0.02213  4.21780  4.94014  0.61958  0.77255  0.50655  0.92274
     43   3.23727  4.50858  5.07704  4.58905  3.73720  4.67126  5.29514  1.37084  4.48684  2.20372  3.52191  4.78277  4.95728  4.74554  4.67053  4.07338  3.50201  0.92761  5.74597  4.53577     48 - -
          2.68618  4.42225  2.77519  2.73123  3.46354  2.40513  3.72494  3.29354  2.67741  2.69355  4.24690  2.90347  2.73739  3.18146  2.89801  2.37887  2.77519  2.98518  4.58477  3.61503
          0.02213  4.21780  4.94014  0.61958  0.77255  0.50655  0.92274
     44   2.66836  5.04379  2.96762  2.18819  4.35636  3.44698  3.32375  3.66358  2.17484  3.32282  4.09833  2.93524  3.83654  2.06811  2.42363  2.65408  2.74608  3.13619  5.48460  4.12357     49 - -
          2.68618  4.42225  2.77519  2.73123  3.46354  2.40513  3.72494  3.29354  2.67741  2.69355  4.24690  2.90347  2.73739  3.18146  2.89801  2.37887  2.77519  2.98518  4.58477  3.61503
          0.02213  4.21780  4.94014  0.61958  0.77255  0.50655  0.92274
     45   2.47904  4.46272  3.21574  3.04053  4.43677  3.13272  4.25894  3.99931  3.19935  3.66084  4.50475  2.95398  3.86977  3.52174  3.53199  0.86519  2.95355  3.45045  5.77350  4.46541     50 - -
          2.68618  4.42225  2.77519  2.73123  3.46354  2.40513  3.72494  3.29354  2.67741  2.69355  4.24690  2.90347  2.73739  3.18146  2.89801  2.37887  2.77519  2.98518  4.58477  3.61503
          0.02213  4.21780  4.94014  0.61958  0.77255  0.47298  0.97589
     46   3.23888  4.54825  4.99786  4.42554  3.15829  4.53330  4.88273  1.61275  4.29848  1.47058  1.82236  4.60697  4.75415  4.39133  4.38417  3.87431  3.46502  1.90019  5.22549  4.14223     51 - -
          2.68618  4.42225  2.77519  2.73123  3.46354  2.40513  3.72494  3.29354  2.67741  2.69355  4.24690  2.90347  2.73739  3.18146  2.89801  2.37887  2.77519  2.98518  4.58477  3.61503
          0.02177  4.23395  4.95630  0.61958  0.77255  0.48576  0.95510
     47   2.52932  4.88724  3.12731  2.54338  4.14812  3.51468  3.66459  3.32504  2.13226  2.90516  3.95820  3.04400  3.89614  2.54286  1.85483  2.73763  2.92667  3.12373  5.35503  3.87933     52 - -
          2.68618  4.42225  2.77519  2.73123  3.46354  2.40513  3.72494  3.29354  2.67741  2.69355  4.24690  2.90347  2.73739  3.18146  2.89801  2.37887  2.77519  2.98518  4.58477  3.61503
          0.02177  4.23395  4.95630  0.61958  0.77255  0.48576  0.95510
     48   2.80734  5.46202  2.10815  1.16517  4.79047  2.92199  3.81794  4.29079  2.76046  3.79041  4.60527  2.81803  3.92070  2.96753  3.32366  2.71420  3.21431  3.86134  5.95392  4.48030     53 - -
          2.68618  4.42225  2.77519  2.73123  3.46354  2.40513  3.72494  3.29354  2.67741  2.69355  4.24690  2.90347  2.73739  3.18146  2.89801  2.37887  2.77519  2.98518  4.58477  3.61503
          0.02177  4.23395  4.95630  0.61958  0.77255  0.48576  0.95510
     49   2.59785  4.42029  3.49750  2.91693  3.54468  3.62109  3.84507  2.70728  2.75696  2.13795  2.81059  3.33002  3.99691  3.06255  2.05344  2.81588  2.89553  2.66940  4.98703  3.75455     54 - -
          2.68618  4.42225  2.77519  2.73123  3.46354  2.40513  3.72494  3.29354  2.67741  2.69355  4.24690  2.90347  2.73739  3.18146  2.89801  2.37887  2.77519  2.98518  4.58477  3.61503
          0.02177  4.23395  4.95630  0.61958  0.77255  0.48576  0.95510
     50   3.15099  5.31660  3.58564  2.87171  4.76390  3.78398  2.85751  4.12329  1.56888  3.53671  4.38996  3.28083  4.13007  2.81238  1.27180  3.13174  3.30514  3.79334  5.55639  4.38052     55 - -
          2.68618  4.42225  2.77519  2.73123  3.46354  2.40513  3.72494  3.29354  2.67741  2.69355  4.24690  2.90347  2.73739  3.18146  2.89801  2.37887  2.77519  2.98518  4.58477  3.61503
          0.02177  4.23395  4.95630  0.61958  0.77255  0.48576  0.95510
     51   3.95839  5.10634  4.90019  4.64814  0.99342  4.63357  3.31128  3.69368  4.47281  2.98973  4.25302  4.25662  4.92418  4.35451  4.44254  4.00540  4.16891  3.59841  3.66026  1.17870     56 - -
          2.68618  4.42225  2.77519  2.73123  3.46354  2.40513  3.72494  3.29354  2.67741  2.69355  4.24690  2.90347  2.73739  3.18146  2.89801  2.37887  2.77519  2.98518  4.58477  3.61503
          0.02177  4.23395  4.95630  0.61958  0.77255  0.48576  0.95510
     52   2.26954  4.94183  2.88518  2.27779  4.21600  3.43425  3.62864  3.20068  2.25052  3.12787  4.00312  2.86215  3.82598  2.66710  2.37596  2.42831  2.86045  3.19460  5.41843  4.05885     57 - -
          2.68618  4.42225  2.77519  2.73123  3.46354  2.40513  3.72494  3.29354  2.67741  2.69355  4.24690  2.90347  2.73739  3.18146  2.89801  2.37887  2.77519  2.98518  4.58477  3.61503
          0.02177  4.23395  4.95630  0.61958  0.77255  0.48576  0.95510
     53   2.70175  5.14578  2.16419  2.28388  4.44645  3.23553  2.81082  3.91999  2.44295  3.43453  4.20549  2.18763  3.83537  2.77218  2.94227  2.49022  2.94045  3.51676  5.59659  3.60985     58 - -
          2.68618  4.42225  2.77519  2.73123  3.46354  2.40513  3.72494  3.29354  2.67741  2.69355  4.24690  2.90347  2.73739  3.18146  2.89801  2.37887  2.77519  2.98518  4.58477  3.61503
          0.02177  4.23395  4.95630  0.61958  0.77255  0.48576  0.95510
     54   3.23139  4.51499  5.05785  4.50579  3.41193  4.59825  5.01810  1.52626  4.38959  1.47947  2.77909  4.68229  4.82999  4.52587  4.49748  3.95420  3.46725  1.36754  5.38569  4.27020     59 - -
          2.68618  4.42225  2.77519  2.73123  3.46354  2.40513  3.72494  3.29354  2.67741  2.69355  4.24690  2.90347  2.73739  3.18146  2.89801  2.37887  2.77519  2.98518  4.58477  3.61503
          0.02177  4.23395  4.95630  0.61958  0.77255  0.48576  0.95510
     55   2.97645  4.36197  4.52604  3.68415  3.49816  4.21318  4.60780  1.84908  3.84902  2.20192  2.77325  4.20669  4.54044  4.10262  4.04824  3.53723  3.22035  1.07215  5.23965  4.05025     60 - -
          2.68618  4.42225  2.77519  2.73123  3.46354  2.40513  3.72494  3.29354  2.67741  2.69355  4.24690  2.90347  2.73739  3.18146  2.89801  2.37887  2.77519  2.98518  4.58477  3.61503
          0.02177  4.23395  4.95630  0.61958  0.77255  0.48576  0.95510
     56   2.71779  5.14765  2.88923  1.91336  4.48390  3.44688  3.44271  3.94051  2.30929  3.43251  4.20149  2.74400  3.69715  2.44956  2.04574  2.54520  2.94458  3.53616  5.56844  4.19601     61 - -
          2.68618  4.42225  2.77519  2.73123  3.46354  2.40513  3.72494  3.29354  2.67741  2.69355  4.24690  2.90347  2.73739  3.18146  2.89801  2.37887  2.77519  2.98518  4.58477  3.61503
          0.02177  4.23395  4.95630  0.61958  0.77255  0.48576  0.95510
     57   3.23221  5.19378  3.20463  2.98227  4.40965  3.64803  4.13758  4.11464  2.78095  3.57810  4.61209  3.43909  4.21695  0.70551  3.05063  3.27221  3.53661  3.82603  5.62201  4.34880     62 - -
          2.68618  4.42225  2.77519  2.73123  3.46354  2.40513  3.72494  3.29354  2.67741  2.69355  4.24690  2.90347  2.73739  3.18146  2.89801  2.37887  2.77519  2.98518  4.58477  3.61503
          0.02177  4.23395  4.95630  0.61958  0.77255  0.48576  0.95510
     58   2.78290  5.17345  3.01221  2.37233  4.53262  3.18353  2.91896  3.96867  1.71369  3.44600  4.22770  2.98585  3.90002  2.08556  2.48517  2.75368  2.99820  3.57594  5.56074  4.22668     63 - -
          2.68618  4.42225  2.77519  2.73123  3.46354  2.40513  3.72494  3.29354  2.67741  2.69355  4.24690  2.90347  2.73739  3.18146  2.89801  2.37887  2.77519  2.98518  4.58477  3.61503
          0.02177  4.23395  4.95630  0.61958  0.77255  0.48576  0.95510
     59   2.63706  4.40115  3.44026  2.89311  2.97228  3.58026  3.84423  2.89612  2.82837  2.33213  3.50819  3.16614  3.97635  2.86720  3.18477  2.83776  1.78339  2.67089  4.95985  3.69420     64 - -
          2.68618  4.42225  2.77519  2.73123  3.46354  2.40513  3.72494  3.29354  2.67741  2.69355  4.24690  2.90347  2.73739  3.18146  2.89801  2.37887  2.77519  2.98518  4.58477  3.61503
          0.02177  4.23395  4.95630  0.61958  0.77255  0.48576  0.95510
     60   3.42539  5.56095  0.51279  2.63865  4.99760  3.52791  4.31000  4.67838  3.47114  4.22628  5.22739  3.20787  4.20681  3.55995  4.02538  3.35683  3.77652  4.28331  6.08952  4.83002     65 - -
          2.68618  4.42225  2.77519  2.73123  3.46354  2.40513  3.72494  3.29354  2.67741  2.69355  4.24690  2.90347  2.73739  3.18146  2.89801  2.37887  2.77519  2.98518  4.58477  3.61503
          0.02177  4.23395  4.95630  0.61958  0.77255  0.48576  0.95510
     61   3.93860  5.09458  4.92224  4.67445  0.82436  4.63298  3.59234  3.56047  4.50017  2.83732  4.14049  4.29055  4.92746  4.38154  4.46411  4.01944  4.15610  3.50535  3.70541  1.44921     66 - -
          2.68618  4.42225  2.77519  2.73123  3.46354  2.40513  3.72494  3.29354  2.67741  2.69355  4.24690  2.90347  2.73739  3.18146  2.89801  2.37887  2.77519  2.98518  4.58477  3.61503
          0.02177  4.23395  4.95630  0.61958  0.77255  0.48576  0.95510
     62   2.53483  4.45175  3.56908  3.41856  4.46485  3.17731  4.50904  4.04550  3.51828  3.74237  4.64695  3.57108  3.94909  3.84027  3.78073  0.65318  3.04487  3.49727  5.80992  4.55551     67 - -
          2.68618  4.42225  2.77519  2.73123  3.46354  2.40513  3.72494  3.29354  2.67741  2.69355  4.24690  2.90347  2.73739  3.18146  2.89801  2.37887  2.77519  2.98518  4.58477  3.61503
          0.02177  4.23395  4.95630  0.61958  0.77255  0.48576  0.95510
     63   3.07224  0.43131  4.64926  4.48215  4.41207  3.60470  5.05219  3.63472  4.31903  3.52447  4.66246  4.37696  4.33724  4.65034  4.37329  3.34238  3.57008  3.34986  5.73063  4.69257     68 - -
          2.68618  4.42225  2.77519  2.73123  3.46354  2.40513  3.72494  3.29354  2.67741  2.69355  4.24690  2.90347  2.73739  3.18146  2.89801  2.37887  2.77519  2.98518  4.58477  3.61503
          0.02177  4.23395  4.95630  0.61958  0.77255  0.48576  0.95510
     64   3.17881  4.90237  3.92512  3.87752  4.98291  0.34001  4.95979  4.68622  4.10700  4.28841  5.27804  4.09125  4.30336  4.40322  4.28845  3.36342  3.68766  4.14430  5.96672  5.10233     69 - -
          2.68618  4.42225  2.77519  2.73123  3.46354  2.40513  3.72494  3.29354  2.67741  2.69355  4.24690  2.90347  2.73739  3.18146  2.89801  2.37887  2.77519  2.98518  4.58477  3.61503
          0.02177  4.23395  4.95630  0.61958  0.77255  0.48576  0.95510
     65   0.81602  4.25440  3.72459  3.49081  4.46349  3.05473  4.49961  3.80007  3.53372  3.57420  4.42826  3.53490  3.83730  3.81145  3.79295  2.09161  2.85010  3.25713  5.84063  4.64481     70 - -
          2.68618  4.42225  2.77519  2.73123  3.46354  2.40513  3.72494  3.29354  2.67741  2.69355  4.24690  2.90347  2.73739  3.18146  2.89801  2.37887  2.77519  2.98518  4.58477  3.61503
          0.02177  4.23395  4.95630  0.61958  0.77255  0.48576  0.95510
     66   0.59706  4.41597  3.87292  3.69999  4.45517  3.22758  4.67278  3.63841  3.72691  3.50168  4.50517  3.74433  4.00236  4.03619  3.94043  2.76923  3.07257  3.22696  5.84378  4.69147     71 - -
          2.68618  4.42225  2.77519  2.73123  3.46354  2.40513  3.72494  3.29354  2.67741  2.69355  4.24690  2.90347  2.73739  3.18146  2.89801  2.37887  2.77519  2.98518  4.58477  3.61503
          0.02177  4.23395  4.95630  0.61958  0.77255  0.48576  0.95510
     67   0.92499  4.25561  3.71128  3.45161  4.46529  3.05221  4.46833  3.82731  3.49296  3.57523  4.41622  3.51400  3.82833  3.76849  3.76719  1.80836  2.83914  3.27323  5.83159  4.63507     72 - -
          2.68618  4.42225  2.77519  2.73123  3.46354  2.40513  3.72494  3.29354  2.67741  2.69355  4.24690  2.90347  2.73739  3.18146  2.89801  2.37887  2.77519  2.98518  4.58477  3.61503
          0.02177  4.23395  4.95630  0.61958  0.77255  0.48576  0.95510
     68   3.38543  4.74669  4.91829  4.42244  3.24880  4.56469  4.99573  2.21902  4.22983  0.76021  3.07396  4.65450  4.83560  4.41706  4.36113  3.96687  3.64292  1.98190  5.33109  4.19868     73 - -
          2.68618  4.42225  2.77519  2.73123  3.46354  2.40513  3.72494  3.29354  2.67741  2.69355  4.24690  2.90347  2.73739  3.18146  2.89801  2.37887  2.77519  2.98518  4.58477  3.61503
          0.02177  4.23395  4.95630  0.61958  0.77255  0.48576  0.95510
     69   0.89047  4.24510  3.69677  3.42687  4.48277  2.38861  4.45313  3.87086  3.48462  3.58674  4.40728  3.49586  3.81430  3.74663  3.76877  2.36362  2.67155  3.29470  5.83585  4.65108     74 - -
          2.68618  4.42225  2.77519  2.73123  3.46354  2.40513  3.72494  3.29354  2.67741  2.69355  4.24690  2.90347  2.73739  3.18146  2.89801  2.37887  2.77519  2.98518  4.58477  3.61503
          0.02177  4.23395  4.95630  0.61958  0.77255  0.48576  0.95510
     70   2.43519  4.32793  3.64869  3.33107  4.19904  3.18156  4.32542  3.32109  3.26553  3.26260  4.18040  3.49569  3.89842  3.62465  3.54434  2.41698  0.96708  3.03457  5.61713  4.37778     75 - -
          2.68618  4.42225  2.77519  2.73123  3.46354  2.40513  3.72494  3.29354  2.67741  2.69355  4.24690  2.90347  2.73739  3.18146  2.89801  2.37887  2.77519  2.98518  4.58477  3.61503
          0.02177  4.23395  4.95630  0.61958  0.77255  0.48576  0.95510
     71   3.31728  4.58251  5.14204  4.60968  3.46696  4.72685  5.18785  1.19488  4.49488  1.40720  3.24739  4.81043  4.93955  4.64719  4.61957  4.10318  3.55835  1.61748  5.51866  4.39860     76 - -
          2.68618  4.42225  2.77519  2.73123  3.46354  2.40513  3.72494  3.29354  2.67741  2.69355  4.24690  2.90347  2.73739  3.18146  2.89801  2.37887  2.77519  2.98518  4.58477  3.61503
          0.02177  4.23395  4.95630  0.61958  0.77255  0.48576  0.95510
     72   3.53589  4.84059  5.10516  4.56490  3.16988  4.79635  5.09117  2.07526  4.35747  0.67811  2.91106  4.82820  4.95069  4.48788  4.46217  4.17868  3.76217  2.36584  5.31963  4.22913     77 - -
          2.68618  4.42225  2.77519  2.73123  3.46354  2.40513  3.72494  3.29354  2.67741  2.69355  4.24690  2.90347  2.73739  3.18146  2.89801  2.37887  2.77519  2.98518  4.58477  3.61503
          0.02177  4.23395  4.95630  0.61958  0.77255  0.48576  0.95510
     73   3.05407  5.28601  3.42380  2.65832  4.72867  3.71472  3.67154  4.08769  1.48986  3.51634  4.34992  3.08401  4.07158  2.66641  1.43663  3.03082  3.22472  3.74078  5.56474  4.13396     78 - -
          2.68618  4.42225  2.77519  2.73123  3.46354  2.40513  3.72494  3.29354  2.67741  2.69355  4.24690  2.90347  2.73739  3.18146  2.89801  2.37887  2.77519  2.98518  4.58477  3.61503
          0.02177  4.23395  4.95630  0.61958  0.77255  0.48576  0.95510
     74   2.85686  4.84865  3.21643  2.73537  3.44133  3.62959  3.27850  3.46517  2.45139  3.05065  3.94655  3.19468  4.03077  2.18849  2.86279  2.91986  3.07937  3.19611  4.89508  1.75359     79 - -
          2.68618  4.42225  2.77519  2.73123  3.46354  2.40513  3.72494  3.29354  2.67741  2.69355  4.24690  2.90347  2.73739  3.18146  2.89801  2.37887  2.77519  2.98518  4.58477  3.61503
          0.02177  4.23395  4.95630  0.61958  0.77255  0.48576  0.95510
     75   1.53385  4.41087  3.40420  2.94026  3.88322  2.08640  3.98500  3.25945  2.92939  2.97094  3.84397  3.29691  3.89378  3.25110  3.30030  2.67816  2.86007  2.79445  5.28163  3.40831     80 - -
          2.68618  4.42225  2.77519  2.73123  3.46354  2.40513  3.72494  3.29354  2.67741  2.69355  4.24690  2.90347  2.73739  3.18146  2.89801  2.37887  2.77519  2.98518  4.58477  3.61503
          0.02177  4.23395  4.95630  0.61958  0.77255  0.48576  0.95510
     76   3.96278  5.12762  4.87053  4.62244  1.63003  4.62585  3.57961  3.62657  4.45427  2.90589  4.20933  4.26857  4.92755  4.35968  4.44081  4.01548  4.18248  3.56111  3.69641  0.72601     81 - -
          2.68620  4.42227  2.77521  2.73125  3.46356  2.40494  3.72496  3.29356  2.67743  2.69357  4.24692  2.90344  2.73741  3.18148  2.89803  2.37889  2.77521  2.98520  4.58479  3.61505
          0.14001  2.09058  4.95630  0.31136  1.31846  0.48576  0.95510
     77   2.64383  4.78592  3.00318  2.51199  4.00411  2.33596  3.25542  3.42006  2.40830  3.03603  3.86234  2.87527  3.86695  2.77420  2.67017  2.69256  2.87353  3.11283  3.10750  3.80645     83 - -
          2.68618  4.42225  2.77519  2.73123  3.46354  2.40513  3.72494  3.29354  2.67741  2.69355  4.24690  2.90347  2.73739  3.18146  2.89801  2.37887  2.77519  2.98518  4.58477  3.61503
          0.03393  4.23395  3.97056  0.61958  0.77255  0.48576  0.95510
     78   2.46213  4.33704  3.35238  2.90382  3.40913  3.44396  3.83414  2.52729  2.69606  1.94517  3.34095  3.31327  3.96255  2.92593  2.98820  2.82677  2.79026  2.52002  4.91751  3.45055     84 - -
          2.68618  4.42225  2.77519  2.73123  3.46354  2.40513  3.72494  3.29354  2.67741  2.69355  4.24690  2.90347  2.73739  3.18146  2.89801  2.37887  2.77519  2.98518  4.58477  3.61503
          0.03731  4.22206  3.81865  0.61958  0.77255  0.47626  0.97048
     79   2.89540  5.43804  1.36555  2.14421  4.73766  3.35509  3.76616  4.23725  2.46419  3.72561  4.52512  2.58641  2.98384  2.80378  3.20571  2.81121  3.15625  3.81073  5.87993  4.41726     85 - -
          2.68618  4.42225  2.77519  2.73123  3.46354  2.40513  3.72494  3.29354  2.67741  2.69355  4.24690  2.90347  2.73739  3.18146  2.89801  2.37887  2.77519  2.98518  4.58477  3.61503
          0.02210  4.21918  4.94153  0.61958  0.77255  0.47404  0.97413
     80   3.02604  4.36129  4.75095  4.19624  3.33917  4.32668  4.74515  1.50328  4.08339  1.87161  3.36168  4.37776  4.63263  4.29080  4.23902  3.66163  2.72682  1.32172  5.28026  4.09972     86 - -
          2.68618  4.42225  2.77519  2.73123  3.46354  2.40513  3.72494  3.29354  2.67741  2.69355  4.24690  2.90347  2.73739  3.18146  2.89801  2.37887  2.77519  2.98518  4.58477  3.61503
          0.02177  4.23395  4.95630  0.61958  0.77255  0.48576  0.95510
     81   2.60633  5.13930  1.90442  2.27288  4.47304  3.23444  3.68496  3.94162  2.49572  3.46274  4.24007  2.60048  3.11528  2.80929  3.00059  2.59443  2.36131  3.53553  5.63296  4.22709     87 - -
          2.68618  4.42225  2.77519  2.73123  3.46354  2.40513  3.72494  3.29354  2.67741  2.69355  4.24690  2.90347  2.73739  3.18146  2.89801  2.37887  2.77519  2.98518  4.58477  3.61503
          0.02177  4.23395  4.95630  0.61958  0.77255  0.48576  0.95510
     82   3.32069  5.45836  2.70947  0.60221  4.85890  3.54959  4.18938  4.38967  3.12103  3.95429  4.92971  3.20822  4.17648  3.40834  3.55577  3.27524  3.63324  4.04198  5.95975  4.70455     88 - -
          2.68618  4.42225  2.77519  2.73123  3.46354  2.40513  3.72494  3.29354  2.67741  2.69355  4.24690  2.90347  2.73739  3.18146  2.89801  2.37887  2.77519  2.98518  4.58477  3.61503
          0.02177  4.23395  4.95630  0.61958  0.77255  0.48576  0.95510
     83   2.41903  5.07874  2.79823  2.04816  4.39792  3.41110  3.45379  3.86445  2.28763  3.25749  4.12755  2.84511  3.47864  2.31933  2.60417  2.61009  2.59756  3.45566  5.52552  4.13284     89 - -
          2.68618  4.42225  2.77519  2.73123  3.46354  2.40513  3.72494  3.29354  2.67741  2.69355  4.24690  2.90347  2.73739  3.18146  2.89801  2.37887  2.77519  2.98518  4.58477  3.61503
          0.02177  4.23395  4.95630  0.61958  0.77255  0.48576  0.95510
     84   2.57661  5.07580  2.51883  2.14024  4.39490  3.40954  3.02692  3.86221  2.34492  3.36913  4.12409  2.88769  3.80458  2.44291  2.53414  2.45644  2.62035  3.45259  4.86317  4.12956     90 - -
          2.68618  4.42225  2.77519  2.73123  3.46354  2.40513  3.72494  3.29354  2.67741  2.69355  4.24690  2.90347  2.73739  3.18146  2.89801  2.37887  2.77519  2.98518  4.58477  3.61503
          0.02177  4.23395  4.95630  0.61958  0.77255  0.48576  0.95510
     85   3.22730  4.49711  5.06902  4.53779  3.58559  4.65016  5.13962  1.42611  4.43547  1.92997  3.03106  4.72765  4.89601  4.62987  4.58329  4.01914  3.47238  1.07278  5.55520  4.39618     91 - -
          2.68618  4.42225  2.77519  2.73123  3.46354  2.40513  3.72494  3.29354  2.67741  2.69355  4.24690  2.90347  2.73739  3.18146  2.89801  2.37887  2.77519  2.98518  4.58477  3.61503
          0.02177  4.23395  4.95630  0.61958  0.77255  0.48576  0.95510
     86   3.26236  4.54614  5.05752  4.50844  3.41544  4.63192  5.05290  1.11449  4.39169  1.71097  2.54405  4.70383  4.85625  4.53558  4.51131  3.99067  3.49865  1.71587  5.41678  4.30449     92 - -
          2.68618  4.42225  2.77519  2.73123  3.46354  2.40513  3.72494  3.29354  2.67741  2.69355  4.24690  2.90347  2.73739  3.18146  2.89801  2.37887  2.77519  2.98518  4.58477  3.61503
          0.02177  4.23395  4.95630  0.61958  0.77255  0.48576  0.95510
     87   2.28404  5.06829  2.84125  2.07476  4.38446  3.42214  3.60919  3.68005  1.96244  3.25816  4.11934  2.83789  3.81735  2.58459  2.59893  2.56942  2.87655  3.44384  5.51439  4.13108     93 - -
          2.68618  4.42225  2.77519  2.73123  3.46354  2.40513  3.72494  3.29354  2.67741  2.69355  4.24690  2.90347  2.73739  3.18146  2.89801  2.37887  2.77519  2.98518  4.58477  3.61503
          0.02177  4.23395  4.95630  0.61958  0.77255  0.48576  0.95510
     88   2.80323  5.12769  2.07355  2.39117  4.55173  1.58750  3.80967  4.02463  2.65373  3.56740  4.37927  2.93147  3.90575  2.96094  2.59812  2.78409  3.08801  3.61754  5.73468  4.34705     94 - -
          2.68618  4.42225  2.77519  2.73123  3.46354  2.40513  3.72494  3.29354  2.67741  2.69355  4.24690  2.90347  2.73739  3.18146  2.89801  2.37887  2.77519  2.98518  4.58477  3.61503
          0.02177  4.23395  4.95630  0.61958  0.77255  0.48576  0.95510
     89   3.37181  4.72032  4.89410  4.33135  3.18561  4.59698  4.89454  2.10299  4.15544  1.40932  1.24820  4.59616  4.79985  4.31229  4.29130  3.94386  3.59689  2.35397  5.24674  4.15743     95 - -
          2.68618  4.42225  2.77519  2.73123  3.46354  2.40513  3.72494  3.29354  2.67741  2.69355  4.24690  2.90347  2.73739  3.18146  2.89801  2.37887  2.77519  2.98518  4.58477  3.61503
          0.02177  4.23395  4.95630  0.61958  0.77255  0.48576  0.95510
     90   3.47097  4.77129  5.12909  4.55345  2.47003  4.72077  4.93009  2.35235  4.41672  0.87120  2.00734  4.76679  4.86104  4.42656  4.46960  4.06804  3.68042  2.55667  5.13346  4.02750     96 - -
          2.68618  4.42225  2.77519  2.73123  3.46354  2.40513  3.72494  3.29354  2.67741  2.69355  4.24690  2.90347  2.73739  3.18146  2.89801  2.37887  2.77519  2.98518  4.58477  3.61503
          0.02177  4.23395  4.95630  0.61958  0.77255  0.48576  0.95510
     91   2.23640  4.82832  3.02029  2.26577  3.95066  3.14178  3.65777  3.48668  2.25798  3.08869  3.90139  2.98505  3.84507  2.71775  2.72376  2.64799  2.62476  2.61176  5.33074  3.99673     97 - -
          2.68618  4.42225  2.77519  2.73123  3.46354  2.40513  3.72494  3.29354  2.67741  2.69355  4.24690  2.90347  2.73739  3.18146  2.89801  2.37887  2.77519  2.98518  4.58477  3.61503
          0.02177  4.23395  4.95630  0.61958  0.77255  0.48576  0.95510
     92   2.61211  4.40130  3.38860  2.82343  3.00206  3.41539  3.11851  2.73415  2.63793  2.61785  3.37242  2.86272  3.94520  3.03695  3.07077  2.72522  2.74630  2.14087  4.97326  3.66091     98 - -
          2.68618  4.42225  2.77519  2.73123  3.46354  2.40513  3.72494  3.29354  2.67741  2.69355  4.24690  2.90347  2.73739  3.18146  2.89801  2.37887  2.77519  2.98518  4.58477  3.61503
          0.02177  4.23395  4.95630  0.61958  0.77255  0.48576  0.95510
     93   1.42402  4.27590  3.64395  3.30287  4.46316  2.67505  4.35361  3.88235  3.33894  3.55958  4.36757  3.43856  3.80619  3.61480  3.66302  1.33487  2.62993  3.30928  5.79514  4.59036     99 - -
          2.68618  4.42225  2.77519  2.73123  3.46354  2.40513  3.72494  3.29354  2.67741  2.69355  4.24690  2.90347  2.73739  3.18146  2.89801  2.37887  2.77519  2.98518  4.58477  3.61503
          0.02177  4.23395  4.95630  0.61958  0.77255  0.48576  0.95510
     94   2.97499  5.51183  1.22191  2.14889  4.82913  3.34194  3.83923  4.33279  2.80768  3.83507  4.66053  2.22832  3.93336  2.99436  3.38252  2.87998  2.76153  3.90433  6.00024  4.51487    100 - -
          2.68618  4.42225  2.77519  2.73123  3.46354  2.40513  3.72494  3.29354  2.67741  2.69355  4.24690  2.90347  2.73739  3.18146  2.89801  2.37887  2.77519  2.98518  4.58477  3.61503
          0.02177  4.23395  4.95630  0.61958  0.77255  0.48576  0.95510
     95   2.45582  4.87206  2.79371  2.45015  4.12951  3.44273  3.60128  3.30766  2.45579  3.02635  3.95487  2.97274  2.25704  2.34511  2.91537  2.66884  2.88002  3.21774  5.37700  4.03478    101 - -
          2.68618  4.42225  2.77519  2.73123  3.46354  2.40513  3.72494  3.29354  2.67741  2.69355  4.24690  2.90347  2.73739  3.18146  2.89801  2.37887  2.77519  2.98518  4.58477  3.61503
          0.02177  4.23395  4.95630  0.61958  0.77255  0.48576  0.95510
     96   2.18973  5.28934  1.90484  1.79557  4.59905  3.33761  3.70762  4.08337  2.42174  3.58204  4.36120  2.80423  3.86576  2.76154  3.06346  2.73304  2.93675  3.66464  5.73799  4.30533    102 - -
          2.68618  4.42225  2.77519  2.73123  3.46354  2.40513  3.72494  3.29354  2.67741  2.69355  4.24690  2.90347  2.73739  3.18146  2.89801  2.37887  2.77519  2.98518  4.58477  3.61503
          0.02177  4.23395  4.95630  0.61958  0.77255  0.48576  0.95510
     97   2.56998  4.39959  3.41783  2.60918  3.54646  3.57867  3.81982  2.76532  2.78604  1.99339  3.49694  3.27847  3.95954  2.87494  2.88688  2.81993  2.65986  2.24777  4.97483  3.73186    103 - -
          2.68618  4.42225  2.77519  2.73123  3.46354  2.40513  3.72494  3.29354  2.67741  2.69355  4.24690  2.90347  2.73739  3.18146  2.89801  2.37887  2.77519  2.98518  4.58477  3.61503
          0.02177  4.23395  4.95630  0.61958  0.77255  0.48576  0.95510
     98   2.76102  4.44778  4.73835  4.26445  3.77127  4.29571  5.00870  1.75839  4.15260  2.35713  3.59085  4.44942  4.70967  4.44389  4.36487  3.69300  3.35784  0.84803  5.64527  4.42660    104 - -
          2.68618  4.42225  2.77519  2.73123  3.46354  2.40513  3.72494  3.29354  2.67741  2.69355  4.24690  2.90347  2.73739  3.18146  2.89801  2.37887  2.77519  2.98518  4.58477  3.61503
          0.02177  4.23395  4.95630  0.61958  0.77255  0.48576  0.95510
     99   2.46966  4.89975  3.14475  2.55790  4.17091  3.52355  3.66782  3.56803  1.95397  3.15131  3.74624  3.05478  3.90550  2.68003  1.97181  2.75182  2.94067  2.70170  5.36551  4.06488    105 - -
          2.68618  4.42225  2.77519  2.73123  3.46354  2.40513  3.72494  3.29354  2.67741  2.69355  4.24690  2.90347  2.73739  3.18146  2.89801  2.37887  2.77519  2.98518  4.58477  3.61503
          0.02177  4.23395  4.95630  0.61958  0.77255  0.48576  0.95510
    100   2.63873  5.07971  2.74087  2.10957  4.39894  3.41276  3.47392  3.86467  2.05840  3.37187  4.12885  2.89122  3.80938  2.48746  2.69490  2.45505  2.43554  3.23178  5.52589  4.13440    106 - -
          2.68618  4.42225  2.77519  2.73123  3.46354  2.40513  3.72494  3.29354  2.67741  2.69355  4.24690  2.90347  2.73739  3.18146  2.89801  2.37887  2.77519  2.98518  4.58477  3.61503
          0.02177  4.23395  4.95630  0.61958  0.77255  0.48576  0.95510
    101   2.66085  4.94962  3.00795  2.44424  4.22473  3.46032  3.36977  3.65606  2.26134  3.06246  4.01236  2.68039  3.84880  2.01179  2.52127  2.66813  2.88764  2.94814  5.41407  3.66682    107 - -
          2.68618  4.42225  2.77519  2.73123  3.46354  2.40513  3.72494  3.29354  2.67741  2.69355  4.24690  2.90347  2.73739  3.18146  2.89801  2.37887  2.77519  2.98518  4.58477  3.61503
          0.02177  4.23395  4.95630  0.61958  0.77255  0.48576  0.95510
    102   3.17881  4.90237  3.92512  3.87752  4.98291  0.34001  4.95979  4.68622  4.10700  4.28841  5.27804  4.09125  4.30336  4.40322  4.28845  3.36342  3.68766  4.14430  5.96672  5.10233    108 - -
          2.68618  4.42225  2.77519  2.73123  3.46354  2.40513  3.72494  3.29354  2.67741  2.69355  4.24690  2.90347  2.73739  3.18146  2.89801  2.37887  2.77519  2.98518  4.58477  3.61503
          0.02177  4.23395  4.95630  0.61958  0.77255  0.48576  0.95510
    103   3.75927  5.05841  4.74006  4.53655  0.56532  4.33474  4.09382  3.25549  4.43896  2.54720  3.93916  4.44855  4.79506  4.50960  4.46826  4.00038  4.06557  3.27056  4.26078  2.59284    109 - -
          2.68618  4.42225  2.77519  2.73123  3.46354  2.40513  3.72494  3.29354  2.67741  2.69355  4.24690  2.90347  2.73739  3.18146  2.89801  2.37887  2.77519  2.98518  4.58477  3.61503
          0.02177  4.23395  4.95630  0.61958  0.77255  0.48576  0.95510
    104   2.53483  4.45175  3.56908  3.41856  4.46485  3.17731  4.50904  4.04550  3.51828  3.74237  4.64695  3.57108  3.94909  3.84027  3.78073  0.65318  3.04487  3.49727  5.80992  4.55551    110 - -
          2.68618  4.42225  2.77519  2.73123  3.46354  2.40513  3.72494  3.29354  2.67741  2.69355  4.24690  2.90347  2.73739  3.18146  2.89801  2.37887  2.77519  2.98518  4.58477  3.61503
          0.02177  4.23395  4.95630  0.61958  0.77255  0.48576  0.95510
    105   3.43366  4.78547  4.92039  4.37452  3.14875  4.62215  4.91594  2.32788  4.16583  1.15181  1.36103  4.63772  4.82429  4.32985  4.28890  3.98950  3.66084  2.47830  5.23432  4.14093    111 - -
          2.68618  4.42225  2.77519  2.73123  3.46354  2.40513  3.72494  3.29354  2.67741  2.69355  4.24690  2.90347  2.73739  3.18146  2.89801  2.37887  2.77519  2.98518  4.58477  3.61503
          0.02177  4.23395  4.95630  0.61958  0.77255  0.48576  0.95510
    106   3.58869  4.95239  4.76997  4.42648  3.31663  4.43773  4.97129  2.55396  4.19201  0.53048  3.25277  4.66801  4.82032  4.47100  4.30263  4.07520  3.87149  2.68233  5.31058  4.11245    112 - -
          2.68618  4.42225  2.77519  2.73123  3.46354  2.40513  3.72494  3.29354  2.67741  2.69355  4.24690  2.90347  2.73739  3.18146  2.89801  2.37887  2.77519  2.98518  4.58477  3.61503
          0.02177  4.23395  4.95630  0.61958  0.77255  0.48576  0.95510
    107   3.16170  5.59545  0.75867  2.30781  4.93413  3.35086  4.03364  4.57103  3.15500  4.10847  5.02295  2.72840  4.03089  3.23717  3.76967  3.05870  3.50039  4.12980  6.16055  4.66155    113 - -
          2.68618  4.42225  2.77519  2.73123  3.46354  2.40513  3.72494  3.29354  2.67741  2.69355  4.24690  2.90347  2.73739  3.18146  2.89801  2.37887  2.77519  2.98518  4.58477  3.61503
          0.02177  4.23395  4.95630  0.61958  0.77255  0.48576  0.95510
    108   3.38769  4.70737  5.00469  4.43439  3.17927  4.65182  4.95509  1.94731  4.28323  1.30238  1.39857  4.67920  4.83060  4.38500  4.38933  3.99828  3.60777  2.33032  5.25533  4.19728    114 - -
          2.68618  4.42225  2.77519  2.73123  3.46354  2.40513  3.72494  3.29354  2.67741  2.69355  4.24690  2.90347  2.73739  3.18146  2.89801  2.37887  2.77519  2.98518  4.58477  3.61503
          0.02177  4.23395  4.95630  0.61958  0.77255  0.48576  0.95510
    109   3.17963  5.31902  3.54110  2.89256  4.80578  3.77544  3.71380  4.15175  0.96510  3.56902  4.43324  3.16775  4.14677  2.84474  1.92736  3.16374  3.34301  3.82158  5.58664  4.42149    115 - -
          2.68618  4.42225  2.77519  2.73123  3.46354  2.40513  3.72494  3.29354  2.67741  2.69355  4.24690  2.90347  2.73739  3.18146  2.89801  2.37887  2.77519  2.98518  4.58477  3.61503
          0.02177  4.23395  4.95630  0.61958  0.77255  0.48576  0.95510
    110   2.82767  5.18127  3.09241  2.52544  4.55059  3.54646  3.22730  3.97238  2.01292  3.44592  4.23877  2.35721  3.93187  2.51718  1.73794  2.69807  3.03584  3.59131  5.55170  4.24306    116 - -
          2.68618  4.42225  2.77519  2.73123  3.46354  2.40513  3.72494  3.29354  2.67741  2.69355  4.24690  2.90347  2.73739  3.18146  2.89801  2.37887  2.77519  2.98518  4.58477  3.61503
          0.02231  4.20949  4.93183  0.61958  0.77255  0.48576  0.95510
    111   3.93038  5.09999  4.84893  4.59481  1.57531  4.60252  3.56373  3.59579  4.42785  2.87978  4.17907  4.24744  4.90369  4.33596  4.41691  3.98929  4.14969  3.52916  3.68185  0.76676    117 - -
          2.68618  4.42225  2.77519  2.73123  3.46354  2.40513  3.72494  3.29354  2.67741  2.69355  4.24690  2.90347  2.73739  3.18146  2.89801  2.37887  2.77519  2.98518  4.58477  3.61503
          0.02231  4.20949  4.93183  0.61958  0.77255  0.48576  0.95510
    112   2.78787  4.42813  4.78253  4.25185  3.61669  4.42072  4.91709  1.71364  4.14490  1.91966  3.44176  4.46845  4.73269  4.39258  4.33937  3.77601  3.35108  1.01776  5.47899  4.28719    118 - -
          2.68618  4.42225  2.77519  2.73123  3.46354  2.40513  3.72494  3.29354  2.67741  2.69355  4.24690  2.90347  2.73739  3.18146  2.89801  2.37887  2.77519  2.98518  4.58477  3.61503
          0.02231  4.20949  4.93183  0.61958  0.77255  0.48576  0.95510
    113   2.89537  5.40148  2.35139  1.24576  4.70529  3.36424  3.76300  4.19358  2.62771  3.69050  4.49672  2.72495  3.90276  2.39063  3.14242  2.81802  3.02115  3.77868  5.84578  4.40103    119 - -
          2.68618  4.42225  2.77519  2.73123  3.46354  2.40513  3.72494  3.29354  2.67741  2.69355  4.24690  2.90347  2.73739  3.18146  2.89801  2.37887  2.77519  2.98518  4.58477  3.61503
          0.02231  4.20949  4.93183  0.61958  0.77255  0.48576  0.95510
    114   2.45153  4.79183  3.04640  2.49102  4.04481  3.45080  3.66630  3.45585  2.35212  3.06464  3.70338  2.91597  3.84787  2.75877  2.63701  2.12318  2.28900  3.04844  5.31212  3.98786    120 - -
          2.68618  4.42225  2.77520  2.73123  3.46354  2.40510  3.72495  3.29354  2.67741  2.69355  4.24690  2.90347  2.73740  3.18146  2.89801  2.37887  2.77520  2.98518  4.58477  3.61503
          0.03720  3.53016  4.93183  0.54857  0.86222  0.48576  0.95510
    115   2.63910  4.20950  3.80656  3.22876  3.30928  3.68326  3.95541  1.93872  3.08876  1.80963  3.16849  3.44010  4.05529  3.00347  3.23157  2.87210  2.87063  2.42295  4.80959  3.60193    122 - -
          2.68618  4.42225  2.77519  2.73123  3.46354  2.40513  3.72494  3.29354  2.67741  2.69355  4.24690  2.90347  2.73739  3.18146  2.89801  2.37887  2.77519  2.98518  4.58477  3.61503
          0.02231  4.20949  4.93183  0.61958  0.77255  0.48576  0.95510
    116   2.89308  4.81071  3.16505  2.84214  4.72857  0.64730  4.42253  4.24949  3.39759  3.89552  4.81044  3.47230  4.08267  3.70754  3.72787  3.01345  3.34297  3.76950  5.88758  4.74970    123 - -
          2.68618  4.42225  2.77519  2.73123  3.46354  2.40513  3.72494  3.29354  2.67741  2.69355  4.24690  2.90347  2.73739  3.18146  2.89801  2.37887  2.77519  2.98518  4.58477  3.61503
          0.02231  4.20949  4.93183  0.61958  0.77255  0.48576  0.95510
    117   3.11839  4.48878  4.71650  4.13955  2.37084  4.28561  4.46392  2.42136  3.99752  1.24093  1.86254  4.30359  4.54600  4.10201  4.09407  3.60244  3.33861  2.49668  4.83635  3.24304    124 - -
          2.68618  4.42225  2.77519  2.73123  3.46354  2.40513  3.72494  3.29354  2.67741  2.69355  4.24690  2.90347  2.73739  3.18146  2.89801  2.37887  2.77519  2.98518  4.58477  3.61503
          0.02231  4.20949  4.93183  0.61958  0.77255  0.48576  0.95510
    118   3.20554  5.25532  3.62583  2.96582  4.61887  3.79591  3.39498  4.06178  1.92139  3.50013  4.38795  3.34412  4.16947  2.87362  0.96449  3.21008  3.36782  3.75713  5.50240  4.31839    125 - -
          2.68618  4.42225  2.77519  2.73123  3.46354  2.40513  3.72494  3.29354  2.67741  2.69355  4.24690  2.90347  2.73739  3.18146  2.89801  2.37887  2.77519  2.98518  4.58477  3.61503
          0.02231  4.20949  4.93183  0.61958  0.77255  0.48576  0.95510
    119   1.42946  4.25445  3.67831  3.34841  4.33298  1.46010  4.36113  3.63898  3.36647  3.40919  4.26275  3.46810  3.82151  3.64857  3.66805  2.52504  2.81828  2.79432  5.70935  4.50558    126 - -
          2.68618  4.42225  2.77519  2.73123  3.46354  2.40513  3.72494  3.29354  2.67741  2.69355  4.24690  2.90347  2.73739  3.18146  2.89801  2.37887  2.77519  2.98518  4.58477  3.61503
          0.02231  4.20949  4.93183  0.61958  0.77255  0.48576  0.95510
    120   2.86521  5.13701  3.09230  2.27627  4.49109  3.56053  3.52101  3.89481  2.16282  3.39603  4.21265  3.06006  3.95844  2.71072  1.44938  2.66794  2.95177  3.54205  5.52248  4.23683    127 - -
          2.68618  4.42225  2.77519  2.73123  3.46354  2.40513  3.72494  3.29354  2.67741  2.69355  4.24690  2.90347  2.73739  3.18146  2.89801  2.37887  2.77519  2.98518  4.58477  3.61503
          0.02231  4.20949  4.93183  0.61958  0.77255  0.48576  0.95510
    121   3.14015  4.86821  3.88170  3.83019  4.93994  0.35796  4.91616  4.63513  4.05651  4.24145  5.22946  4.04765  4.26874  4.35463  4.24264  3.32377  3.64723  4.09801  5.93232  5.05784    128 - -
          2.68618  4.42225  2.77519  2.73123  3.46354  2.40513  3.72494  3.29354  2.67741  2.69355  4.24690  2.90347  2.73739  3.18146  2.89801  2.37887  2.77519  2.98518  4.58477  3.61503
          0.02231  4.20949  4.93183  0.61958  0.77255  0.48576  0.95510
    122   3.94772  5.10277  4.88125  4.63429  1.44282  4.61871  3.55872  3.60424  4.46417  2.88320  4.18330  4.25920  4.91490  4.35279  4.43893  4.00435  4.16471  3.53861  3.67280  0.82459    129 - -
          2.68618  4.42225  2.77519  2.73123  3.46354  2.40513  3.72494  3.29354  2.67741  2.69355  4.24690  2.90347  2.73739  3.18146  2.89801  2.37887  2.77519  2.98518  4.58477  3.61503
          0.02231  4.20949  4.93183  0.61958  0.77255  0.48576  0.95510
    123   2.72490  4.94299  3.11853  2.45691  4.22823  3.51479  3.65044  3.43952  2.03226  3.08159  4.01348  2.86689  3.89642  2.78940  1.78880  2.68742  2.94298  2.95492  5.39251  4.08650    130 - -
          2.68618  4.42225  2.77519  2.73123  3.46354  2.40513  3.72494  3.29354  2.67741  2.69355  4.24690  2.90347  2.73739  3.18146  2.89801  2.37887  2.77519  2.98518  4.58477  3.61503
          0.02231  4.20949  4.93183  0.61958  0.77255  0.48576  0.95510
    124   2.87908  4.36800  4.71631  4.18758  3.63971  4.31604  4.82592  1.37262  4.07482  2.25603  3.49372  4.38254  4.65769  4.33174  4.26447  3.43782  3.27966  1.15315  5.42331  4.21519    131 - -
          2.68618  4.42225  2.77519  2.73123  3.46354  2.40513  3.72494  3.29354  2.67741  2.69355  4.24690  2.90347  2.73739  3.18146  2.89801  2.37887  2.77519  2.98518  4.58477  3.61503
          0.02231  4.20949  4.93183  0.61958  0.77255  0.48576  0.95510
    125   2.46479  5.16786  2.18177  2.10799  4.49487  2.76225  3.65558  3.97177  2.45249  3.47586  4.24241  2.53766  3.07828  2.77257  2.95899  2.53928  2.82549  3.55476  5.63205  4.21802    132 - -
          2.68618  4.42225  2.77519  2.73123  3.46354  2.40513  3.72494  3.29354  2.67741  2.69355  4.24690  2.90347  2.73739  3.18146  2.89801  2.37887  2.77519  2.98518  4.58477  3.61503
          0.02231  4.20949  4.93183  0.61958  0.77255  0.48576  0.95510
    126   2.26725  4.75986  2.90170  2.32021  3.98353  3.45707  3.66489  3.25589  2.43058  2.93136  3.54735  3.00286  2.76053  2.82777  2.83271  2.66379  2.74165  2.99414  5.27317  3.50678    133 - -
          2.68618  4.42225  2.77519  2.73123  3.46354  2.40513  3.72494  3.29354  2.67741  2.69355  4.24690  2.90347  2.73739  3.18146  2.89801  2.37887  2.77519  2.98518  4.58477  3.61503
          0.02231  4.20949  4.93183  0.61958  0.77255  0.48576  0.95510
    127   2.32549  5.18116  2.19244  1.83988  4.49478  3.38104  3.65776  3.97007  2.39021  3.47595  4.24551  2.81069  3.83290  2.69722  2.96202  2.47777  2.69079  3.55767  5.63414  4.22013    134 - -
          2.68618  4.42225  2.77519  2.73123  3.46354  2.40513  3.72494  3.29354  2.67741  2.69355  4.24690  2.90347  2.73739  3.18146  2.89801  2.37887  2.77519  2.98518  4.58477  3.61503
          0.02231  4.20949  4.93183  0.61958  0.77255  0.48576  0.95510
    128   2.23025  4.97052  2.95912  2.28271  4.25871  3.43369  3.62041  3.57651  2.19088  3.24718  4.03176  2.93366  3.82584  2.46896  2.47761  2.50870  2.54480  3.28852  5.43716  4.07770    135 - -
          2.68618  4.42225  2.77519  2.73123  3.46354  2.40513  3.72494  3.29354  2.67741  2.69355  4.24690  2.90347  2.73739  3.18146  2.89801  2.37887  2.77519  2.98518  4.58477  3.61503
          0.02231  4.20949  4.93183  0.61958  0.77255  0.48576  0.95510
    129   3.48784  4.84055  4.91113  4.43680  3.16198  4.62634  4.96612  2.21354  4.18860  0.66330  3.02538  4.68619  4.87152  4.40378  4.31149  4.05395  3.73768  2.41595  5.25863  4.08120    136 - -
          2.68618  4.42225  2.77519  2.73123  3.46354  2.40513  3.72494  3.29354  2.67741  2.69355  4.24690  2.90347  2.73739  3.18146  2.89801  2.37887  2.77519  2.98518  4.58477  3.61503
          0.02231  4.20949  4.93183  0.61958  0.77255  0.48576  0.95510
    130   2.51923  5.02884  2.69827  2.14681  4.33402  3.40896  3.26749  3.72873  2.33473  3.14744  4.08058  2.84123  3.64924  2.63153  2.35079  2.42376  2.85200  3.33093  5.48546  3.65381    137 - -
          2.68618  4.42225  2.77519  2.73123  3.46354  2.40513  3.72494  3.29354  2.67741  2.69355  4.24690  2.90347  2.73739  3.18146  2.89801  2.37887  2.77519  2.98518  4.58477  3.61503
          0.02231  4.20949  4.93183  0.61958  0.77255  0.48576  0.95510
    131   2.33645  5.04579  2.70829  2.21650  4.35377  3.40648  3.28482  3.81421  2.34414  3.14752  4.09769  2.74581  3.80406  2.31001  2.74707  2.50956  2.57952  3.41661  5.50044  4.11290    138 - -
          2.68618  4.42225  2.77519  2.73123  3.46354  2.40513  3.72494  3.29354  2.67741  2.69355  4.24690  2.90347  2.73739  3.18146  2.89801  2.37887  2.77519  2.98518  4.58477  3.61503
          0.02231  4.20949  4.93183  0.61958  0.77255  0.48576  0.95510
    132   3.28998  4.57873  5.04369  4.50043  3.38123  4.64675  5.06715  1.73318  4.37917  1.14246  3.17030  4.71256  4.86614  4.52489  4.50586  4.01098  3.52784  1.46629  5.41665  4.30715    139 - -
          2.68618  4.42225  2.77519  2.73123  3.46354  2.40513  3.72494  3.29354  2.67741  2.69355  4.24690  2.90347  2.73739  3.18146  2.89801  2.37887  2.77519  2.98518  4.58477  3.61503
          0.02231  4.20949  4.93183  0.61958  0.77255  0.48576  0.95510
    133   2.58846  5.06171  3.00927  2.44107  4.38832  3.47127  3.46418  3.82468  1.89645  3.33890  4.12099  2.96221  3.67642  2.52825  2.11120  2.45218  2.69052  3.44540  5.49012  4.14599    140 - -
          2.68618  4.42225  2.77519  2.73123  3.46354  2.40513  3.72494  3.29354  2.67741  2.69355  4.24690  2.90347  2.73739  3.18146  2.89801  2.37887  2.77519  2.98518  4.58477  3.61503
          0.02231  4.20949  4.93183  0.61958  0.77255  0.48576  0.95510
    134   3.24768  4.54067  5.02754  4.55496  3.66104  4.62028  5.25349  0.89166  4.43174  2.11941  3.45666  4.74961  4.92684  4.69045  4.60880  4.03368  3.51960  1.50449  5.69160  4.48899    141 - -
          2.68618  4.42225  2.77519  2.73123  3.46354  2.40513  3.72494  3.29354  2.67741  2.69355  4.24690  2.90347  2.73739  3.18146  2.89801  2.37887  2.77519  2.98518  4.58477  3.61503
          0.02231  4.20949  4.93183  0.61958  0.77255  0.48576  0.95510
    135   3.26416  4.95029  3.90954  3.80656  4.75111  3.61946  4.84404  4.39932  3.89597  3.98232  5.05515  4.07326  0.38682  4.27359  4.09119  3.44505  3.73427  4.00306  5.83000  4.88043    142 - -
          2.68618  4.42225  2.77519  2.73123  3.46354  2.40513  3.72494  3.29354  2.67741  2.69355  4.24690  2.90347  2.73739  3.18146  2.89801  2.37887  2.77519  2.98518  4.58477  3.61503
          0.02231  4.20949  4.93183  0.61958  0.77255  0.48576  0.95510
    136   2.30374  4.24053  3.99653  3.47196  3.55590  3.21945  4.23334  2.24483  3.38779  2.51689  3.50105  3.71389  4.13440  3.66346  3.64889  2.98947  2.66637  1.33065  5.10132  3.89381    143 - -
          2.68618  4.42225  2.77519  2.73123  3.46354  2.40513  3.72494  3.29354  2.67741  2.69355  4.24690  2.90347  2.73739  3.18146  2.89801  2.37887  2.77519  2.98518  4.58477  3.61503
          0.02231  4.20949  4.93183  0.61958  0.77255  0.48576  0.95510
    137   3.22835  4.50533  5.05459  4.51126  3.46549  4.62001  5.06581  1.23727  4.40170  1.69468  2.85235  4.69815  4.85344  4.55992  4.52723  3.98166  3.46764  1.44781  5.44742  4.31833    144 - -
          2.68618  4.42225  2.77519  2.73123  3.46354  2.40513  3.72494  3.29354  2.67741  2.69355  4.24690  2.90347  2.73739  3.18146  2.89801  2.37887  2.77519  2.98518  4.58477  3.61503
          0.02231  4.20949  4.93183  0.61958  0.77255  0.48576  0.95510
    138   2.63432  4.36222  4.43482  3.95634  3.75340  3.97077  4.71999  1.95425  3.84679  2.45885  3.60839  4.14118  4.45798  4.14350  4.07815  3.35853  2.80909  0.95624  5.49192  4.28049    145 - -
          2.68618  4.42225  2.77519  2.73123  3.46354  2.40513  3.72494  3.29354  2.67741  2.69355  4.24690  2.90347  2.73739  3.18146  2.89801  2.37887  2.77519  2.98518  4.58477  3.61503
          0.02231  4.20949  4.93183  0.61958  0.77255  0.48576  0.95510
    139   3.50206  4.85491  4.92791  4.43001  3.14422  4.64858  4.96430  2.31765  4.16723  0.65304  2.83605  4.69016  4.87220  4.38032  4.28940  4.06233  3.74410  2.47084  5.25485  4.10662    146 - -
          2.68618  4.42225  2.77519  2.73123  3.46354  2.40513  3.72494  3.29354  2.67741  2.69355  4.24690  2.90347  2.73739  3.18146  2.89801  2.37887  2.77519  2.98518  4.58477  3.61503
          0.02231  4.20949  4.93183  0.61958  0.77255  0.48576  0.95510
    140   3.14252  4.56276  4.54774  3.96953  3.14946  4.29120  4.56293  2.30874  3.80115  1.15742  1.77283  4.24234  4.55159  3.60721  3.97112  3.60354  3.36442  2.45272  5.06915  3.96406    147 - -
          2.68618  4.42225  2.77519  2.73123  3.46354  2.40513  3.72494  3.29354  2.67741  2.69355  4.24690  2.90347  2.73739  3.18146  2.89801  2.37887  2.77519  2.98518  4.58477  3.61503
          0.02231  4.20949  4.93183  0.61958  0.77255  0.48576  0.95510
    141   2.98948  5.60066  1.50011  1.76619  4.89511  3.32774  3.82174  4.42121  2.79838  3.89319  4.71292  1.96888  3.92180  2.97277  3.38922  2.65876  3.26650  3.97531  6.04313  4.53459    148 - -
          2.68618  4.42225  2.77519  2.73123  3.46354  2.40513  3.72494  3.29354  2.67741  2.69355  4.24690  2.90347  2.73739  3.18146  2.89801  2.37887  2.77519  2.98518  4.58477  3.61503
          0.02231  4.20949  4.93183  0.61958  0.77255  0.48576  0.95510
    142   2.67388  4.20513  3.52394  3.34924  3.34849  3.75369  4.06437  1.75947  3.26406  2.07133  3.32545  3.42747  4.12727  3.52958  3.52118  2.92893  2.91106  1.86551  4.87433  3.66476    149 - -
          2.68618  4.42225  2.77519  2.73123  3.46354  2.40513  3.72494  3.29354  2.67741  2.69355  4.24690  2.90347  2.73739  3.18146  2.89801  2.37887  2.77519  2.98518  4.58477  3.61503
          0.02231  4.20949  4.93183  0.61958  0.77255  0.48576  0.95510
    143   2.69030  5.14911  2.47311  2.30662  4.47958  2.94607  3.62537  3.94849  2.12443  3.44227  4.20431  2.54331  3.82840  2.73578  2.08214  2.59713  2.92332  3.53415  5.58458  4.19002    150 - -
          2.68618  4.42225  2.77519  2.73123  3.46354  2.40513  3.72494  3.29354  2.67741  2.69355  4.24690  2.90347  2.73739  3.18146  2.89801  2.37887  2.77519  2.98518  4.58477  3.61503
          0.02231  4.20949  4.93183  0.61958  0.77255  0.48576  0.95510
    144   2.63231  4.60954  3.08828  3.00002  4.61759  0.83020  4.33046  4.19513  3.31622  3.83400  4.69492  2.77317  3.94346  3.60081  3.66165  2.76258  3.10764  3.63452  5.88182  4.62718    151 - -
          2.68618  4.42225  2.77519  2.73123  3.46354  2.40513  3.72494  3.29354  2.67741  2.69355  4.24690  2.90347  2.73739  3.18146  2.89801  2.37887  2.77519  2.98518  4.58477  3.61503
          0.02231  4.20949  4.93183  0.61958  0.77255  0.48576  0.95510
    145   3.87295  5.08944  4.74602  4.47614  1.81894  4.54593  3.58300  3.56921  4.31535  2.87151  4.16767  4.21046  4.86598  4.28466  4.34483  3.94038  4.10109  3.49836  3.71503  0.69546    152 - -
          2.68618  4.42225  2.77519  2.73123  3.46354  2.40513  3.72494  3.29354  2.67741  2.69355  4.24690  2.90347  2.73739  3.18146  2.89801  2.37887  2.77519  2.98518  4.58477  3.61503
          0.02231  4.20949  4.93183  0.61958  0.77255  0.48576  0.95510
    146   2.77114  5.13975  3.04981  2.20949  4.49467  3.50973  3.46806  3.92436  1.56709  3.20380  4.19440  2.99235  3.89504  2.48062  2.37439  2.67577  2.91850  3.53953  5.52931  4.20358    153 - -
          2.68618  4.42225  2.77519  2.73123  3.46354  2.40513  3.72494  3.29354  2.67741  2.69355  4.24690  2.90347  2.73739  3.18146  2.89801  2.37887  2.77519  2.98518  4.58477  3.61503
          0.02231  4.20949  4.93183  0.61958  0.77255  0.48576  0.95510
    147   3.44012  5.17248  3.52760  3.33418  3.58138  3.78355  0.59540  4.19727  3.17097  3.64164  4.72175  3.72446  4.36066  3.70867  3.40945  3.51184  3.76058  3.92625  5.03789  3.52545    154 - -
          2.68618  4.42225  2.77519  2.73123  3.46354  2.40513  3.72494  3.29354  2.67741  2.69355  4.24690  2.90347  2.73739  3.18146  2.89801  2.37887  2.77519  2.98518  4.58477  3.61503
          0.02231  4.20949  4.93183  0.61958  0.77255  0.48576  0.95510
    148   3.72244  5.02847  4.70545  4.49564  0.58816  4.30757  4.07539  3.21931  4.39801  2.51613  3.90586  4.41783  4.76723  4.47515  4.43351  3.96620  4.02813  3.23285  4.24643  2.58024    155 - -
          2.68618  4.42225  2.77519  2.73123  3.46354  2.40513  3.72494  3.29354  2.67741  2.69355  4.24690  2.90347  2.73739  3.18146  2.89801  2.37887  2.77519  2.98518  4.58477  3.61503
          0.02231  4.20949  4.93183  0.61958  0.77255  0.48576  0.95510
    149   2.78854  4.44839  4.49128  4.14778  3.83580  3.95722  4.94382  2.03769  4.03211  2.46024  3.70722  4.26794  4.52340  4.36306  4.23243  3.42146  3.30308  0.78293  5.67680  4.43211    156 - -
          2.68618  4.42225  2.77519  2.73123  3.46354  2.40513  3.72494  3.29354  2.67741  2.69355  4.24690  2.90347  2.73739  3.18146  2.89801  2.37887  2.77519  2.98518  4.58477  3.61503
          0.02231  4.20949  4.93183  0.61958  0.77255  0.48576  0.95510
    150   3.20724  4.50509  4.99143  4.51432  3.72887  4.58391  5.23318  1.53995  4.40284  2.22571  3.52678  4.70843  4.90495  4.67630  4.59449  3.99113  3.48095  0.84944  5.72086  4.50089    157 - -
          2.68618  4.42225  2.77519  2.73123  3.46354  2.40513  3.72494  3.29354  2.67741  2.69355  4.24690  2.90347  2.73739  3.18146  2.89801  2.37887  2.77519  2.98518  4.58477  3.61503
          0.02231  4.20949  4.93183  0.61958  0.77255  0.48576  0.95510
    151   3.22642  4.54460  4.95672  4.38074  3.04152  4.50233  4.83590  2.02436  4.25432  1.17048  2.30830  4.56822  4.72226  4.34196  4.34081  3.83912  3.45043  1.67841  5.18021  4.10075    158 - -
          2.68618  4.42225  2.77519  2.73123  3.46354  2.40513  3.72494  3.29354  2.67741  2.69355  4.24690  2.90347  2.73739  3.18146  2.89801  2.37887  2.77519  2.98518  4.58477  3.61503
          0.02231  4.20949  4.93183  0.61958  0.77255  0.48576  0.95510
    152   2.98106  5.27779  3.27406  2.48232  4.71225  3.64796  3.65235  4.09256  1.44308  3.52012  4.33768  3.12918  4.01813  2.05360  1.96171  2.94962  3.16437  3.72566  5.57476  4.33366    159 - -
          2.68618  4.42225  2.77519  2.73123  3.46354  2.40513  3.72494  3.29354  2.67741  2.69355  4.24690  2.90347  2.73739  3.18146  2.89801  2.37887  2.77519  2.98518  4.58477  3.61503
          0.02231  4.20949  4.93183  0.61958  0.77255  0.48576  0.95510
    153   2.69578  5.09774  3.10353  2.50943  4.44112  3.19718  3.08748  3.86185  1.90760  3.36254  3.89030  3.01458  3.90253  2.47971  1.83083  2.75649  2.98172  3.49170  5.49475  4.18096    160 - -
          2.68618  4.42225  2.77519  2.73123  3.46354  2.40513  3.72494  3.29354  2.67741  2.69355  4.24690  2.90347  2.73739  3.18146  2.89801  2.37887  2.77519  2.98518  4.58477  3.61503
          0.02231  4.20949  4.93183  0.61958  0.77255  0.48576  0.95510
    154   1.82416  4.28147  3.62743  3.08691  3.53108  3.52208  3.72392  2.69259  3.02001  2.58485  3.49704  3.42708  3.98102  3.32387  3.34146  2.76667  2.49996  1.89613  4.99541  3.77130    161 - -
          2.68618  4.42225  2.77519  2.73123  3.46354  2.40513  3.72494  3.29354  2.67741  2.69355  4.24690  2.90347  2.73739  3.18146  2.89801  2.37887  2.77519  2.98518  4.58477  3.61503
          0.10797  4.20949  2.43625  0.61958  0.77255  0.48576  0.95510
    155   2.42926  4.99417  2.42385  2.19114  4.29131  3.27757  3.41226  3.51615  2.34749  3.27852  4.04907  2.87834  3.78697  2.41232  2.74357  2.59223  2.65459  3.22331  5.45625  4.02742    162 - -
          2.68618  4.42225  2.77519  2.73123  3.46354  2.40513  3.72494  3.29354  2.67741  2.69355  4.24690  2.90347  2.73739  3.18146  2.89801  2.37887  2.77519  2.98518  4.58477  3.61503
          0.02429  4.12581  4.84815  0.61958  0.77255  0.42916  1.05284
    156   2.59673  5.13414  2.52841  2.23590  4.46744  2.96459  3.60261  3.94445  1.97189  3.43178  4.18118  2.67686  3.46484  2.54707  2.52559  2.61491  2.88362  3.51911  5.56989  4.16616    163 - -
          2.68620  4.42227  2.77514  2.73123  3.46356  2.40515  3.72485  3.29356  2.67743  2.69357  4.24692  2.90332  2.73741  3.18148  2.89803  2.37886  2.77521  2.98520  4.58479  3.61505
          0.14135  2.08267  4.93183  0.31424  1.31061  0.48576  0.95510
    157   2.92033  5.44975  1.80126  2.08741  4.76435  1.80546  3.79764  4.26689  2.73745  3.76397  4.57610  2.42420  3.90574  2.89066  3.30196  2.69938  3.19327  3.83969  5.92805  4.45535    165 - -
          2.68618  4.42225  2.77519  2.73123  3.46354  2.40513  3.72494  3.29354  2.67741  2.69355  4.24690  2.90347  2.73739  3.18146  2.89801  2.37887  2.77519  2.98518  4.58477  3.61503
          0.02231  4.20949  4.93183  0.61958  0.77255  0.48576  0.95510
    158   2.63090  4.66229  3.15425  2.48027  3.86183  3.49784  3.54345  3.11739  2.36778  2.83299  3.74592  2.99592  3.88276  2.89241  2.25004  2.67321  2.70889  2.90414  3.10279  3.69889    166 - -
          2.68618  4.42225  2.77519  2.73123  3.46354  2.40513  3.72494  3.29354  2.67741  2.69355  4.24690  2.90347  2.73739  3.18146  2.89801  2.37887  2.77519  2.98518  4.58477  3.61503
          0.02231  4.20949  4.93183  0.61958  0.77255  0.48576  0.95510
    159   2.94059  4.45979  4.85803  4.37355  3.74999  4.44403  5.10360  1.60567  4.26630  2.29579  3.55347  4.56788  4.80272  4.54656  4.47009  3.83807  3.40476  0.86898  5.67263  4.45799    167 - -
          2.68618  4.42225  2.77519  2.73123  3.46354  2.40513  3.72494  3.29354  2.67741  2.69355  4.24690  2.90347  2.73739  3.18146  2.89801  2.37887  2.77519  2.98518  4.58477  3.61503
          0.02231  4.20949  4.93183  0.61958  0.77255  0.48576  0.95510
    160   3.11686  4.64304  3.99878  2.94966  1.77093  4.01257  3.38394  3.16567  3.44983  2.73457  3.76707  3.73132  4.37163  3.66710  3.69258  3.31239  3.34399  2.98333  4.04922  1.33032    168 - -
          2.68618  4.42225  2.77519  2.73123  3.46354  2.40513  3.72494  3.29354  2.67741  2.69355  4.24690  2.90347  2.73739  3.18146  2.89801  2.37887  2.77519  2.98518  4.58477  3.61503
          0.02231  4.20949  4.93183  0.61958  0.77255  0.48576  0.95510
    161   3.27566  4.54140  5.10822  4.57876  3.50427  4.69376  5.17170  1.23263  4.46942  1.51872  3.28785  4.77621  4.91918  4.63977  4.60451  4.06933  3.51912  1.45828  5.53214  4.39591    169 - -
          2.68618  4.42225  2.77519  2.73123  3.46354  2.40513  3.72494  3.29354  2.67741  2.69355  4.24690  2.90347  2.73739  3.18146  2.89801  2.37887  2.77519  2.98518  4.58477  3.61503
          0.02231  4.20949  4.93183  0.61958  0.77255  0.48576  0.95510
    162   1.22041  4.25494  3.59461  3.35298  4.51631  1.54666  4.42840  3.92532  3.45403  3.62794  4.44410  3.45393  3.80058  3.71213  3.75081  2.37356  2.82110  3.32811  5.85741  4.66273    170 - -
          2.68618  4.42225  2.77519  2.73123  3.46354  2.40513  3.72494  3.29354  2.67741  2.69355  4.24690  2.90347  2.73739  3.18146  2.89801  2.37887  2.77519  2.98518  4.58477  3.61503
          0.02231  4.20949  4.93183  0.61958  0.77255  0.48576  0.95510
    163   3.39238  5.53039  0.53414  2.61299  4.96218  3.50315  4.28022  4.63590  3.43565  4.18785  5.18650  3.18163  4.18034  3.52887  3.98797  3.32535  3.74241  4.24296  6.05992  4.79619    171 - -
          2.68618  4.42225  2.77519  2.73123  3.46354  2.40513  3.72494  3.29354  2.67741  2.69355  4.24690  2.90347  2.73739  3.18146  2.89801  2.37887  2.77519  2.98518  4.58477  3.61503
          0.02231  4.20949  4.93183  0.61958  0.77255  0.48576  0.95510
    164   3.26416  4.95029  3.90954  3.80656  4.75111  3.61946  4.84404  4.39932  3.89597  3.98232  5.05515  4.07326  0.38682  4.27359  4.09119  3.44505  3.73427  4.00306  5.83000  4.88043    172 - -
          2.68618  4.42225  2.77519  2.73123  3.46354  2.40513  3.72494  3.29354  2.67741  2.69355  4.24690  2.90347  2.73739  3.18146  2.89801  2.37887  2.77519  2.98518  4.58477  3.61503
          0.02231  4.20949  4.93183  0.61958  0.77255  0.48576  0.95510
    165   1.60369  4.33111  4.10004  3.55312  3.52850  3.87842  4.33523  2.09560  3.46668  2.33409  3.12097  3.84360  4.28865  3.74676  3.73908  3.19486  3.06587  1.67508  5.16686  3.96150    173 - -
          2.68618  4.42225  2.77519  2.73123  3.46354  2.40513  3.72494  3.29354  2.67741  2.69355  4.24690  2.90347  2.73739  3.18146  2.89801  2.37887  2.77519  2.98518  4.58477  3.61503
          0.02231  4.20949  4.93183  0.61958  0.77255  0.48576  0.95510
    166   3.25376  4.65901  4.60197  4.05743  3.00742  4.37197  4.49399  2.42996  3.84966  0.82197  2.88701  4.29986  4.63045  4.07025  4.00909  3.70435  3.47823  2.52503  4.90227  3.09650    174 - -
          2.68618  4.42225  2.77519  2.73123  3.46354  2.40513  3.72494  3.29354  2.67741  2.69355  4.24690  2.90347  2.73739  3.18146  2.89801  2.37887  2.77519  2.98518  4.58477  3.61503
          0.02231  4.20949  4.93183  0.61958  0.77255  0.48576  0.95510
    167   3.14015  4.86821  3.88170  3.83019  4.93994  0.35796  4.91616  4.63513  4.05651  4.24145  5.22946  4.04765  4.26874  4.35463  4.24264  3.32377  3.64723  4.09801  5.93232  5.05784    175 - -
          2.68618  4.42225  2.77519  2.73123  3.46354  2.40513  3.72494  3.29354  2.67741  2.69355  4.24690  2.90347  2.73739  3.18146  2.89801  2.37887  2.77519  2.98518  4.58477  3.61503
          0.02231  4.20949  4.93183  0.61958  0.77255  0.48576  0.95510
    168   2.86943  5.22887  2.46423  2.34955  4.36727  3.39473  2.15525  4.02011  2.61898  3.54949  4.37976  1.62535  3.92182  2.93859  3.08931  2.82734  3.13270  3.63981  5.61930  4.17067    176 - -
          2.68618  4.42225  2.77519  2.73123  3.46354  2.40513  3.72494  3.29354  2.67741  2.69355  4.24690  2.90347  2.73739  3.18146  2.89801  2.37887  2.77519  2.98518  4.58477  3.61503
          0.02231  4.20949  4.93183  0.61958  0.77255  0.48576  0.95510
    169   3.19666  5.29413  3.70627  2.95133  4.75997  3.81456  3.69362  4.08635  1.49768  3.29806  4.38536  3.33194  4.15848  2.82516  1.18568  3.18936  3.34438  3.77605  5.53958  4.39237    177 - -
          2.68618  4.42225  2.77519  2.73123  3.46354  2.40513  3.72494  3.29354  2.67741  2.69355  4.24690  2.90347  2.73739  3.18146  2.89801  2.37887  2.77519  2.98518  4.58477  3.61503
          0.02231  4.20949  4.93183  0.61958  0.77255  0.48576  0.95510
    170   2.56407  4.38091  3.45523  2.88752  3.54143  3.57681  3.83311  2.24175  2.78886  2.59851  3.49359  3.30119  3.96496  3.01296  2.39617  2.55951  2.78636  2.24209  4.97166  3.73360    178 - -
          2.68618  4.42225  2.77519  2.73123  3.46354  2.40513  3.72494  3.29354  2.67741  2.69355  4.24690  2.90347  2.73739  3.18146  2.89801  2.37887  2.77519  2.98518  4.58477  3.61503
          0.02231  4.20949  4.93183  0.61958  0.77255  0.48576  0.95510
    171   2.79081  4.20152  4.41551  3.82745  3.05409  3.94613  4.24475  2.12067  3.68602  1.86060  2.21064  3.98300  4.28069  3.85963  3.81021  3.24908  3.02091  1.92903  4.79046  2.50241    179 - -
          2.68618  4.42225  2.77519  2.73123  3.46354  2.40513  3.72494  3.29354  2.67741  2.69355  4.24690  2.90347  2.73739  3.18146  2.89801  2.37887  2.77519  2.98518  4.58477  3.61503
          0.02231  4.20949  4.93183  0.61958  0.77255  0.48576  0.95510
    172   2.31101  4.87710  2.86919  2.42587  3.97418  3.43297  3.63738  3.56338  2.12696  2.84423  3.94711  2.95169  3.09375  2.64530  2.88814  2.41799  2.66145  3.22188  5.37075  4.02241    180 - -
          2.68618  4.42225  2.77519  2.73123  3.46354  2.40513  3.72494  3.29354  2.67741  2.69355  4.24690  2.90347  2.73739  3.18146  2.89801  2.37887  2.77519  2.98518  4.58477  3.61503
          0.02231  4.20949  4.93183  0.61958  0.77255  0.48576  0.95510
    173   2.61385  4.59729  3.17605  2.20783  3.62007  3.49949  3.23202  3.10949  2.51142  2.29267  3.41029  3.09893  3.88519  2.92751  2.75780  2.64652  2.84484  2.65998  5.13785  3.85182    181 - -
          2.68618  4.42225  2.77519  2.73123  3.46354  2.40513  3.72494  3.29354  2.67741  2.69355  4.24690  2.90347  2.73739  3.18146  2.89801  2.37887  2.77519  2.98518  4.58477  3.61503
          0.02231  4.20949  4.93183  0.61958  0.77255  0.48576  0.95510
    174   2.54305  5.06518  2.27543  1.97589  4.37744  3.40262  3.39356  3.84204  2.31668  3.35594  4.11588  2.88251  3.35581  2.62754  2.80001  2.60806  2.71977  3.43836  4.49195  4.12418    182 - -
          2.68618  4.42225  2.77519  2.73123  3.46354  2.40513  3.72494  3.29354  2.67741  2.69355  4.24690  2.90347  2.73739  3.18146  2.89801  2.37887  2.77519  2.98518  4.58477  3.61503
          0.02231  4.20949  4.93183  0.61958  0.77255  0.48576  0.95510
    175   2.92231  5.47101  1.42551  1.66211  4.76287  3.34564  3.78359  4.26384  2.70364  3.75734  4.56752  2.80336  3.90516  2.70321  3.25857  2.83194  3.18825  3.51311  5.91566  4.44294    183 - -
          2.68618  4.42225  2.77519  2.73123  3.46354  2.40513  3.72494  3.29354  2.67741  2.69355  4.24690  2.90347  2.73739  3.18146  2.89801  2.37887  2.77519  2.98518  4.58477  3.61503
          0.02231  4.20949  4.93183  0.61958  0.77255  0.48576  0.95510
    176   3.72244  5.02847  4.70545  4.49564  0.58816  4.30757  4.07539  3.21931  4.39801  2.51613  3.90586  4.41783  4.76723  4.47515  4.43351  3.96620  4.02813  3.23285  4.24643  2.58024    184 - -
          2.68618  4.42225  2.77519  2.73123  3.46354  2.40513  3.72494  3.29354  2.67741  2.69355  4.24690  2.90347  2.73739  3.18146  2.89801  2.37887  2.77519  2.98518  4.58477  3.61503
          0.02231  4.20949  4.93183  0.61958  0.77255  0.48576  0.95510
    177   2.12505  4.21450  3.73870  3.16676  3.34763  3.65625  3.94580  2.52666  2.95014  2.13199  3.08396  3.50056  4.03516  3.36847  3.37976  2.70059  2.71089  1.97860  4.83605  3.62333    185 - -
          2.68618  4.42225  2.77519  2.73123  3.46354  2.40513  3.72494  3.29354  2.67741  2.69355  4.24690  2.90347  2.73739  3.18146  2.89801  2.37887  2.77519  2.98518  4.58477  3.61503
          0.02231  4.20949  4.93183  0.61958  0.77255  0.48576  0.95510
    178   2.37201  5.07594  2.85030  2.26895  4.39677  3.43017  3.61392  3.85033  1.74647  3.36180  4.13118  2.91358  3.52405  2.61262  2.54540  2.57402  2.84867  3.45518  5.51625  4.14304    186 - -
          2.68618  4.42225  2.77519  2.73123  3.46354  2.40513  3.72494  3.29354  2.67741  2.69355  4.24690  2.90347  2.73739  3.18146  2.89801  2.37887  2.77519  2.98518  4.58477  3.61503
          0.02231  4.20949  4.93183  0.61958  0.77255  0.48576  0.95510
    179   2.33329  4.98536  2.67383  2.37955  4.31334  2.34614  3.66406  3.76066  2.35888  3.31291  4.09955  2.79294  3.82836  2.65074  2.93775  2.26635  2.73781  3.38119  5.50728  4.13324    187 - -
          2.68618  4.42225  2.77519  2.73123  3.46354  2.40513  3.72494  3.29354  2.67741  2.69355  4.24690  2.90347  2.73739  3.18146  2.89801  2.37887  2.77519  2.98518  4.58477  3.61503
          0.02231  4.20949  4.93183  0.61958  0.77255  0.48576  0.95510
    180   3.95744  5.19989  4.64514  4.44406  3.09602  4.14175  4.38084  4.01235  4.16888  3.34268  4.62759  4.52994  4.68971  4.53795  4.23289  4.15763  4.27794  3.91107  0.41377  3.08275    188 - -
          2.68619  4.42226  2.77520  2.73124  3.46355  2.40513  3.72495  3.29355  2.67741  2.69356  4.24690  2.90347  2.73727  3.18147  2.89801  2.37887  2.77520  2.98519  4.58478  3.61504
          0.06929  2.81794  4.93183  0.44257  1.02829  0.48576  0.95510
    181   2.86873  5.20878  2.36780  2.33482  4.61787  3.32977  3.85178  4.12443  2.76280  3.66916  4.50358  1.24381  3.91937  2.88520  3.26332  2.51635  3.17170  3.71154  5.83349  4.40809    190 - -
          2.68618  4.42225  2.77519  2.73123  3.46354  2.40513  3.72494  3.29354  2.67741  2.69355  4.24690  2.90347  2.73739  3.18146  2.89801  2.37887  2.77519  2.98518  4.58477  3.61503
          0.02231  4.20949  4.93183  0.61958  0.77255  0.48576  0.95510
    182   2.75470  5.07439  2.72960  2.41211  4.42063  1.82005  3.70342  3.86183  2.25986  3.40072  4.20419  2.50158  3.88249  2.84047  2.54271  2.74176  3.00202  3.48595  5.57596  4.21826    191 - -
          2.68618  4.42225  2.77519  2.73123  3.46354  2.40513  3.72494  3.29354  2.67741  2.69355  4.24690  2.90347  2.73739  3.18146  2.89801  2.37887  2.77519  2.98518  4.58477  3.61503
          0.02231  4.20949  4.93183  0.61958  0.77255  0.48576  0.95510
    183   2.82180  4.44139  4.88426  4.34486  3.53348  4.47868  4.94247  1.25358  4.23415  1.66647  3.35143  4.54067  4.76085  4.44256  4.39420  3.83269  3.37829  1.51862  5.42839  4.26340    192 - -
          2.68618  4.42225  2.77519  2.73123  3.46354  2.40513  3.72494  3.29354  2.67741  2.69355  4.24690  2.90347  2.73739  3.18146  2.89801  2.37887  2.77519  2.98518  4.58477  3.61503
          0.02231  4.20949  4.93183  0.61958  0.77255  0.48576  0.95510
    184   3.09474  4.40987  4.84809  4.30043  3.06214  4.42586  4.85044  1.65865  4.19063  1.92496  3.33200  4.48379  4.71084  4.38599  4.34050  3.77072  3.19370  1.08741  5.33496  4.15375    193 - -
          2.68618  4.42225  2.77519  2.73123  3.46354  2.40513  3.72494  3.29354  2.67741  2.69355  4.24690  2.90347  2.73739  3.18146  2.89801  2.37887  2.77519  2.98518  4.58477  3.61503
          0.02231  4.20949  4.93183  0.61958  0.77255  0.48576  0.95510
    185   3.52669  4.83791  4.85642  4.43580  1.04129  4.53020  4.17116  2.64280  4.27096  1.55973  3.29352  4.43992  4.80494  4.32973  4.34003  3.92231  3.76334  2.73174  4.35112  2.74573    194 - -
          2.68618  4.42225  2.77519  2.73123  3.46354  2.40513  3.72494  3.29354  2.67741  2.69355  4.24690  2.90347  2.73739  3.18146  2.89801  2.37887  2.77519  2.98518  4.58477  3.61503
          0.02231  4.20949  4.93183  0.61958  0.77255  0.48576  0.95510
    186   0.98576  4.28400  3.94533  3.58815  4.04349  3.27729  4.48268  2.88149  3.52241  2.93368  3.97712  3.67517  3.98475  3.82582  3.77756  2.72363  2.93076  2.13642  5.59018  4.37816    195 - -
          2.68618  4.42225  2.77519  2.73123  3.46354  2.40513  3.72494  3.29354  2.67741  2.69355  4.24690  2.90347  2.73739  3.18146  2.89801  2.37887  2.77519  2.98518  4.58477  3.61503
          0.02231  4.20949  4.93183  0.61958  0.77255  0.48576  0.95510
    187   3.21589  4.50435  5.02027  4.54035  3.73305  4.61205  5.25580  1.47703  4.43317  2.22458  3.52564  4.73373  4.92204  4.70139  4.62212  4.01820  3.48675  0.87474  5.73095  4.51462    196 - -
          2.68618  4.42225  2.77519  2.73123  3.46354  2.40513  3.72494  3.29354  2.67741  2.69355  4.24690  2.90347  2.73739  3.18146  2.89801  2.37887  2.77519  2.98518  4.58477  3.61503
          0.02231  4.20949  4.93183  0.61958  0.77255  0.48576  0.95510
    188   2.79211  4.37277  4.81459  4.25519  3.03872  4.34967  4.75139  1.45770  4.13494  1.70400  3.26952  4.41852  4.63996  4.31170  4.26306  3.68645  3.28661  1.46324  5.23118  4.06763    197 - -
          2.68618  4.42225  2.77519  2.73123  3.46354  2.40513  3.72494  3.29354  2.67741  2.69355  4.24690  2.90347  2.73739  3.18146  2.89801  2.37887  2.77519  2.98518  4.58477  3.61503
          0.02231  4.20949  4.93183  0.61958  0.77255  0.48576  0.95510
    189   3.14015  4.86821  3.88170  3.83019  4.93994  0.35796  4.91616  4.63513  4.05651  4.24145  5.22946  4.04765  4.26874  4.35463  4.24264  3.32377  3.64723  4.09801  5.93232  5.05784    198 - -
          2.68618  4.42225  2.77519  2.73123  3.46354  2.40513  3.72494  3.29354  2.67741  2.69355  4.24690  2.90347  2.73739  3.18146  2.89801  2.37887  2.77519  2.98518  4.58477  3.61503
          0.02231  4.20949  4.93183  0.61958  0.77255  0.48576  0.95510
    190   2.56020  5.10948  2.61748  2.20016  4.43751  3.39856  3.59911  3.91156  2.06573  3.40625  4.15699  2.80616  3.15004  2.36246  2.73144  2.45996  2.70914  3.49141  5.55054  4.14940    199 - -
          2.68618  4.42225  2.77519  2.73123  3.46354  2.40513  3.72494  3.29354  2.67741  2.69355  4.24690  2.90347  2.73739  3.18146  2.89801  2.37887  2.77519  2.98518  4.58477  3.61503
          0.02231  4.20949  4.93183  0.61958  0.77255  0.48576  0.95510
    191   2.70036  5.02066  2.43861  2.31733  4.37385  1.94640  3.71917  3.82290  2.55227  3.38211  4.18111  2.70179  2.81548  2.86041  3.04583  2.69317  2.96329  3.17209  5.58287  4.20146    200 - -
          2.68618  4.42225  2.77519  2.73123  3.46354  2.40513  3.72494  3.29354  2.67741  2.69355  4.24690  2.90347  2.73739  3.18146  2.89801  2.37887  2.77519  2.98518  4.58477  3.61503
          0.02231  4.20949  4.93183  0.61958  0.77255  0.48576  0.95510
    192   2.90946  4.41342  4.06384  3.54457  1.83289  3.89636  3.78071  2.89198  3.44324  2.43240  3.53090  3.73301  3.50841  3.65418  3.66027  2.92464  3.14396  2.70781  4.22108  1.62925    201 - -
          2.68618  4.42225  2.77519  2.73123  3.46354  2.40513  3.72494  3.29354  2.67741  2.69355  4.24690  2.90347  2.73739  3.18146  2.89801  2.37887  2.77519  2.98518  4.58477  3.61503
          0.04651  4.20949  3.48718  0.61958  0.77255  0.48576  0.95510
    193   2.65653  5.05454  1.95042  2.29774  4.35648  3.40650  3.44307  3.81242  2.36934  3.21603  4.11246  2.89166  3.63190  2.67432  2.38733  2.63622  2.88926  3.20774  5.50871  4.12666    202 - -
          2.68618  4.42225  2.77519  2.73123  3.46354  2.40513  3.72494  3.29354  2.67741  2.69355  4.24690  2.90347  2.73739  3.18146  2.89801  2.37887  2.77519  2.98518  4.58477  3.61503
          0.02285  4.18584  4.90818  0.61958  0.77255  0.46777  0.98456
    194   2.59987  5.12430  2.78519  2.17552  4.46187  3.42755  3.60584  3.92509  1.84999  3.41437  4.17338  2.90233  3.37070  2.49357  2.32156  2.64398  2.85113  3.51228  5.54966  4.16807    203 - -
          2.68618  4.42225  2.77519  2.73123  3.46354  2.40513  3.72494  3.29354  2.67741  2.69355  4.24690  2.90347  2.73739  3.18146  2.89801  2.37887  2.77519  2.98518  4.58477  3.61503
          0.02231  4.20949  4.93183  0.61958  0.77255  0.48576  0.95510
    195   2.38268  5.07674  2.24277  2.29220  4.38682  3.27202  3.62246  3.85057  2.39233  3.36998  4.13607  2.46021  3.55726  2.62132  2.88442  2.50267  2.59739  3.42141  5.53659  3.98265    204 - -
          2.68618  4.42225  2.77519  2.73123  3.46354  2.40513  3.72494  3.29354  2.67741  2.69355  4.24690  2.90347  2.73739  3.18146  2.89801  2.37887  2.77519  2.98518  4.58477  3.61503
          0.03876  4.20949  3.76496  0.61958  0.77255  0.48576  0.95510
    196   2.56085  4.87015  2.74343  2.43505  4.22416  3.25007  3.69432  3.65549  2.50125  2.98704  4.04037  2.02869  3.83078  2.83836  2.97267  2.24053  2.50407  3.29125  5.45702  4.10452    205 - -
          2.68618  4.42225  2.77519  2.73123  3.46354  2.40513  3.72494  3.29354  2.67741  2.69355  4.24690  2.90347  2.73739  3.18146  2.89801  2.37887  2.77519  2.98518  4.58477  3.61503
          0.02268  4.19340  4.91575  0.61958  0.77255  0.47333  0.97530
    197   2.19632  4.40320  3.37717  2.81865  3.57457  3.53824  3.81104  2.78350  2.71650  2.64023  3.52322  3.24878  2.68164  3.09820  3.15904  2.51053  2.84023  2.30619  4.99572  3.38694    206 - -
          2.68618  4.42225  2.77519  2.73123  3.46354  2.40513  3.72494  3.29354  2.67741  2.69355  4.24690  2.90347  2.73739  3.18146  2.89801  2.37887  2.77519  2.98518  4.58477  3.61503
          0.02231  4.20949  4.93183  0.61958  0.77255  0.48576  0.95510
    198   2.69155  4.47761  3.31688  2.76511  3.65565  3.26557  3.85447  2.99688  2.55360  1.48711  3.60628  3.28001  3.62146  3.14345  3.04924  2.87421  2.93574  2.76497  5.06718  3.82710    207 - -
          2.68618  4.42225  2.77519  2.73123  3.46354  2.40513  3.72494  3.29354  2.67741  2.69355  4.24690  2.90347  2.73739  3.18146  2.89801  2.37887  2.77519  2.98518  4.58477  3.61503
          0.02231  4.20949  4.93183  0.61958  0.77255  0.48576  0.95510
    199   2.62201  4.39785  3.87586  3.30692  3.40833  3.79277  4.08632  2.49949  3.04699  1.28105  3.33172  3.64002  4.17441  3.45455  2.82651  3.09293  2.97530  2.47192  5.00696  3.80923    208 - -
          2.68618  4.42225  2.77519  2.73123  3.46354  2.40513  3.72494  3.29354  2.67741  2.69355  4.24690  2.90347  2.73739  3.18146  2.89801  2.37887  2.77519  2.98518  4.58477  3.61503
          0.02231  4.20949  4.93183  0.61958  0.77255  0.48576  0.95510
    200   2.53327  4.99224  2.52560  2.34969  4.28394  3.41487  3.22684  3.73324  2.36838  2.90419  3.82272  2.84017  3.80871  2.27283  2.75325  2.47434  2.65612  3.35405  5.45780  4.08253    209 - -
          2.68618  4.42225  2.77519  2.73123  3.46354  2.40513  3.72494  3.29354  2.67741  2.69355  4.24690  2.90347  2.73739  3.18146  2.89801  2.37887  2.77519  2.98518  4.58477  3.61503
          0.02231  4.20949  4.93183  0.61958  0.77255  0.48576  0.95510
    201   2.67419  5.02163  2.54443  2.36587  4.02303  3.41048  3.45699  3.75076  2.38334  3.30197  4.09137  2.84926  2.09218  2.51830  2.91482  2.58451  2.91091  3.38156  5.49478  4.11884    210 - -
          2.68618  4.42225  2.77519  2.73123  3.46354  2.40513  3.72494  3.29354  2.67741  2.69355  4.24690  2.90347  2.73739  3.18146  2.89801  2.37887  2.77519  2.98518  4.58477  3.61503
          0.05918  4.20949  3.15558  0.61958  0.77255  0.48576  0.95510
    202   2.44926  4.73169  3.05370  2.49895  3.68067  3.44524  3.66687  3.37186  2.44471  2.94024  3.82246  2.68430  2.68121  2.83369  2.68748  2.44085  2.71771  2.88754  5.26049  3.94263    211 - -
          2.68618  4.42225  2.77519  2.73123  3.46354  2.40513  3.72494  3.29354  2.67741  2.69355  4.24690  2.90347  2.73739  3.18146  2.89801  2.37887  2.77519  2.98518  4.58477  3.61503
          0.02314  4.17345  4.89579  0.61958  0.77255  0.53005  0.88813
    203   2.42009  5.00821  2.77945  1.99411  4.30775  3.40144  3.59757  3.76238  2.30496  3.00688  4.01952  2.74334  3.50851  2.50546  2.76603  2.55102  2.74245  3.23499  5.46884  4.08750    212 - -
          2.68618  4.42225  2.77519  2.73123  3.46354  2.40513  3.72494  3.29354  2.67741  2.69355  4.24690  2.90347  2.73739  3.18146  2.89801  2.37887  2.77519  2.98518  4.58477  3.61503
          0.02314  4.17345  4.89579  0.61958  0.77255  0.53005  0.88813
    204   2.31546  4.77208  3.04147  2.51215  4.09180  3.41616  3.68830  3.50394  2.42237  3.10868  3.92732  3.01113  2.36089  2.75303  2.59064  2.32887  2.86520  3.05675  5.34802  4.02868    213 - -
          2.68618  4.42225  2.77519  2.73123  3.46354  2.40513  3.72494  3.29354  2.67741  2.69355  4.24690  2.90347  2.73739  3.18146  2.89801  2.37887  2.77519  2.98518  4.58477  3.61503
          0.02314  4.17345  4.89579  0.61958  0.77255  0.53005  0.88813
    205   2.85442  4.45203  3.94124  3.42220  3.08571  3.84865  4.19073  2.55995  3.31535  1.25090  3.24810  3.74644  2.55212  3.60762  3.58661  3.16611  3.11477  2.48339  4.96849  3.70787    214 - -
          2.68618  4.42225  2.77519  2.73123  3.46354  2.40513  3.72494  3.29354  2.67741  2.69355  4.24690  2.90347  2.73739  3.18146  2.89801  2.37887  2.77519  2.98518  4.58477  3.61503
          0.02314  4.17345  4.89579  0.61958  0.77255  0.53005  0.88813
    206   1.83559  4.27050  3.59943  3.16364  4.17024  3.11742  4.17923  3.50898  3.13933  3.24012  4.08453  3.37490  3.80385  3.44235  3.47936  1.71521  1.71023  2.89561  5.53751  4.31532    215 - -
          2.68618  4.42225  2.77519  2.73123  3.46354  2.40513  3.72494  3.29354  2.67741  2.69355  4.24690  2.90347  2.73739  3.18146  2.89801  2.37887  2.77519  2.98518  4.58477  3.61503
          0.02314  4.17345  4.89579  0.61958  0.77255  0.53005  0.88813
    207   1.74327  4.29523  3.62187  3.07152  3.42844  3.59788  3.93591  2.70444  2.99714  2.02111  3.40887  3.43241  3.70177  3.30338  3.31622  2.87789  2.87317  2.38826  4.92371  3.36119    216 - -
          2.68618  4.42225  2.77519  2.73123  3.46354  2.40513  3.72494  3.29354  2.67741  2.69355  4.24690  2.90347  2.73739  3.18146  2.89801  2.37887  2.77519  2.98518  4.58477  3.61503
          0.02314  4.17345  4.89579  0.61958  0.77255  0.53005  0.88813
    208   2.88314  5.07676  3.31986  2.66901  4.42566  3.61903  3.50920  3.80646  1.59607  3.12893  3.82951  3.13027  3.98209  2.77881  1.67230  2.88965  2.89872  3.47770  5.44367  4.19622    217 - -
          2.68618  4.42225  2.77519  2.73123  3.46354  2.40513  3.72494  3.29354  2.67741  2.69355  4.24690  2.90347  2.73739  3.18146  2.89801  2.37887  2.77519  2.98518  4.58477  3.61503
          0.05418  4.17345  3.28759  0.61958  0.77255  0.53005  0.88813
    209   2.37481  4.86771  2.92457  2.41400  4.13217  3.13620  3.58433  3.55829  2.40119  2.77761  3.94209  2.42671  3.81559  2.56997  2.63412  2.56619  2.66093  3.21659  5.36234  4.01602    218 - -
          2.68618  4.42225  2.77519  2.73123  3.46354  2.40513  3.72494  3.29354  2.67741  2.69355  4.24690  2.90347  2.73739  3.18146  2.89801  2.37887  2.77519  2.98518  4.58477  3.61503
          0.02386  4.14313  4.86547  0.61958  0.77255  0.50652  0.92278
    210   2.56542  4.80739  3.14495  2.56316  4.05535  3.50654  3.66463  3.44982  2.13448  2.48990  3.74353  3.02783  3.88951  2.76384  2.02702  2.56472  2.84300  3.14606  5.29261  3.99918    219 - -
          2.68618  4.42225  2.77519  2.73123  3.46354  2.40513  3.72494  3.29354  2.67741  2.69355  4.24690  2.90347  2.73739  3.18146  2.89801  2.37887  2.77519  2.98518  4.58477  3.61503
          0.02314  4.17345  4.89579  0.61958  0.77255  0.53005  0.88813
    211   2.41690  4.37316  3.11120  2.50279  3.36558  3.55283  3.79802  2.69367  2.78556  2.13331  3.22783  3.25234  3.93379  3.03701  3.16112  2.79057  2.70952  2.49180  4.94811  3.43113    220 - -
          2.68618  4.42225  2.77519  2.73123  3.46354  2.40513  3.72494  3.29354  2.67741  2.69355  4.24690  2.90347  2.73739  3.18146  2.89801  2.37887  2.77519  2.98518  4.58477  3.61503
          0.10049  4.17345  2.52311  0.61958  0.77255  0.53005  0.88813
    212   2.40142  4.88883  2.35912  2.37582  3.88375  3.14931  3.46549  3.59407  2.39171  3.16661  3.67441  2.44923  3.79511  2.74142  2.86701  2.54487  2.83155  3.14389  5.37940  4.02083    221 - -
          2.68618  4.42225  2.77519  2.73123  3.46354  2.40513  3.72494  3.29354  2.67741  2.69355  4.24690  2.90347  2.73739  3.18146  2.89801  2.37887  2.77519  2.98518  4.58477  3.61503
          0.07664  4.09793  2.86173  0.61958  0.77255  0.61241  0.78098
    213   2.55215  4.89147  2.80020  2.28494  4.16415  3.05517  3.58705  3.42635  2.35748  3.07487  3.95514  2.55685  3.62145  2.64332  2.55977  2.58992  2.60172  3.11232  5.37208  4.01232    222 - -
          2.68618  4.42225  2.77519  2.73123  3.46354  2.40513  3.72494  3.29354  2.67741  2.69355  4.24690  2.90347  2.73739  3.18146  2.89801  2.37887  2.77519  2.98518  4.58477  3.61503
          0.02629  4.04758  4.76993  0.61958  0.77255  0.66072  0.72666
    214   2.57282  4.24265  3.53356  2.96325  2.25066  3.56893  3.63508  2.72950  2.88397  2.44359  3.22524  3.34037  3.94639  2.81917  3.07650  2.74115  2.69200  2.44188  4.42101  3.53985    223 - -
          2.68618  4.42225  2.77519  2.73123  3.46354  2.40513  3.72494  3.29354  2.67741  2.69355  4.24690  2.90347  2.73739  3.18146  2.89801  2.37887  2.77519  2.98518  4.58477  3.61503
          0.02629  4.04758  4.76993  0.61958  0.77255  0.66072  0.72666
    215   2.35636  4.81217  2.95910  2.41380  4.06934  3.08391  3.61052  3.48885  2.28617  2.89431  3.89022  2.70063  3.80011  2.62700  2.67923  2.46060  2.59326  3.15722  5.31263  3.92137    224 - -
          2.68618  4.42225  2.77519  2.73123  3.46354  2.40513  3.72494  3.29354  2.67741  2.69355  4.24690  2.90347  2.73739  3.18146  2.89801  2.37887  2.77519  2.98518  4.58477  3.61503
          0.02629  4.04758  4.76993  0.61958  0.77255  0.66072  0.72666
    216   2.65435  4.61532  3.09431  2.76272  3.90991  3.35184  3.88587  3.37627  2.67158  2.75140  3.95396  3.17942  1.50969  2.90670  2.99852  2.76874  2.98359  3.09501  5.30291  3.97948    225 - -
          2.68618  4.42225  2.77519  2.73123  3.46354  2.40513  3.72494  3.29354  2.67741  2.69355  4.24690  2.90347  2.73739  3.18146  2.89801  2.37887  2.77519  2.98518  4.58477  3.61503
          0.02629  4.04758  4.76993  0.61958  0.77255  0.66072  0.72666
    217   2.48720  4.23128  3.59538  3.02249  3.36386  3.59750  3.86335  2.49024  2.83528  2.32121  3.20980  3.38945  3.97444  3.10059  3.06012  2.85779  2.72103  1.82796  4.83869  3.61902    226 - -
          2.68618  4.42225  2.77519  2.73123  3.46354  2.40513  3.72494  3.29354  2.67741  2.69355  4.24690  2.90347  2.73739  3.18146  2.89801  2.37887  2.77519  2.98518  4.58477  3.61503
          0.02629  4.04758  4.76993  0.61958  0.77255  0.58971  0.80854
    218   2.59774  4.74395  3.02915  2.47133  3.97571  3.30429  3.63651  3.38244  2.30851  2.63926  3.82278  2.86515  3.44147  2.61929  2.63601  2.59047  2.44504  2.89000  5.25416  3.93570    227 - -
          2.68618  4.42225  2.77519  2.73123  3.46354  2.40513  3.72494  3.29354  2.67741  2.69355  4.24690  2.90347  2.73739  3.18146  2.89801  2.37887  2.77519  2.98518  4.58477  3.61503
          0.02522  4.08836  4.81071  0.61958  0.77255  0.62197  0.76978
    219   2.58080  5.01917  2.00633  2.23815  4.31174  3.36749  3.61391  3.56734  2.40047  3.12777  4.08780  2.62724  3.14223  2.73888  2.83500  2.62254  2.87857  3.38287  5.49077  4.10592    228 - -
          2.68618  4.42225  2.77519  2.73123  3.46354  2.40513  3.72494  3.29354  2.67741  2.69355  4.24690  2.90347  2.73739  3.18146  2.89801  2.37887  2.77519  2.98518  4.58477  3.61503
          0.02522  4.08836  4.81071  0.61958  0.77255  0.62197  0.76978
    220   1.86498  3.89534  3.31078  2.83923  3.37342  3.50500  3.80419  2.85373  2.79672  2.44979  3.46696  3.25239  3.90980  2.92127  3.16490  2.66509  2.70362  2.47813  4.94477  3.70253    229 - -
          2.68618  4.42225  2.77519  2.73123  3.46354  2.40513  3.72494  3.29354  2.67741  2.69355  4.24690  2.90347  2.73739  3.18146  2.89801  2.37887  2.77519  2.98518  4.58477  3.61503
          0.02522  4.08836  4.81071  0.61958  0.77255  0.40914  1.09131
    221   2.44834  5.08750  2.73688  1.74918  4.39311  3.40210  3.63810  3.85223  2.40650  3.19424  4.15077  2.81319  3.82707  2.36695  2.85034  2.40857  2.91348  3.45911  5.54681  4.15702    230 - -
          2.68519  4.42256  2.77540  2.73155  3.46369  2.40510  3.72526  3.29356  2.67762  2.69343  4.24633  2.90363  2.73738  3.18146  2.89809  2.37891  2.77497  2.98550  4.58443  3.61518
          0.24126  1.67287  3.62468  1.97265  0.14976  0.48576  0.95510
    222   2.48031  4.26210  3.63455  3.07944  2.87006  3.62389  3.90594  2.71597  3.00140  1.65090  3.35114  3.43687  3.55248  2.93958  3.30693  2.80712  2.85910  2.51586  4.84658  3.61751    241 - -
          2.68618  4.42225  2.77519  2.73123  3.46354  2.40513  3.72494  3.29354  2.67741  2.69355  4.24690  2.90347  2.73739  3.18146  2.89801  2.37887  2.77519  2.98518  4.58477  3.61503
          0.02276  4.18985  4.91220  0.61958  0.77255  0.47070  0.97967
    223   2.55504  4.19606  4.11334  3.53145  3.15861  3.82549  4.12797  2.37621  3.41468  1.81121  2.24719  3.77622  4.17926  3.64763  3.18217  3.11280  2.94817  1.90195  4.82080  3.63917    242 - -
          2.68618  4.42225  2.77519  2.73123  3.46354  2.40513  3.72494  3.29354  2.67741  2.69355  4.24690  2.90347  2.73739  3.18146  2.89801  2.37887  2.77519  2.98518  4.58477  3.61503
          0.02231  4.20949  4.93183  0.61958  0.77255  0.48576  0.95510
    224   2.75786  5.25230  1.87984  1.73109  4.56070  3.37470  3.29845  4.04532  2.49453  3.29546  4.31546  2.84030  3.39335  2.69573  3.00706  2.70356  3.00250  3.62668  5.69390  4.26709    243 - -
          2.68618  4.42225  2.77519  2.73123  3.46354  2.40513  3.72494  3.29354  2.67741  2.69355  4.24690  2.90347  2.73739  3.18146  2.89801  2.37887  2.77519  2.98518  4.58477  3.61503
          0.02231  4.20949  4.93183  0.61958  0.77255  0.48576  0.95510
    225   3.22172  4.62208  4.41047  3.93385  1.10764  4.17000  3.73417  3.02027  3.76680  2.29090  3.63945  3.97163  4.50374  3.92081  3.41516  3.48690  3.44751  2.90241  4.00589  2.02952    244 - -
          2.68618  4.42225  2.77519  2.73123  3.46354  2.40513  3.72494  3.29354  2.67741  2.69355  4.24690  2.90347  2.73739  3.18146  2.89801  2.37887  2.77519  2.98518  4.58477  3.61503
          0.02231  4.20949  4.93183  0.61958  0.77255  0.48576  0.95510
    226   2.77128  4.67073  3.30071  2.87669  3.48755  1.31866  3.25948  3.41189  2.77960  3.03222  3.93776  3.29163  4.01810  3.18990  3.12101  2.88933  3.05552  3.12907  4.00027  3.49314    245 - -
          2.68618  4.42225  2.77519  2.73123  3.46354  2.40513  3.72494  3.29354  2.67741  2.69355  4.24690  2.90347  2.73739  3.18146  2.89801  2.37887  2.77519  2.98518  4.58477  3.61503
          0.02231  4.20949  4.93183  0.61958  0.77255  0.48576  0.95510
    227   2.89562  4.37637  4.11971  3.58781  1.47019  3.90927  3.43360  2.82380  3.46813  2.01963  3.45827  3.76446  3.64035  3.67727  3.66734  3.20218  3.12529  2.65398  4.25428  2.50258    246 - -
          2.68618  4.42225  2.77519  2.73123  3.46354  2.40513  3.72494  3.29354  2.67741  2.69355  4.24690  2.90347  2.73739  3.18146  2.89801  2.37887  2.77519  2.98518  4.58477  3.61503
          0.02231  4.20949  4.93183  0.61958  0.77255  0.48576  0.95510
    228   2.41283  4.46130  3.19274  2.73857  3.62106  3.53496  3.77023  2.21974  2.66532  2.55505  3.26517  2.90835  3.63975  2.86717  3.04634  2.57233  2.79021  2.74787  5.02432  3.63093    247 - -
          2.68618  4.42225  2.77519  2.73123  3.46354  2.40513  3.72494  3.29354  2.67741  2.69355  4.24690  2.90347  2.73739  3.18146  2.89801  2.37887  2.77519  2.98518  4.58477  3.61503
          0.02231  4.20949  4.93183  0.61958  0.77255  0.48576  0.95510
    229   2.52250  4.97633  2.95366  2.39510  4.26460  3.28586  2.93253  3.70615  2.16069  3.25302  4.03449  2.92696  3.57755  2.28839  2.58576  2.63037  2.71481  3.23052  5.44070  3.56782    248 - -
          2.68618  4.42225  2.77519  2.73123  3.46354  2.40513  3.72494  3.29354  2.67741  2.69355  4.24690  2.90347  2.73739  3.18146  2.89801  2.37887  2.77519  2.98518  4.58477  3.61503
          0.02231  4.20949  4.93183  0.61958  0.77255  0.48576  0.95510
    230   2.13546  4.46808  3.31200  2.74835  3.63668  3.53169  3.77465  2.90551  2.63379  2.69930  3.42507  3.19817  3.92088  3.03379  2.88720  1.99951  2.84547  2.76308  3.86555  3.77600    249 - -
          2.68618  4.42225  2.77519  2.73123  3.46354  2.40513  3.72494  3.29354  2.67741  2.69355  4.24690  2.90347  2.73739  3.18146  2.89801  2.37887  2.77519  2.98518  4.58477  3.61503
          0.02231  4.20949  4.93183  0.61958  0.77255  0.48576  0.95510
    231   2.94312  5.49793  1.26876  1.98417  4.79492  3.34240  3.79669  4.29921  2.51321  3.78894  4.60273  2.80020  3.05096  2.94396  3.28759  2.84814  3.21222  3.87155  5.94627  4.46916    250 - -
          2.68618  4.42225  2.77519  2.73123  3.46354  2.40513  3.72494  3.29354  2.67741  2.69355  4.24690  2.90347  2.73739  3.18146  2.89801  2.37887  2.77519  2.98518  4.58477  3.61503
          0.02231  4.20949  4.93183  0.61958  0.77255  0.48576  0.95510
    232   2.80082  4.22839  4.35216  3.76877  1.97777  3.93100  4.18285  2.45062  3.63207  1.57142  2.78012  3.93970  4.26636  3.81033  3.77115  3.23038  2.74197  2.32325  4.72179  3.13559    251 - -
          2.68618  4.42225  2.77519  2.73123  3.46354  2.40513  3.72494  3.29354  2.67741  2.69355  4.24690  2.90347  2.73739  3.18146  2.89801  2.37887  2.77519  2.98518  4.58477  3.61503
          0.02231  4.20949  4.93183  0.61958  0.77255  0.48576  0.95510
    233   2.88027  4.37966  4.11050  3.15271  1.49141  3.94278  4.10643  2.54437  3.43772  1.92354  2.89404  3.82799  4.28628  3.68697  3.65976  3.23808  3.11155  2.46386  4.70830  3.35226    252 - -
          2.68615  4.42174  2.77523  2.73127  3.46358  2.40517  3.72498  3.29358  2.67745  2.69359  4.24647  2.90326  2.73737  3.18150  2.89805  2.37891  2.77516  2.98522  4.58481  3.61507
          0.07706  2.60149        *  0.94851  0.48991  0.00000        *
//
