# Supplementary material for: Evolutionary Insight into the Functional Amyloids of the Pseudomonads
Source: PLoS One. 2013 Oct 7;8(10):e76630. doi: 10.1371/journal.pone.0076630 (PMC3792158; doi:10.1371/journal.pone.0076630)
Supplement: HMMs S1 — Curated hidden Markov models for the Fap proteins. (ZIP) [file pone.0076630.s001.zip › FapE.hmm]

HMMER3/b [3.0 | March 2010]
NAME  FapE-v3_alignment-nr
LENG  254
ALPH  amino
RF    no
CS    no
MAP   yes
DATE  Wed Nov 14 20:55:47 2012
NSEQ  44
EFFN  3.246826
CKSUM 3673156670
STATS LOCAL MSV      -11.0774  0.70276
STATS LOCAL VITERBI  -11.6307  0.70276
STATS LOCAL FORWARD   -5.5828  0.70276
HMM          A        C        D        E        F        G        H        I        K        L        M        N        P        Q        R        S        T        V        W        Y   
            m->m     m->i     m->d     i->m     i->i     d->m     d->d
  COMPO   2.35646  4.64366  3.15473  2.87472  3.67872  2.55163  3.90596  2.98285  2.87717  2.48202  3.52784  2.78181  3.49729  2.72683  3.04753  2.51887  2.74785  2.59478  4.78010  3.88522
          2.68584  4.42333  2.77608  2.73175  3.46248  2.40572  3.72398  3.29396  2.67703  2.69233  4.23839  2.90432  2.73839  3.18095  2.89788  2.37927  2.77456  2.98605  4.58476  3.61553
          1.22923  1.06645  1.01265  1.98043  0.14851  0.00000        *
      1   2.72690  2.41625  4.02908  3.44143  3.35456  3.79395  4.07345  2.70867  2.80513  2.44183  1.90634  3.70721  4.16582  3.16796  3.50414  3.07393  2.95830  2.51071  3.20244  3.64698     13 - -
          2.68618  4.42225  2.77519  2.73123  3.46354  2.40513  3.72494  3.29354  2.67741  2.69355  4.24690  2.90347  2.73739  3.18146  2.89801  2.37887  2.77519  2.98518  4.58477  3.61503
          0.01593  4.54311  5.26546  0.61958  0.77255  0.52118  0.90095
      2   2.28554  4.48509  3.78822  3.21809  2.89358  3.82030  4.08171  2.97116  2.90101  2.69243  1.72981  3.06596  4.19794  3.45224  2.99653  3.07256  2.67741  2.75382  5.07338  2.98270     14 - -
          2.68618  4.42225  2.77519  2.73123  3.46354  2.40513  3.72494  3.29354  2.67741  2.69355  4.24690  2.90347  2.73739  3.18146  2.89801  2.37887  2.77519  2.98518  4.58477  3.61503
          0.01203  4.82222  5.54457  0.61958  0.77255  0.84294  0.56290
      3   2.34634  5.18266  3.11628  2.55966  4.47675  2.78642  3.79823  3.92700  2.16199  2.88214  4.23864  2.30003  3.50875  2.91487  2.40833  2.79948  2.60846  2.99524  5.64851  4.27235     15 - -
          2.68618  4.42225  2.77519  2.73123  3.46354  2.40513  3.72494  3.29354  2.67741  2.69355  4.24690  2.90347  2.73739  3.18146  2.89801  2.37887  2.77519  2.98518  4.58477  3.61503
          0.01203  4.82222  5.54457  0.61958  0.77255  0.84294  0.56290
      4   2.60281  5.01210  3.20852  2.65128  4.25120  3.64025  2.79272  3.66837  2.64356  3.27115  3.31458  2.99424  3.14510  2.59951  3.10693  2.58182  1.73913  3.34467  5.51469  3.41668     16 - -
          2.68618  4.42225  2.77519  2.73123  3.46354  2.40513  3.72494  3.29354  2.67741  2.69355  4.24690  2.90347  2.73739  3.18146  2.89801  2.37887  2.77519  2.98518  4.58477  3.61503
          0.01203  4.82222  5.54457  0.61958  0.77255  0.84294  0.56290
      5   2.72273  2.87778  3.44574  2.88363  3.65541  3.72220  2.80331  3.27169  2.85915  2.06698  3.81513  2.92937  3.25451  3.05024  2.73441  2.31809  3.04414  3.01589  5.27722  3.46692     17 - -
          2.68618  4.42225  2.77519  2.73123  3.46354  2.40513  3.72494  3.29354  2.67741  2.69355  4.24690  2.90347  2.73739  3.18146  2.89801  2.37887  2.77519  2.98518  4.58477  3.61503
          0.01203  4.82222  5.54457  0.61958  0.77255  0.84294  0.56290
      6   2.26251  2.64769  4.20499  3.62112  3.17546  2.88492  4.20597  2.44149  3.51333  2.03473  3.43257  3.85906  3.27737  3.49828  3.04001  3.18985  2.61924  2.39881  4.92752  3.16944     18 - -
          2.68618  4.42225  2.77519  2.73123  3.46354  2.40513  3.72494  3.29354  2.67741  2.69355  4.24690  2.90347  2.73739  3.18146  2.89801  2.37887  2.77519  2.98518  4.58477  3.61503
          0.04225  4.82222  3.40164  0.61958  0.77255  0.63378  0.75626
      7   2.33982  4.25847  4.54346  3.94468  2.71989  3.97693  3.38888  2.50497  3.16754  1.93870  2.79476  4.04924  4.34319  3.96107  3.88110  3.27621  3.07106  2.50825  2.09986  2.91487     19 - -
          2.68618  4.42225  2.77519  2.73123  3.46354  2.40513  3.72494  3.29354  2.67741  2.69355  4.24690  2.90347  2.73739  3.18146  2.89801  2.37887  2.77519  2.98518  4.58477  3.61503
          0.01166  4.85297  5.57531  0.61958  0.77255  0.68308  0.70331
      8   2.31753  4.51807  3.80170  3.23156  3.64846  3.84284  4.10346  3.00441  2.45703  1.79364  2.91210  3.61398  4.22086  3.46831  3.01701  2.53872  2.79774  2.11659  5.10644  3.88092     20 - -
          2.68618  4.42225  2.77519  2.73123  3.46354  2.40513  3.72494  3.29354  2.67741  2.69355  4.24690  2.90347  2.73739  3.18146  2.89801  2.37887  2.77519  2.98518  4.58477  3.61503
          0.01134  4.88109  5.60343  0.61958  0.77255  0.73743  0.65074
      9   2.00157  3.28943  4.40251  3.81393  3.41871  2.59879  4.28523  2.20304  3.68099  1.98504  3.43256  3.98367  4.33502  3.88727  3.83414  2.71220  2.41809  2.23623  4.93202  3.74370     21 - -
          2.68618  4.42225  2.77519  2.73123  3.46354  2.40513  3.72494  3.29354  2.67741  2.69355  4.24690  2.90347  2.73739  3.18146  2.89801  2.37887  2.77519  2.98518  4.58477  3.61503
          0.07827  4.88109  2.69274  0.61958  0.77255  0.73743  0.65074
     10   1.78256  4.26244  4.42805  3.83419  3.36094  3.94699  4.25987  2.34749  2.95257  1.85805  2.93638  3.98314  4.31427  3.88651  3.82280  3.24111  2.63772  2.18675  3.29847  3.69252     22 - -
          2.68618  4.42225  2.77519  2.73123  3.46354  2.40513  3.72494  3.29354  2.67741  2.69355  4.24690  2.90347  2.73739  3.18146  2.89801  2.37887  2.77519  2.98518  4.58477  3.61503
          0.04426  4.81494  3.34721  0.61958  0.77255  0.85486  0.55398
     11   1.74861  2.24169  4.48366  3.89298  3.37947  3.95874  4.30159  2.40170  3.74430  1.81156  3.23382  4.02320  4.33485  3.93619  3.86731  2.77815  3.06976  2.37799  4.90777  3.72305     23 - -
          2.68618  4.42225  2.77519  2.73123  3.46354  2.40513  3.72494  3.29354  2.67741  2.69355  4.24690  2.90347  2.73739  3.18146  2.89801  2.37887  2.77519  2.98518  4.58477  3.61503
          0.01251  4.78319  5.50554  0.61958  0.77255  0.58252  0.81755
     12   2.29874  1.80333  4.51713  3.92260  2.91973  3.19500  4.30722  2.72469  3.76873  1.96542  2.62591  4.04287  4.34948  3.95515  3.88227  2.69232  3.08463  2.53408  4.90492  3.72076     24 - -
          2.68274  4.41710  2.77612  2.73199  3.46380  2.40465  3.72543  3.29396  2.67833  2.69245  4.24673  2.90423  2.73773  3.18218  2.89877  2.37867  2.77553  2.98589  4.58569  3.61596
          1.52917  0.80993  1.08355  1.69372  0.20314  0.56105  0.84539
     13   2.10297  4.40817  3.62259  2.77603  2.85525  3.69389  3.95730  2.90189  3.00686  2.62029  2.58942  3.45040  2.60989  3.30465  3.35109  2.60266  2.94112  2.41703  4.99700  3.76666     32 - -
          2.68618  4.42225  2.77519  2.73123  3.46354  2.40513  3.72494  3.29354  2.67741  2.69355  4.24690  2.90347  2.73739  3.18146  2.89801  2.37887  2.77519  2.98518  4.58477  3.61503
          0.07630  4.54238  2.76764  0.61958  0.77255  1.18164  0.36640
     14   2.28270  3.48167  2.63655  2.60179  4.00938  2.96746  3.76046  3.41099  2.59114  2.63285  3.87582  3.10663  3.93352  2.52315  3.04127  2.47607  2.68589  2.80605  5.31874  4.00632     33 - -
          2.68618  4.42225  2.77519  2.73123  3.46354  2.40513  3.72494  3.29354  2.67741  2.69355  4.24690  2.90347  2.73739  3.18146  2.89801  2.37887  2.77519  2.98518  4.58477  3.61503
          0.01693  4.48302  5.20536  0.61958  0.77255  0.26791  1.44806
     15   2.38616  4.37940  4.27067  3.68687  3.48398  3.97112  4.26970  2.52342  3.57776  1.36091  2.69206  3.92342  3.21269  3.19028  3.78210  2.56578  3.11380  2.45238  4.98917  3.79423     34 - -
          2.68618  4.42225  2.77519  2.73123  3.46354  2.40513  3.72494  3.29354  2.67741  2.69355  4.24690  2.90347  2.73739  3.18146  2.89801  2.37887  2.77519  2.98518  4.58477  3.61503
          0.01059  4.94881  5.67116  0.61958  0.77255  0.59079  0.80719
     16   1.43106  3.78915  3.52466  2.97534  4.19235  2.60285  4.08521  3.58689  2.95773  2.83277  4.08618  2.83041  2.71445  3.29035  3.38379  2.35954  3.12943  3.12814  5.53657  4.25184     35 - -
          2.68618  4.42225  2.77519  2.73123  3.46354  2.40513  3.72494  3.29354  2.67741  2.69355  4.24690  2.90347  2.73739  3.18146  2.89801  2.37887  2.77519  2.98518  4.58477  3.61503
          0.01059  4.94881  5.67116  0.61958  0.77255  0.59079  0.80719
     17   1.28538  4.54122  3.94155  3.38172  3.14491  3.18895  4.22269  3.07141  3.32225  2.52278  3.70783  3.72334  2.29552  3.60635  3.63686  3.13095  2.99936  2.56298  5.19409  3.97490     36 - -
          2.68618  4.42225  2.77519  2.73123  3.46354  2.40513  3.72494  3.29354  2.67741  2.69355  4.24690  2.90347  2.73739  3.18146  2.89801  2.37887  2.77519  2.98518  4.58477  3.61503
          0.01059  4.94881  5.67116  0.61958  0.77255  0.59079  0.80719
     18   1.74090  4.73036  3.65944  3.11114  4.01346  3.23406  4.14158  2.91799  3.08234  2.53436  3.94627  3.52989  2.69003  3.40166  3.47490  1.58971  3.13373  3.11293  5.41163  4.15569     37 - -
          2.68618  4.42225  2.77519  2.73123  3.46354  2.40513  3.72494  3.29354  2.67741  2.69355  4.24690  2.90347  2.73739  3.18146  2.89801  2.37887  2.77519  2.98518  4.58477  3.61503
          0.01059  4.94881  5.67116  0.61958  0.77255  0.59079  0.80719
     19   2.43291  4.65602  3.05109  3.08313  3.58389  3.82172  3.30077  3.17012  3.04698  1.74300  2.84047  3.51565  2.49607  2.86899  3.42587  3.05822  3.10054  2.49177  5.22872  3.98178     38 - -
          2.68618  4.42225  2.77519  2.73123  3.46354  2.40513  3.72494  3.29354  2.67741  2.69355  4.24690  2.90347  2.73739  3.18146  2.89801  2.37887  2.77519  2.98518  4.58477  3.61503
          0.01059  4.94881  5.67116  0.61958  0.77255  0.59079  0.80719
     20   2.68193  5.54734  2.26161  1.96208  4.87874  3.67502  3.95819  4.37007  2.75602  3.85049  4.60819  3.14006  1.58833  2.67990  3.26966  2.31540  3.26968  3.93395  5.98876  4.55824     39 - -
          2.68618  4.42225  2.77519  2.73123  3.46354  2.40513  3.72494  3.29354  2.67741  2.69355  4.24690  2.90347  2.73739  3.18146  2.89801  2.37887  2.77519  2.98518  4.58477  3.61503
          0.30701  4.94881  1.35764  0.61958  0.77255  0.59079  0.80719
     21   1.66590  4.26519  4.52740  3.93434  2.73306  3.98612  4.28278  2.61668  3.77660  1.54426  3.29250  4.04918  4.34298  3.94948  3.88011  3.28829  3.08051  2.27813  3.22479  3.62116     40 - -
          2.68618  4.42225  2.77519  2.73123  3.46354  2.40513  3.72494  3.29354  2.67741  2.69355  4.24690  2.90347  2.73739  3.18146  2.89801  2.37887  2.77519  2.98518  4.58477  3.61503
          0.01422  4.65602  5.37836  0.61958  0.77255  0.34846  1.22341
     22   1.95445  5.21531  3.16598  2.60975  4.50453  3.47472  2.75985  3.95215  2.41263  2.71240  4.27217  3.14611  2.97815  2.16812  3.08669  2.50420  2.83497  3.45752  5.68392  4.31051     41 - -
          2.68618  4.42225  2.77519  2.73123  3.46354  2.40513  3.72494  3.29354  2.67741  2.69355  4.24690  2.90347  2.73739  3.18146  2.89801  2.37887  2.77519  2.98518  4.58477  3.61503
          0.01072  4.93703  5.65938  0.61958  0.77255  0.61864  0.77365
     23   1.87261  4.99481  2.79100  2.73793  3.01569  3.70162  2.55857  3.26367  2.72888  3.24560  4.07066  3.24952  3.15882  2.89454  3.18469  2.37110  3.08743  3.31718  5.50909  3.09019     42 - -
          2.68618  4.42225  2.77519  2.73123  3.46354  2.40513  3.72494  3.29354  2.67741  2.69355  4.24690  2.90347  2.73739  3.18146  2.89801  2.37887  2.77519  2.98518  4.58477  3.61503
          0.01072  4.93703  5.65938  0.61958  0.77255  0.56890  0.83505
     24   1.38349  4.65564  3.65709  2.73006  3.80438  3.82497  4.07093  2.81455  3.05119  2.55121  2.74213  3.52269  4.20730  3.36672  3.10771  2.38249  3.10414  2.93342  5.23063  3.98469     43 - -
          2.68618  4.42225  2.77519  2.73123  3.46354  2.40513  3.72494  3.29354  2.67741  2.69355  4.24690  2.90347  2.73739  3.18146  2.89801  2.37887  2.77519  2.98518  4.58477  3.61503
          0.01059  4.94881  5.67116  0.61958  0.77255  0.59079  0.80719
     25   2.38825  5.34961  2.68210  2.24323  4.68774  3.23940  3.11107  4.16888  2.55694  2.82528  4.39215  2.90283  4.02483  2.58245  2.69721  2.05750  2.42617  3.73653  5.78644  4.37964     44 - -
          2.68618  4.42225  2.77519  2.73123  3.46354  2.40513  3.72494  3.29354  2.67741  2.69355  4.24690  2.90347  2.73739  3.18146  2.89801  2.37887  2.77519  2.98518  4.58477  3.61503
          0.12698  4.94881  2.18784  0.61958  0.77255  0.59079  0.80719
     26   2.19548  5.23357  2.01692  2.26438  4.54419  2.97360  3.79975  4.00475  2.55413  3.06555  4.28875  3.08652  3.14118  2.91053  3.04059  2.31668  3.05089  2.95625  5.69336  4.30555     45 - -
          2.68618  4.42225  2.77519  2.73123  3.46354  2.40513  3.72494  3.29354  2.67741  2.69355  4.24690  2.90347  2.73739  3.18146  2.89801  2.37887  2.77519  2.98518  4.58477  3.61503
          0.08119  4.83372  2.65891  0.61958  0.77255  0.55651  0.85146
     27   2.15895  5.12620  3.15546  2.37205  4.39736  3.06286  3.16092  3.83376  2.59828  2.34917  4.18846  3.13188  3.14004  2.66913  3.07387  2.45326  2.33063  3.47675  5.60733  4.24673     46 - -
          2.68618  4.42225  2.77519  2.73123  3.46354  2.40513  3.72494  3.29354  2.67741  2.69355  4.24690  2.90347  2.73739  3.18146  2.89801  2.37887  2.77519  2.98518  4.58477  3.61503
          0.01174  4.84638  5.56873  0.61958  0.77255  0.80171  0.59522
     28   2.91156  4.39182  4.33530  3.75650  1.42112  2.61727  4.28321  2.79082  3.62971  1.92919  2.89029  3.97257  4.37019  3.16336  3.81522  3.29404  3.14408  2.62619  4.94420  3.71630     47 - -
          2.68618  4.42225  2.77519  2.73123  3.46354  2.40513  3.72494  3.29354  2.67741  2.69355  4.24690  2.90347  2.73739  3.18146  2.89801  2.37887  2.77519  2.98518  4.58477  3.61503
          0.07349  4.84638  2.76460  0.61958  0.77255  0.57316  0.82952
     29   1.80908  5.29712  3.08542  2.33676  4.62864  3.07860  3.05810  4.10327  1.92964  3.59549  4.34205  3.07511  3.99491  2.55057  2.78586  2.52590  3.05488  3.31943  5.73704  4.33712     48 - -
          2.68618  4.42225  2.77519  2.73123  3.46354  2.40513  3.72494  3.29354  2.67741  2.69355  4.24690  2.90347  2.73739  3.18146  2.89801  2.37887  2.77519  2.98518  4.58477  3.61503
          0.01167  4.85251  5.57485  0.61958  0.77255  0.79083  0.60417
     30   2.34251  4.81606  3.41451  2.65811  4.06618  3.68883  3.97990  3.44861  2.85111  2.75407  3.96394  3.34033  1.63080  3.18697  3.27893  2.25233  2.80824  2.75449  5.41735  4.13053     49 - -
          2.68618  4.42225  2.77519  2.73123  3.46354  2.40513  3.72494  3.29354  2.67741  2.69355  4.24690  2.90347  2.73739  3.18146  2.89801  2.37887  2.77519  2.98518  4.58477  3.61503
          0.06641  4.85251  2.87455  0.61958  0.77255  0.63624  0.75348
     31   1.86377  4.53453  3.72494  3.03541  2.72360  2.55469  4.06893  2.10217  3.10956  2.74838  3.64212  3.55745  3.05434  3.41042  2.89840  3.05599  3.05871  2.80879  5.12167  3.88981     50 - -
          2.68556  4.42287  2.77581  2.73126  3.46366  2.40549  3.72556  3.29299  2.67737  2.69348  4.24751  2.90377  2.73782  3.18052  2.89772  2.37905  2.77527  2.98374  4.58538  3.61565
          0.59699  0.80810  5.56442  1.33613  0.30498  0.62012  0.77193
     32   2.63352  5.04797  3.23376  1.43826  4.28681  3.66997  3.87388  3.70434  2.67087  2.54920  3.34355  3.19929  2.89009  2.71975  3.13361  2.87452  3.07330  3.38031  5.54869  3.46472     55 - -
          2.68618  4.42225  2.77519  2.73123  3.46354  2.40513  3.72494  3.29354  2.67741  2.69355  4.24690  2.90347  2.73739  3.18146  2.89801  2.37887  2.77519  2.98518  4.58477  3.61503
          0.01119  4.89391  5.61625  0.61958  0.77255  0.50284  0.92840
     33   2.70511  4.77516  5.47242  4.91520  3.82611  4.85412  5.29216  1.83299  4.77198  1.16522  3.36697  4.99923  5.12648  4.90759  4.83194  4.20855  3.73332  1.26301  5.67982  4.53204     56 - -
          2.68618  4.42225  2.77519  2.73123  3.46354  2.40513  3.72494  3.29354  2.67741  2.69355  4.24690  2.90347  2.73739  3.18146  2.89801  2.37887  2.77519  2.98518  4.58477  3.61503
          0.01059  4.94881  5.67116  0.61958  0.77255  0.59079  0.80719
     34   2.58463  5.40843  1.78669  2.56736  4.75123  3.26821  3.86751  4.23520  2.00585  3.71752  4.46294  3.11803  2.80452  2.87517  3.11870  1.98099  3.14619  3.80067  5.85281  4.43993     57 - -
          2.68618  4.42225  2.77519  2.73123  3.46354  2.40513  3.72494  3.29354  2.67741  2.69355  4.24690  2.90347  2.73739  3.18146  2.89801  2.37887  2.77519  2.98518  4.58477  3.61503
          0.01059  4.94881  5.67116  0.61958  0.77255  0.59079  0.80719
     35   3.81390  6.64624  0.48058  2.18024  5.88177  3.81371  4.50737  5.50472  3.74299  4.92307  5.86206  2.66066  4.52783  3.69964  4.50623  3.61067  4.14335  5.00589  7.06859  5.40164     58 - -
          2.68618  4.42225  2.77519  2.73123  3.46354  2.40513  3.72494  3.29354  2.67741  2.69355  4.24690  2.90347  2.73739  3.18146  2.89801  2.37887  2.77519  2.98518  4.58477  3.61503
          0.01059  4.94881  5.67116  0.61958  0.77255  0.59079  0.80719
     36   2.66021  5.43735  1.95909  2.41032  4.77501  2.61942  3.68158  4.26230  2.63356  3.74024  4.48488  3.11479  3.13928  1.74937  3.13410  2.47994  3.16030  3.82499  5.87292  4.45502     59 - -
          2.68618  4.42225  2.77519  2.73123  3.46354  2.40513  3.72494  3.29354  2.67741  2.69355  4.24690  2.90347  2.73739  3.18146  2.89801  2.37887  2.77519  2.98518  4.58477  3.61503
          0.01059  4.94881  5.67116  0.61958  0.77255  0.42528  1.06013
     37   2.96750  5.03047  3.37183  1.31830  4.23462  3.79881  4.02899  3.53601  2.84685  3.22572  3.33793  3.36711  4.20115  2.73561  3.27474  3.04158  3.20132  1.80444  5.56941  4.26505     60 - -
          2.68618  4.42225  2.77519  2.73123  3.46354  2.40513  3.72494  3.29354  2.67741  2.69355  4.24690  2.90347  2.73739  3.18146  2.89801  2.37887  2.77519  2.98518  4.58477  3.61503
          0.01017  4.98931  5.71166  0.61958  0.77255  0.48576  0.95510
     38   4.49354  5.65419  6.32053  5.77900  3.57650  5.87759  6.12120  2.84505  5.57343  0.29186  2.80607  6.06583  5.77567  5.38162  5.48330  5.35709  4.68703  3.20156  5.92493  5.00124     61 - -
          2.68618  4.42225  2.77519  2.73123  3.46354  2.40513  3.72494  3.29354  2.67741  2.69355  4.24690  2.90347  2.73739  3.18146  2.89801  2.37887  2.77519  2.98518  4.58477  3.61503
          0.01017  4.98931  5.71166  0.61958  0.77255  0.48576  0.95510
     39   1.08334  5.18362  2.80537  2.96811  4.94533  2.93754  4.29890  4.41348  3.15739  3.97187  4.75339  2.98950  4.24475  3.44993  3.63507  1.61091  3.33756  3.92061  6.15165  4.79545     62 - -
          2.68618  4.42225  2.77519  2.73123  3.46354  2.40513  3.72494  3.29354  2.67741  2.69355  4.24690  2.90347  2.73739  3.18146  2.89801  2.37887  2.77519  2.98518  4.58477  3.61503
          0.01017  4.98931  5.71166  0.61958  0.77255  0.48576  0.95510
     40   2.87135  5.37517  2.93862  2.17314  4.71743  3.13135  3.07820  3.47759  2.21860  3.02418  4.41659  2.73433  4.03951  2.20994  2.53937  2.60468  2.41368  3.76431  5.80950  4.40034     63 - -
          2.68618  4.42225  2.77519  2.73123  3.46354  2.40513  3.72494  3.29354  2.67741  2.69355  4.24690  2.90347  2.73739  3.18146  2.89801  2.37887  2.77519  2.98518  4.58477  3.61503
          0.01017  4.98931  5.71166  0.61958  0.77255  0.48576  0.95510
     41   3.09145  4.59539  4.41120  3.83026  3.56186  4.17892  4.46882  2.85799  3.70668  1.39137  1.89639  4.10152  4.52810  2.05329  3.92515  3.46322  2.82878  2.46315  5.18413  4.01248     64 - -
          2.68618  4.42225  2.77519  2.73123  3.46354  2.40513  3.72494  3.29354  2.67741  2.69355  4.24690  2.90347  2.73739  3.18146  2.89801  2.37887  2.77519  2.98518  4.58477  3.61503
          0.01017  4.98931  5.71166  0.61958  0.77255  0.48576  0.95510
     42   3.17275  5.08910  4.04449  3.43447  4.56548  3.95604  4.31337  3.77374  2.84040  3.50675  4.41870  3.78642  4.44429  3.51318  0.87955  3.30833  2.07065  2.51364  5.81545  4.60386     65 - -
          2.68618  4.42225  2.77519  2.73123  3.46354  2.40513  3.72494  3.29354  2.67741  2.69355  4.24690  2.90347  2.73739  3.18146  2.89801  2.37887  2.77519  2.98518  4.58477  3.61503
          0.01017  4.98931  5.71166  0.61958  0.77255  0.48576  0.95510
     43   4.49365  6.03540  5.34235  5.39325  6.30241  0.07503  6.30161  6.28449  5.68545  5.71789  6.78377  5.51172  5.42578  5.93023  5.69183  4.71058  5.03576  5.62374  7.00399  6.47567     66 - -
          2.68618  4.42225  2.77519  2.73123  3.46354  2.40513  3.72494  3.29354  2.67741  2.69355  4.24690  2.90347  2.73739  3.18146  2.89801  2.37887  2.77519  2.98518  4.58477  3.61503
          0.01017  4.98931  5.71166  0.61958  0.77255  0.48576  0.95510
     44   4.11058  6.06702  4.90408  3.81547  5.78394  4.56448  4.23408  4.97853  1.03898  4.24883  5.16497  4.07200  4.85696  3.35911  0.83511  4.07254  4.16485  4.69047  6.14392  5.14039     67 - -
          2.68618  4.42225  2.77519  2.73123  3.46354  2.40513  3.72494  3.29354  2.67741  2.69355  4.24690  2.90347  2.73739  3.18146  2.89801  2.37887  2.77519  2.98518  4.58477  3.61503
          0.01017  4.98931  5.71166  0.61958  0.77255  0.48576  0.95510
     45   4.50106  5.67678  5.48025  5.26941  1.65365  2.63598  4.15170  4.31478  5.12098  3.62992  4.88203  4.85209  5.49548  4.97770  5.06976  4.56064  4.73806  4.20136  4.26465  0.56097     68 - -
          2.68620  4.42227  2.77521  2.73125  3.46356  2.40515  3.72496  3.29356  2.67743  2.69357  4.24692  2.90349  2.73741  3.18148  2.89765  2.37889  2.77521  2.98520  4.58479  3.61505
          0.06339  2.84536  5.71166  0.31126  1.31874  0.48576  0.95510
     46   2.02691  4.66790  5.01623  4.49214  3.98011  4.40114  5.03063  2.42884  4.36641  2.35063  3.88750  4.59547  4.84137  4.59143  4.51807  3.76736  2.73303  0.81061  5.64908  4.45410     70 - -
          2.68618  4.42225  2.77519  2.73123  3.46354  2.40513  3.72494  3.29354  2.67741  2.69355  4.24690  2.90347  2.73739  3.18146  2.89801  2.37887  2.77519  2.98518  4.58477  3.61503
          0.01017  4.98931  5.71166  0.61958  0.77255  0.48576  0.95510
     47   2.53471  4.58900  2.37283  3.23907  3.72349  2.54912  4.13889  2.49863  3.19023  2.25901  2.36171  3.63398  4.25944  3.48732  3.53424  2.46763  3.12336  2.48013  5.17581  3.94567     71 - -
          2.68618  4.42225  2.77519  2.73123  3.46354  2.40513  3.72494  3.29354  2.67741  2.69355  4.24690  2.90347  2.73739  3.18146  2.89801  2.37887  2.77519  2.98518  4.58477  3.61503
          0.01017  4.98931  5.71166  0.61958  0.77255  0.48576  0.95510
     48   1.54491  5.01791  3.56721  3.06488  4.75467  2.11434  4.25173  4.19929  3.05058  3.78144  4.56691  3.49440  1.81740  3.40459  2.46466  2.52981  3.23036  3.73736  5.97888  4.66302     72 - -
          2.68618  4.42225  2.77519  2.73123  3.46354  2.40513  3.72494  3.29354  2.67741  2.69355  4.24690  2.90347  2.73739  3.18146  2.89801  2.37887  2.77519  2.98518  4.58477  3.61503
          0.01017  4.98931  5.71166  0.61958  0.77255  0.48576  0.95510
     49   2.92150  4.97355  3.66407  3.29323  4.85646  0.99359  3.14636  4.30842  3.36631  3.92257  4.72678  3.66023  4.28804  3.68672  3.77425  1.86586  2.25833  3.81590  6.13225  4.84433     73 - -
          2.68618  4.42225  2.77519  2.73123  3.46354  2.40513  3.72494  3.29354  2.67741  2.69355  4.24690  2.90347  2.73739  3.18146  2.89801  2.37887  2.77519  2.98518  4.58477  3.61503
          0.01017  4.98931  5.71166  0.61958  0.77255  0.48576  0.95510
     50   2.89029  5.23881  3.21017  2.65081  4.52714  2.71048  3.87606  3.15963  2.41349  3.51682  2.57463  2.72453  4.07884  2.47887  1.79606  2.62926  3.12019  3.59887  5.70459  4.33801     74 - -
          2.68618  4.42225  2.77519  2.73123  3.46354  2.40513  3.72494  3.29354  2.67741  2.69355  4.24690  2.90347  2.73739  3.18146  2.89801  2.37887  2.77519  2.98518  4.58477  3.61503
          0.01017  4.98931  5.71166  0.61958  0.77255  0.48576  0.95510
     51   3.03631  4.50852  4.42952  3.03462  3.66017  4.15811  4.48252  0.95322  3.75527  2.40735  3.63498  3.46594  4.52409  4.00500  3.96608  3.45173  2.93709  2.16018  5.20573  4.00628     75 - -
          2.68618  4.42225  2.77519  2.73123  3.46354  2.40513  3.72494  3.29354  2.67741  2.69355  4.24690  2.90347  2.73739  3.18146  2.89801  2.37887  2.77519  2.98518  4.58477  3.61503
          0.01017  4.98931  5.71166  0.61958  0.77255  0.48576  0.95510
     52   2.95621  4.48549  3.21037  3.65631  3.61883  4.03376  4.34143  2.22486  3.57062  2.66523  2.68983  3.94067  4.40824  3.82398  3.81772  1.82791  3.19227  1.44195  5.13209  3.92821     76 - -
          2.68618  4.42225  2.77519  2.73123  3.46354  2.40513  3.72494  3.29354  2.67741  2.69355  4.24690  2.90347  2.73739  3.18146  2.89801  2.37887  2.77519  2.98518  4.58477  3.61503
          0.01017  4.98931  5.71166  0.61958  0.77255  0.48576  0.95510
     53   2.51349  4.96032  3.36932  2.81232  4.17762  2.18394  3.96189  3.57698  2.79848  2.76912  4.05110  3.05006  4.13154  3.14229  2.89628  1.90743  2.76369  3.28319  5.49562  2.44617     77 - -
          2.68622  4.42229  2.77524  2.73127  3.46358  2.40517  3.72499  3.29358  2.67745  2.69359  4.24694  2.90351  2.73744  3.18151  2.89805  2.37891  2.77524  2.98523  4.58255  3.61429
          0.12562  2.16508  5.71166  0.20167  1.70026  0.48576  0.95510
     54   4.25755  5.55480  5.67086  5.44880  0.36934  5.07978  4.62022  3.46964  5.27624  2.77589  4.21178  5.12037  5.47761  5.18194  5.21552  4.56478  4.56895  2.90127  4.72655  3.04035     79 - -
          2.68618  4.42225  2.77519  2.73123  3.46354  2.40513  3.72494  3.29354  2.67741  2.69355  4.24690  2.90347  2.73739  3.18146  2.89801  2.37887  2.77519  2.98518  4.58477  3.61503
          0.01017  4.98931  5.71166  0.61958  0.77255  0.48576  0.95510
     55   2.93484  4.63800  4.36902  3.88312  4.07832  0.89049  4.65176  3.21295  3.79288  3.08910  2.92313  4.05258  4.42210  4.06784  4.04426  3.21414  2.68790  2.15032  5.58186  4.38426     80 - -
          2.68618  4.42225  2.77519  2.73123  3.46354  2.40513  3.72494  3.29354  2.67741  2.69355  4.24690  2.90347  2.73739  3.18146  2.89801  2.37887  2.77519  2.98518  4.58477  3.61503
          0.01017  4.98931  5.71166  0.61958  0.77255  0.48576  0.95510
     56   3.84595  5.02350  5.97580  5.51289  4.29085  5.51118  6.25310  1.15888  5.46740  1.89305  4.00825  5.67594  5.68464  5.67528  5.60988  4.95662  4.10131  0.87973  6.47105  5.29130     81 - -
          2.68618  4.42225  2.77519  2.73123  3.46354  2.40513  3.72494  3.29354  2.67741  2.69355  4.24690  2.90347  2.73739  3.18146  2.89801  2.37887  2.77519  2.98518  4.58477  3.61503
          0.01017  4.98931  5.71166  0.61958  0.77255  0.48576  0.95510
     57   2.88928  5.33275  3.15170  1.89719  4.65389  3.66685  3.85664  4.12018  2.59455  3.62615  4.38169  2.25192  4.06169  2.48122  2.45387  2.86381  2.26831  2.38128  5.77893  4.38701     82 - -
          2.68618  4.42225  2.77519  2.73123  3.46354  2.40513  3.72494  3.29354  2.67741  2.69355  4.24690  2.90347  2.73739  3.18146  2.89801  2.37887  2.77519  2.98518  4.58477  3.61503
          0.01017  4.98931  5.71166  0.61958  0.77255  0.48576  0.95510
     58   4.01018  5.25113  5.93319  5.34225  2.79784  5.34622  5.62956  2.36156  5.19494  1.55965  0.77168  5.49780  5.43221  5.09444  5.14797  4.71564  4.21603  2.64114  5.71174  4.71918     83 - -
          2.68618  4.42225  2.77519  2.73123  3.46354  2.40513  3.72494  3.29354  2.67741  2.69355  4.24690  2.90347  2.73739  3.18146  2.89801  2.37887  2.77519  2.98518  4.58477  3.61503
          0.01017  4.98931  5.71166  0.61958  0.77255  0.48576  0.95510
     59   2.37097  4.44790  4.15995  3.58238  3.56447  3.97000  4.26298  1.99469  3.49264  2.06878  3.56212  3.86897  4.34459  2.79363  3.74040  1.87620  2.93102  2.15210  5.05999  3.85709     84 - -
          2.68618  4.42225  2.77519  2.73123  3.46354  2.40513  3.72494  3.29354  2.67741  2.69355  4.24690  2.90347  2.73739  3.18146  2.89801  2.37887  2.77519  2.98518  4.58477  3.61503
          0.01017  4.98931  5.71166  0.61958  0.77255  0.48576  0.95510
     60   2.87252  4.80337  4.54969  4.36933  5.33591  3.58192  5.30652  4.78856  4.39992  4.49534  5.29035  4.22774  4.41193  4.63733  4.60108  0.57220  1.58829  4.05105  6.67487  5.53442     85 - -
          2.68618  4.42225  2.77519  2.73123  3.46354  2.40513  3.72494  3.29354  2.67741  2.69355  4.24690  2.90347  2.73739  3.18146  2.89801  2.37887  2.77519  2.98518  4.58477  3.61503
          0.01017  4.98931  5.71166  0.61958  0.77255  0.48576  0.95510
     61   2.92028  5.40382  3.09873  2.20089  4.73699  3.66830  3.13773  4.21504  2.62026  3.70338  4.45212  2.55501  4.07604  1.80244  3.10879  2.57489  1.79259  3.78907  5.84265  4.43716     86 - -
          2.68618  4.42225  2.77519  2.73123  3.46354  2.40513  3.72494  3.29354  2.67741  2.69355  4.24690  2.90347  2.73739  3.18146  2.89801  2.37887  2.77519  2.98518  4.58477  3.61503
          0.01017  4.98931  5.71166  0.61958  0.77255  0.48576  0.95510
     62   4.62026  5.83455  5.64477  5.40148  3.15842  5.13548  4.69584  4.09448  4.95086  2.50987  4.67420  5.19572  5.55531  5.18211  4.95849  4.82345  4.89687  4.15207  0.33995  3.16488     87 - -
          2.68618  4.42225  2.77519  2.73123  3.46354  2.40513  3.72494  3.29354  2.67741  2.69355  4.24690  2.90347  2.73739  3.18146  2.89801  2.37887  2.77519  2.98518  4.58477  3.61503
          0.01017  4.98931  5.71166  0.61958  0.77255  0.48576  0.95510
     63   2.92113  5.26546  3.24301  2.68002  4.56310  3.71203  3.44108  3.29632  2.60744  3.54400  4.32558  3.20902  4.10224  1.59323  2.14908  2.56652  2.14083  3.63202  5.72369  4.36477     88 - -
          2.68618  4.42225  2.77519  2.73123  3.46354  2.40513  3.72494  3.29354  2.67741  2.69355  4.24690  2.90347  2.73739  3.18146  2.89801  2.37887  2.77519  2.98518  4.58477  3.61503
          0.01017  4.98931  5.71166  0.61958  0.77255  0.48576  0.95510
     64   2.51917  5.18215  2.75962  2.69214  4.47902  3.68974  3.92794  3.91243  2.71509  2.33779  4.28030  1.65549  4.10211  3.06217  3.19031  2.41429  2.29884  3.55473  5.69966  4.34230     89 - -
          2.68618  4.42225  2.77519  2.73123  3.46354  2.40513  3.72494  3.29354  2.67741  2.69355  4.24690  2.90347  2.73739  3.18146  2.89801  2.37887  2.77519  2.98518  4.58477  3.61503
          0.01017  4.98931  5.71166  0.61958  0.77255  0.48576  0.95510
     65   1.29382  5.09215  3.38224  2.45866  4.66007  3.65923  4.13213  4.10054  2.94096  3.68047  4.47080  3.37979  2.33575  3.27815  3.40152  1.99752  2.70601  3.68215  5.88682  4.54829     90 - -
          2.68618  4.42225  2.77519  2.73123  3.46354  2.40513  3.72494  3.29354  2.67741  2.69355  4.24690  2.90347  2.73739  3.18146  2.89801  2.37887  2.77519  2.98518  4.58477  3.61503
          0.01017  4.98931  5.71166  0.61958  0.77255  0.48576  0.95510
     66   2.13877  5.35116  2.82718  2.58276  4.68242  3.65373  3.84756  4.15765  2.35826  3.65190  4.39892  1.83893  4.05007  2.63684  3.08078  2.04862  2.77473  3.29202  5.79568  4.39395     91 - -
          2.68618  4.42225  2.77519  2.73123  3.46354  2.40513  3.72494  3.29354  2.67741  2.69355  4.24690  2.90347  2.73739  3.18146  2.89801  2.37887  2.77519  2.98518  4.58477  3.61503
          0.01017  4.98931  5.71166  0.61958  0.77255  0.48576  0.95510
     67   2.37601  4.89176  4.01136  3.90365  5.41811  0.53345  5.12975  4.91171  4.22283  4.55341  5.32925  2.98994  4.39945  4.40569  4.53524  2.42033  3.45647  4.14471  6.71857  5.52902     92 - -
          2.68618  4.42225  2.77519  2.73123  3.46354  2.40513  3.72494  3.29354  2.67741  2.69355  4.24690  2.90347  2.73739  3.18146  2.89801  2.37887  2.77519  2.98518  4.58477  3.61503
          0.01017  4.98931  5.71166  0.61958  0.77255  0.48576  0.95510
     68   2.30675  5.37571  2.27998  2.12959  4.71530  3.64875  3.83921  4.19777  2.22195  3.67867  4.41824  3.11808  4.04412  2.04202  3.06972  2.39042  2.87638  2.87779  5.81158  4.40326     93 - -
          2.68618  4.42225  2.77519  2.73123  3.46354  2.40513  3.72494  3.29354  2.67741  2.69355  4.24690  2.90347  2.73739  3.18146  2.89801  2.37887  2.77519  2.98518  4.58477  3.61503
          0.06761  4.98931  2.83760  0.61958  0.77255  0.48576  0.95510
     69   2.86532  4.67807  3.60905  3.04590  3.83131  3.07512  3.33855  3.20022  3.00527  2.22803  3.77709  3.14965  4.18948  2.85897  3.24236  3.04199  2.03706  1.72251  5.24721  3.99579     94 - -
          2.68623  4.42230  2.77525  2.73128  3.46359  2.40518  3.72500  3.29359  2.67746  2.69360  4.24695  2.90352  2.73695  3.18151  2.89806  2.37869  2.77525  2.98523  4.58482  3.61508
          0.15961  1.93781  5.65482  0.17811  1.81307  0.40553  1.09847
     70   1.72051  4.35855  4.49130  3.89954  3.45749  4.03359  4.34724  1.81396  3.75918  1.83753  2.66658  4.06036  4.40145  3.29205  3.90163  3.15650  2.72293  2.59051  4.97726  3.79065     96 - -
          2.68618  4.42225  2.77519  2.73123  3.46354  2.40513  3.72494  3.29354  2.67741  2.69355  4.24690  2.90347  2.73739  3.18146  2.89801  2.37887  2.77519  2.98518  4.58477  3.61503
          0.01017  4.98931  5.71166  0.61958  0.77255  0.48576  0.95510
     71   2.31008  5.14402  3.23739  2.68036  4.40269  1.92128  3.30748  3.83130  2.67507  2.93254  4.20972  2.83887  4.08384  2.62572  2.82390  2.62730  2.74996  2.62473  5.63347  4.28264     97 - -
          2.68618  4.42225  2.77519  2.73123  3.46354  2.40513  3.72494  3.29354  2.67741  2.69355  4.24690  2.90347  2.73739  3.18146  2.89801  2.37887  2.77519  2.98518  4.58477  3.61503
          0.04958  4.98931  3.18059  0.61958  0.77255  0.48576  0.95510
     72   0.77142  4.64576  4.30625  3.84356  4.26405  2.42630  4.67638  3.54943  3.77445  3.31672  2.52728  3.98608  4.34109  4.04864  4.04639  3.09015  3.26306  3.01247  5.72308  4.52568     98 - -
          2.68618  4.42225  2.77519  2.73123  3.46354  2.40513  3.72494  3.29354  2.67741  2.69355  4.24690  2.90347  2.73739  3.18146  2.89801  2.37887  2.77519  2.98518  4.58477  3.61503
          0.06003  4.95031  2.97235  0.61958  0.77255  0.58716  0.81171
     73   2.64905  5.34659  2.69054  2.27037  4.69005  2.90236  3.80022  4.17484  2.31634  3.65103  4.38798  3.07965  4.00621  2.13575  2.34771  2.16109  2.50285  3.73643  5.78001  4.36999     99 - -
          2.68618  4.42225  2.77519  2.73123  3.46354  2.40513  3.72494  3.29354  2.67741  2.69355  4.24690  2.90347  2.73739  3.18146  2.89801  2.37887  2.77519  2.98518  4.58477  3.61503
          0.01111  4.90139  5.62373  0.61958  0.77255  0.37339  1.16603
     74   1.99652  4.49709  4.05419  3.48479  3.64423  2.18132  4.24633  2.98375  3.41117  2.37203  3.01664  3.80053  4.31529  3.68014  3.69344  2.18427  2.90681  1.91800  5.12480  3.91477    100 - -
          2.68618  4.42225  2.77519  2.73123  3.46354  2.40513  3.72494  3.29354  2.67741  2.69355  4.24690  2.90347  2.73739  3.18146  2.89801  2.37887  2.77519  2.98518  4.58477  3.61503
          0.01017  4.98931  5.71166  0.61958  0.77255  0.48576  0.95510
     75   2.57399  5.34329  2.61578  2.58229  4.67298  3.17101  3.84371  4.14732  2.58594  3.64296  4.39025  2.30097  4.04697  2.68999  2.67179  2.31109  1.87645  3.09184  5.78782  4.38715    101 - -
          2.68618  4.42225  2.77519  2.73123  3.46354  2.40513  3.72494  3.29354  2.67741  2.69355  4.24690  2.90347  2.73739  3.18146  2.89801  2.37887  2.77519  2.98518  4.58477  3.61503
          0.01017  4.98931  5.71166  0.61958  0.77255  0.48576  0.95510
     76   4.19794  5.40141  6.12696  5.54642  3.59170  5.59266  5.88837  2.73904  5.40516  0.63900  1.71195  5.75666  5.59533  5.24881  5.33968  4.99230  4.39937  2.14843  5.84899  4.91748    102 - -
          2.68618  4.42225  2.77519  2.73123  3.46354  2.40513  3.72494  3.29354  2.67741  2.69355  4.24690  2.90347  2.73739  3.18146  2.89801  2.37887  2.77519  2.98518  4.58477  3.61503
          0.01017  4.98931  5.71166  0.61958  0.77255  0.48576  0.95510
     77   2.25246  5.19765  3.20695  2.65068  4.47374  2.84886  3.63400  3.91308  2.64781  2.91338  3.49353  2.13921  4.07266  1.92003  3.12463  2.49071  3.10659  3.28958  5.67557  4.31153    103 - -
          2.68618  4.42225  2.77519  2.73123  3.46354  2.40513  3.72494  3.29354  2.67741  2.69355  4.24690  2.90347  2.73739  3.18146  2.89801  2.37887  2.77519  2.98518  4.58477  3.61503
          0.01017  4.98931  5.71166  0.61958  0.77255  0.48576  0.95510
     78   2.00876  4.39828  4.81621  4.22145  3.52245  2.77168  4.53692  1.92772  4.05143  2.21966  2.82144  4.29617  4.54962  4.22114  4.12861  3.50111  3.24674  1.40079  5.08064  3.89837    104 - -
          2.68618  4.42225  2.77519  2.73123  3.46354  2.40513  3.72494  3.29354  2.67741  2.69355  4.24690  2.90347  2.73739  3.18146  2.89801  2.37887  2.77519  2.98518  4.58477  3.61503
          0.01017  4.98931  5.71166  0.61958  0.77255  0.48576  0.95510
     79   2.23970  5.35685  2.28227  2.57672  4.69120  3.65064  3.84036  4.16911  2.57976  3.65793  4.40156  2.78578  4.04485  2.06979  2.27044  2.55905  2.57471  3.05428  5.79713  4.39324    105 - -
          2.68618  4.42225  2.77519  2.73123  3.46354  2.40513  3.72494  3.29354  2.67741  2.69355  4.24690  2.90347  2.73739  3.18146  2.89801  2.37887  2.77519  2.98518  4.58477  3.61503
          0.01017  4.98931  5.71166  0.61958  0.77255  0.48576  0.95510
     80   2.18830  5.04700  2.83070  2.73883  3.26616  3.71555  3.71473  3.10811  2.65830  2.44473  3.36777  2.77626  4.10486  2.01946  2.98790  2.74722  2.87659  3.37393  5.55576  4.22770    106 - -
          2.68618  4.42225  2.77519  2.73123  3.46354  2.40513  3.72494  3.29354  2.67741  2.69355  4.24690  2.90347  2.73739  3.18146  2.89801  2.37887  2.77519  2.98518  4.58477  3.61503
          0.01017  4.98931  5.71166  0.61958  0.77255  0.48576  0.95510
     81   2.41634  5.05552  3.30225  2.74615  4.30621  3.20532  3.93178  3.71988  2.73711  2.81478  4.14561  1.75597  4.10764  3.08663  2.72418  2.15640  2.90126  2.57917  5.57923  4.24958    107 - -
          2.68618  4.42225  2.77519  2.73123  3.46354  2.40513  3.72494  3.29354  2.67741  2.69355  4.24690  2.90347  2.73739  3.18146  2.89801  2.37887  2.77519  2.98518  4.58477  3.61503
          0.06908  4.98931  2.81451  0.61958  0.77255  0.48576  0.95510
     82   2.07241  5.14809  3.19731  2.64038  4.41676  2.92331  3.86072  3.85101  2.63612  2.84718  3.66540  2.80669  4.05352  2.65748  2.68061  2.13441  2.20530  3.49743  5.63215  4.27431    108 - -
          2.68618  4.42225  2.77519  2.73123  3.46354  2.40513  3.72494  3.29354  2.67741  2.69355  4.24690  2.90347  2.73739  3.18146  2.89801  2.37887  2.77519  2.98518  4.58477  3.61503
          0.01078  4.93102  5.65337  0.61958  0.77255  0.63244  0.75778
     83   2.12563  4.60825  3.70909  3.14376  3.75725  2.80764  4.08961  2.21224  3.10211  2.67342  3.71829  2.67029  3.62550  3.40785  3.46531  2.56381  2.47183  2.22052  5.19510  3.95649    109 - -
          2.68618  4.42225  2.77519  2.73123  3.46354  2.40513  3.72494  3.29354  2.67741  2.69355  4.24690  2.90347  2.73739  3.18146  2.89801  2.37887  2.77519  2.98518  4.58477  3.61503
          0.25454  4.93102  1.52553  0.61958  0.77255  0.63244  0.75778
     84   2.81792  5.25070  3.09217  2.53209  4.59017  2.70085  3.75595  4.04948  1.73923  3.54398  4.30403  3.06675  3.28683  2.54253  2.45922  2.79167  2.10858  3.64077  5.68264  4.30701    110 - -
          2.68618  4.42225  2.77519  2.73123  3.46354  2.40513  3.72494  3.29354  2.67741  2.69355  4.24690  2.90347  2.73739  3.18146  2.89801  2.37887  2.77519  2.98518  4.58477  3.61503
          0.01374  4.69022  5.41257  0.61958  0.77255  1.02878  0.44230
     85   2.73932  4.69909  3.59026  3.20310  4.41589  3.49665  4.31963  3.76403  3.21917  3.47572  4.32990  2.80042  1.00271  3.55489  3.58761  2.88922  2.56988  2.73583  5.76595  4.50759    111 - -
          2.68618  4.42225  2.77519  2.73123  3.46354  2.40513  3.72494  3.29354  2.67741  2.69355  4.24690  2.90347  2.73739  3.18146  2.89801  2.37887  2.77519  2.98518  4.58477  3.61503
          0.01374  4.69022  5.41257  0.61958  0.77255  1.02878  0.44230
     86   2.76428  4.87211  3.22694  2.51373  4.08665  3.61669  3.82509  2.69869  2.37185  2.66937  3.95026  3.17348  4.00471  2.14677  2.74634  2.52498  2.66728  2.50171  5.39135  4.07832    112 - -
          2.68618  4.42225  2.77519  2.73123  3.46354  2.40513  3.72494  3.29354  2.67741  2.69355  4.24690  2.90347  2.73739  3.18146  2.89801  2.37887  2.77519  2.98518  4.58477  3.61503
          0.08647  4.69022  2.60844  0.61958  0.77255  1.02878  0.44230
     87   2.95127  4.34626  4.65333  4.06703  1.49763  4.09693  3.25351  2.27531  3.90153  1.69297  3.28789  4.15786  4.43666  4.05204  3.98628  3.40422  3.18093  2.21960  4.79677  3.51360    113 - -
          2.68618  4.42225  2.77519  2.73123  3.46354  2.40513  3.72494  3.29354  2.67741  2.69355  4.24690  2.90347  2.73739  3.18146  2.89801  2.37887  2.77519  2.98518  4.58477  3.61503
          0.01477  4.61852  5.34087  0.61958  0.77255  1.10866  0.40048
     88   2.73806  4.91981  2.72093  2.59053  4.14983  3.57190  3.77733  3.56675  2.58217  2.80104  3.26614  2.45249  3.96219  2.93220  2.71788  2.27839  2.96946  3.24901  5.42394  2.34028    114 - -
          2.68618  4.42225  2.77519  2.73123  3.46354  2.40513  3.72494  3.29354  2.67741  2.69355  4.24690  2.90347  2.73739  3.18146  2.89801  2.37887  2.77519  2.98518  4.58477  3.61503
          0.01477  4.61852  5.34087  0.61958  0.77255  1.10866  0.40048
     89   2.81226  4.23372  4.46395  3.87514  2.41827  3.94939  4.24033  2.38494  3.72372  2.35034  3.32280  3.99960  2.78348  3.90823  3.83998  3.25011  3.04542  1.36394  4.80658  2.97782    115 - -
          2.68618  4.42225  2.77519  2.73123  3.46354  2.40513  3.72494  3.29354  2.67741  2.69355  4.24690  2.90347  2.73739  3.18146  2.89801  2.37887  2.77519  2.98518  4.58477  3.61503
          0.01477  4.61852  5.34087  0.61958  0.77255  1.10866  0.40048
     90   2.77940  5.19256  3.01743  2.07958  4.51508  3.54299  3.74160  3.97334  2.47114  3.48766  4.25358  3.02944  3.94594  2.43258  2.56499  2.14923  1.88269  3.57405  5.64626  4.26479    116 - -
          2.68618  4.42225  2.77519  2.73123  3.46354  2.40513  3.72494  3.29354  2.67741  2.69355  4.24690  2.90347  2.73739  3.18146  2.89801  2.37887  2.77519  2.98518  4.58477  3.61503
          0.01477  4.61852  5.34087  0.61958  0.77255  1.10866  0.40048
     91   2.75934  4.22526  4.25438  3.66747  3.32906  3.87094  4.18154  2.33878  3.54340  1.88128  2.73684  3.86481  2.78333  3.75978  3.71559  2.98884  2.15547  1.98320  4.84950  3.65941    117 - -
          2.68618  4.42225  2.77519  2.73123  3.46354  2.40513  3.72494  3.29354  2.67741  2.69355  4.24690  2.90347  2.73739  3.18146  2.89801  2.37887  2.77519  2.98518  4.58477  3.61503
          0.01477  4.61852  5.34087  0.61958  0.77255  1.10866  0.40048
     92   2.75294  4.31562  3.94554  3.37059  3.07280  3.80815  4.09412  2.03434  2.75667  2.51072  3.42915  3.07521  4.18213  3.55153  3.55158  3.07834  2.11592  1.83654  4.92952  3.72204    118 - -
          2.68618  4.42225  2.77519  2.73123  3.46354  2.40513  3.72494  3.29354  2.67741  2.69355  4.24690  2.90347  2.73739  3.18146  2.89801  2.37887  2.77519  2.98518  4.58477  3.61503
          0.01477  4.61852  5.34087  0.61958  0.77255  0.45870  0.99995
     93   2.83876  5.20722  2.17491  2.58239  4.49766  2.55638  3.82885  2.89062  2.52602  3.48971  4.26486  2.27369  4.02442  2.94764  3.07635  2.25186  2.96322  3.56865  5.67552  3.02823    119 - -
          2.68618  4.42225  2.77519  2.73123  3.46354  2.40513  3.72494  3.29354  2.67741  2.69355  4.24690  2.90347  2.73739  3.18146  2.89801  2.37887  2.77519  2.98518  4.58477  3.61503
          0.01141  4.87510  5.59745  0.61958  0.77255  0.74898  0.64027
     94   2.86166  5.33815  3.09607  1.95724  4.67722  3.62578  3.81297  4.15152  2.48912  3.63707  4.38498  3.09835  4.02309  2.07214  2.49747  1.88415  2.37468  3.72655  5.77198  4.37467    120 - -
          2.68618  4.42225  2.77519  2.73123  3.46354  2.40513  3.72494  3.29354  2.67741  2.69355  4.24690  2.90347  2.73739  3.18146  2.89801  2.37887  2.77519  2.98518  4.58477  3.61503
          0.06084  4.87510  2.96828  0.61958  0.77255  0.74898  0.64027
     95   2.34403  4.85105  3.04653  2.76864  4.04889  3.68378  3.66124  3.44204  2.33519  2.36308  3.93526  3.26425  3.11392  3.09367  3.19371  2.56577  2.50316  2.07022  5.38491  4.08637    121 - -
          2.68618  4.42225  2.77519  2.73123  3.46354  2.40513  3.72494  3.29354  2.67741  2.69355  4.24690  2.90347  2.73739  3.18146  2.89801  2.37887  2.77519  2.98518  4.58477  3.61503
          0.06824  4.82624  2.84829  0.61958  0.77255  0.83626  0.56797
     96   2.51822  5.04588  3.18028  2.64190  4.40921  1.96699  3.86280  3.84522  2.64658  3.41809  4.20879  2.59178  4.01035  2.65590  3.11653  2.16175  2.34075  2.98057  5.62796  4.27602    122 - -
          2.68618  4.42225  2.77519  2.73123  3.46354  2.40513  3.72494  3.29354  2.67741  2.69355  4.24690  2.90347  2.73739  3.18146  2.89801  2.37887  2.77519  2.98518  4.58477  3.61503
          0.01267  4.77068  5.49302  0.61958  0.77255  0.92265  0.50661
     97   2.21185  5.16429  2.41821  2.55831  4.50818  2.72203  3.80869  3.96343  2.57206  3.49789  4.26691  2.43547  3.98690  2.92526  3.05525  2.33497  2.26383  2.90103  5.67460  4.29545    123 - -
          2.68618  4.42225  2.77519  2.73123  3.46354  2.40513  3.72494  3.29354  2.67741  2.69355  4.24690  2.90347  2.73739  3.18146  2.89801  2.37887  2.77519  2.98518  4.58477  3.61503
          0.08923  4.77068  2.56534  0.61958  0.77255  0.69409  0.69220
     98   2.43607  5.20383  3.06941  2.54915  4.55338  1.87075  3.81088  4.01407  2.44567  3.53724  4.30216  2.56618  3.99188  2.50102  3.05124  2.27430  2.56131  3.60952  5.70421  4.31924    124 - -
          2.68618  4.42225  2.77519  2.73123  3.46354  2.40513  3.72494  3.29354  2.67741  2.69355  4.24690  2.90347  2.73739  3.18146  2.89801  2.37887  2.77519  2.98518  4.58477  3.61503
          0.06265  4.76836  2.95212  0.61958  0.77255  0.92599  0.50441
     99   2.58470  4.46192  3.70816  3.13959  3.59536  2.94352  3.29557  2.61936  3.08788  2.41870  3.56856  3.52890  3.90995  3.38336  3.27622  2.56329  2.11692  1.92742  5.04985  3.82170    125 - -
          2.68618  4.42225  2.77519  2.73123  3.46354  2.40513  3.72494  3.29354  2.67741  2.69355  4.24690  2.90347  2.73739  3.18146  2.89801  2.37887  2.77519  2.98518  4.58477  3.61503
          0.13847  4.71906  2.11703  0.61958  0.77255  0.81660  0.58328
    100   2.08221  4.79398  3.25917  2.70001  3.99623  2.89738  3.83578  2.90151  2.68564  2.92531  3.11459  2.85004  3.76049  2.75471  3.12680  2.11213  2.68612  3.10617  5.32896  4.02878    126 - -
          2.68420  4.42373  2.77616  2.73271  3.46394  2.40446  3.72358  3.29474  2.67827  2.69362  4.24575  2.90440  2.73747  3.18101  2.89948  2.37828  2.77424  2.98298  4.58625  3.61651
          0.77167  0.66285  3.79973  2.22105  0.11484  0.90629  0.51755
    101   2.36040  4.95391  3.16624  2.60831  4.19024  2.97717  3.35188  3.10578  2.60021  3.21157  3.62002  2.68130  2.22694  2.77911  2.76369  2.72496  2.99226  2.84924  5.45826  4.12501    141 - -
          2.68618  4.42225  2.77519  2.73123  3.46354  2.40513  3.72494  3.29354  2.67741  2.69355  4.24690  2.90347  2.73739  3.18146  2.89801  2.37887  2.77519  2.98518  4.58477  3.61503
          0.06532  4.69223  2.91749  0.61958  0.77255  0.56933  0.83449
    102   1.95414  5.25397  2.55231  2.45544  4.57491  2.38004  3.77705  4.04398  2.29479  3.54939  4.30228  2.70732  3.74053  2.88223  3.01186  2.47119  2.69711  3.63184  4.16508  4.30662    142 - -
          2.68618  4.42225  2.77519  2.73123  3.46354  2.40513  3.72494  3.29354  2.67741  2.69355  4.24690  2.90347  2.73739  3.18146  2.89801  2.37887  2.77519  2.98518  4.58477  3.61503
          0.12821  4.80765  2.18781  0.61958  0.77255  0.56388  0.84164
    103   1.99618  5.16947  2.86151  2.55456  4.47072  3.01278  3.79823  3.92082  2.56105  2.89906  4.23594  3.01223  2.27546  2.34594  3.04289  2.62392  2.82160  3.53927  5.64635  4.27035    143 - -
          2.68618  4.42225  2.77519  2.73123  3.46354  2.40513  3.72494  3.29354  2.67741  2.69355  4.24690  2.90347  2.73739  3.18146  2.89801  2.37887  2.77519  2.98518  4.58477  3.61503
          0.01239  4.79282  5.51517  0.61958  0.77255  0.68052  0.70593
    104   2.02624  5.22260  2.52113  2.57017  4.53765  2.89947  3.82502  3.99385  2.58624  2.90485  4.29314  3.10891  2.26282  2.65385  3.07113  2.30003  3.06848  3.60161  5.69985  4.31714    144 - -
          2.68618  4.42225  2.77519  2.73123  3.46354  2.40513  3.72494  3.29354  2.67741  2.69355  4.24690  2.90347  2.73739  3.18146  2.89801  2.37887  2.77519  2.98518  4.58477  3.61503
          0.01166  4.85339  5.57574  0.61958  0.77255  0.74437  0.64442
    105   1.80409  5.03130  3.25281  2.70681  4.35550  2.97003  3.90715  3.77920  2.70346  2.78400  4.17853  3.21645  2.85050  2.55299  3.16621  1.87378  2.98034  3.43148  5.60557  4.26793    145 - -
          2.68618  4.42225  2.77519  2.73123  3.46354  2.40513  3.72494  3.29354  2.67741  2.69355  4.24690  2.90347  2.73739  3.18146  2.89801  2.37887  2.77519  2.98518  4.58477  3.61503
          0.01152  4.86492  5.58727  0.61958  0.77255  0.76817  0.62336
    106   2.36276  4.82062  3.56453  3.03405  4.35323  1.89087  4.15778  3.76107  3.02239  3.40351  4.23070  3.23255  2.98082  3.35216  3.44724  1.90601  2.19827  2.41281  5.67272  4.38703    146 - -
          2.68618  4.42225  2.77519  2.73123  3.46354  2.40513  3.72494  3.29354  2.67741  2.69355  4.24690  2.90347  2.73739  3.18146  2.89801  2.37887  2.77519  2.98518  4.58477  3.61503
          0.01152  4.86492  5.58727  0.61958  0.77255  0.45831  1.00063
    107   1.66771  5.29860  2.55779  2.43236  4.61525  3.24345  3.83825  4.08091  2.58741  3.42621  4.34934  3.12451  2.72024  2.32877  3.07511  2.83894  2.75886  3.17527  5.75129  4.35859    147 - -
          2.68618  4.42225  2.77519  2.73123  3.46354  2.40513  3.72494  3.29354  2.67741  2.69355  4.24690  2.90347  2.73739  3.18146  2.89801  2.37887  2.77519  2.98518  4.58477  3.61503
          0.01056  4.95175  5.67410  0.61958  0.77255  0.58366  0.81611
    108   2.37955  5.23853  2.80153  2.60921  4.53328  1.80172  3.85262  3.98438  2.61333  2.96659  4.29561  2.52152  4.04962  2.74434  3.09592  2.60262  2.55857  3.60243  5.70566  3.71172    148 - -
          2.68618  4.42225  2.77519  2.73123  3.46354  2.40513  3.72494  3.29354  2.67741  2.69355  4.24690  2.90347  2.73739  3.18146  2.89801  2.37887  2.77519  2.98518  4.58477  3.61503
          0.01056  4.95175  5.67410  0.61958  0.77255  0.58366  0.81611
    109   2.45213  5.32879  3.12328  2.57616  4.65637  3.64404  3.39375  4.12790  2.34684  3.62686  4.37751  2.26407  2.22454  2.44117  3.06280  2.75721  2.12589  3.71074  5.77420  4.37669    149 - -
          2.68618  4.42225  2.77519  2.73123  3.46354  2.40513  3.72494  3.29354  2.67741  2.69355  4.24690  2.90347  2.73739  3.18146  2.89801  2.37887  2.77519  2.98518  4.58477  3.61503
          0.01056  4.95175  5.67410  0.61958  0.77255  0.58366  0.81611
    110   2.68141  5.52165  2.95019  2.36407  5.08193  1.18132  4.23903  4.56848  3.13679  4.09079  4.88856  1.69223  4.28104  3.38783  3.65711  2.79610  3.48280  4.10565  6.25780  4.83807    150 - -
          2.68618  4.42225  2.77519  2.73123  3.46354  2.40513  3.72494  3.29354  2.67741  2.69355  4.24690  2.90347  2.73739  3.18146  2.89801  2.37887  2.77519  2.98518  4.58477  3.61503
          0.01056  4.95175  5.67410  0.61958  0.77255  0.58366  0.81611
    111   1.78532  5.11477  3.22934  2.67202  3.47369  3.67955  3.88082  3.57713  2.66664  3.38141  4.18204  2.36393  4.07058  2.46753  2.69027  2.26351  2.74362  3.12171  5.60748  4.25970    151 - -
          2.68618  4.42225  2.77519  2.73123  3.46354  2.40513  3.72494  3.29354  2.67741  2.69355  4.24690  2.90347  2.73739  3.18146  2.89801  2.37887  2.77519  2.98518  4.58477  3.61503
          0.01056  4.95175  5.67410  0.61958  0.77255  0.58366  0.81611
    112   2.73320  4.77004  3.51608  2.95386  3.93934  3.30913  2.83386  3.31648  2.92169  2.48935  3.86388  3.41930  4.16770  2.44365  3.04132  2.77868  2.78467  1.57538  5.32629  4.05773    152 - -
          2.68618  4.42225  2.77519  2.73123  3.46354  2.40513  3.72494  3.29354  2.67741  2.69355  4.24690  2.90347  2.73739  3.18146  2.89801  2.37887  2.77519  2.98518  4.58477  3.61503
          0.01056  4.95175  5.67410  0.61958  0.77255  0.58366  0.81611
    113   2.10822  4.39313  3.23256  3.68094  3.50471  3.98121  4.28010  2.30623  3.57628  2.26152  3.00427  3.92550  4.35180  3.81159  3.78779  2.98342  2.16468  1.68166  5.01020  3.81348    153 - -
          2.68618  4.42225  2.77519  2.73123  3.46354  2.40513  3.72494  3.29354  2.67741  2.69355  4.24690  2.90347  2.73739  3.18146  2.89801  2.37887  2.77519  2.98518  4.58477  3.61503
          0.01056  4.95175  5.67410  0.61958  0.77255  0.58366  0.81611
    114   2.87838  5.34376  2.07191  2.57364  4.67305  1.89120  3.84661  4.14691  2.59562  3.64489  4.39539  2.76910  4.04560  2.62714  2.86328  2.35164  2.93016  2.94299  5.79215  4.39073    154 - -
          2.68618  4.42225  2.77519  2.73123  3.46354  2.40513  3.72494  3.29354  2.67741  2.69355  4.24690  2.90347  2.73739  3.18146  2.89801  2.37887  2.77519  2.98518  4.58477  3.61503
          0.01056  4.95175  5.67410  0.61958  0.77255  0.58366  0.81611
    115   3.32308  5.63154  2.45551  2.84313  5.41468  0.70063  4.48796  4.94158  3.54441  4.46398  5.29646  2.60956  4.40159  3.67005  4.12091  2.52081  3.70617  4.40086  6.62601  5.16702    155 - -
          2.68618  4.42225  2.77519  2.73123  3.46354  2.40513  3.72494  3.29354  2.67741  2.69355  4.24690  2.90347  2.73739  3.18146  2.89801  2.37887  2.77519  2.98518  4.58477  3.61503
          0.01056  4.95175  5.67410  0.61958  0.77255  0.42908  1.05300
    116   1.76826  5.15027  3.32761  2.83748  4.71526  1.67110  4.08337  4.17003  2.87297  3.72309  4.49819  2.73715  4.14876  2.76490  3.34242  2.03007  2.80324  3.73386  5.90627  4.54994    156 - -
          2.68618  4.42225  2.77519  2.73123  3.46354  2.40513  3.72494  3.29354  2.67741  2.69355  4.24690  2.90347  2.73739  3.18146  2.89801  2.37887  2.77519  2.98518  4.58477  3.61503
          0.01017  4.98931  5.71166  0.61958  0.77255  0.48576  0.95510
    117   2.39076  4.97546  3.49554  3.01569  4.43284  1.17823  4.17876  2.98765  3.01727  3.47307  4.30552  3.46796  4.21421  2.14817  3.43998  2.76211  3.22412  3.48512  5.73907  4.44242    157 - -
          2.68618  4.42225  2.77519  2.73123  3.46354  2.40513  3.72494  3.29354  2.67741  2.69355  4.24690  2.90347  2.73739  3.18146  2.89801  2.37887  2.77519  2.98518  4.58477  3.61503
          0.01017  4.98931  5.71166  0.61958  0.77255  0.48576  0.95510
    118   2.90656  4.68113  3.71258  3.15816  3.84723  3.04303  3.20119  3.21389  3.09146  1.22185  3.80265  3.57600  4.24627  3.42421  3.16932  2.50198  2.47525  2.97776  5.27253  4.03077    158 - -
          2.68618  4.42225  2.77519  2.73123  3.46354  2.40513  3.72494  3.29354  2.67741  2.69355  4.24690  2.90347  2.73739  3.18146  2.89801  2.37887  2.77519  2.98518  4.58477  3.61503
          0.05767  4.98931  3.01136  0.61958  0.77255  0.48576  0.95510
    119   1.96052  5.02737  3.27726  2.47119  4.25816  2.63317  3.90380  2.67474  2.71342  3.28319  4.10213  2.51644  3.38990  2.74521  3.17326  2.90164  2.80102  2.52608  5.53766  4.20975    159 - -
          2.68618  4.42225  2.77519  2.73123  3.46354  2.40513  3.72494  3.29354  2.67741  2.69355  4.24690  2.90347  2.73739  3.18146  2.89801  2.37887  2.77519  2.98518  4.58477  3.61503
          0.01066  4.94231  5.66465  0.61958  0.77255  0.60630  0.78826
    120   2.88587  5.32846  3.12546  2.59805  4.67861  3.27328  3.86262  4.14866  2.60303  3.64986  4.40412  1.74255  4.05678  2.27612  2.82250  1.99593  2.35286  3.72975  5.79795  4.40391    160 - -
          2.68618  4.42225  2.77519  2.73123  3.46354  2.40513  3.72494  3.29354  2.67741  2.69355  4.24690  2.90347  2.73739  3.18146  2.89801  2.37887  2.77519  2.98518  4.58477  3.61503
          0.01066  4.94231  5.66465  0.61958  0.77255  0.60630  0.78826
    121   2.24754  4.50334  3.99397  3.43149  3.67423  2.57358  4.22919  2.48166  3.36559  2.75460  3.65951  3.14640  4.28490  3.64077  3.66199  2.93682  2.14465  1.58678  5.14817  3.93468    161 - -
          2.68618  4.42225  2.77519  2.73123  3.46354  2.40513  3.72494  3.29354  2.67741  2.69355  4.24690  2.90347  2.73739  3.18146  2.89801  2.37887  2.77519  2.98518  4.58477  3.61503
          0.01066  4.94231  5.66465  0.61958  0.77255  0.60630  0.78826
    122   2.88029  5.37782  3.10871  2.28642  4.72159  3.64392  3.83178  4.20235  2.36209  3.67940  4.42102  2.02107  4.04096  1.80932  2.73712  2.25087  2.69477  3.76823  5.80808  4.40366    162 - -
          2.68618  4.42225  2.77519  2.73123  3.46354  2.40513  3.72494  3.29354  2.67741  2.69355  4.24690  2.90347  2.73739  3.18146  2.89801  2.37887  2.77519  2.98518  4.58477  3.61503
          0.01066  4.94231  5.66465  0.61958  0.77255  0.60630  0.78826
    123   4.40903  5.96415  5.25525  5.30214  6.22504  0.08191  6.22347  6.19047  5.59336  5.63570  6.69582  5.42422  5.35656  5.84027  5.61076  4.62391  4.95043  5.53389  6.94319  6.39501    163 - -
          2.68618  4.42225  2.77519  2.73123  3.46354  2.40513  3.72494  3.29354  2.67741  2.69355  4.24690  2.90347  2.73739  3.18146  2.89801  2.37887  2.77519  2.98518  4.58477  3.61503
          0.01066  4.94231  5.66465  0.61958  0.77255  0.60630  0.78826
    124   3.50078  4.77167  5.47863  4.93731  3.95676  4.90227  5.38496  1.95811  4.81001  2.17002  2.87029  5.03816  5.18038  4.98650  4.90130  4.26467  3.03327  0.69842  5.80423  4.62919    164 - -
          2.68618  4.42225  2.77519  2.73123  3.46354  2.40513  3.72494  3.29354  2.67741  2.69355  4.24690  2.90347  2.73739  3.18146  2.89801  2.37887  2.77519  2.98518  4.58477  3.61503
          0.01066  4.94231  5.66465  0.61958  0.77255  0.41715  1.07564
    125   2.85581  4.67850  4.34940  3.90215  4.40830  2.73114  4.75330  3.72899  3.85354  3.49308  4.36806  4.01777  4.35258  4.11472  4.12987  1.64315  1.56637  1.39466  5.84346  4.64962    165 - -
          2.68618  4.42225  2.77519  2.73123  3.46354  2.40513  3.72494  3.29354  2.67741  2.69355  4.24690  2.90347  2.73739  3.18146  2.89801  2.37887  2.77519  2.98518  4.58477  3.61503
          0.01017  4.98931  5.71166  0.61958  0.77255  0.48576  0.95510
    126   4.48015  6.18039  4.36162  4.25494  5.56384  4.62022  5.36010  5.55637  4.03756  4.90244  6.01942  4.67886  5.25178  0.16054  4.24188  4.54537  4.83657  5.22807  6.60568  5.51151    166 - -
          2.68618  4.42225  2.77519  2.73123  3.46354  2.40513  3.72494  3.29354  2.67741  2.69355  4.24690  2.90347  2.73739  3.18146  2.89801  2.37887  2.77519  2.98518  4.58477  3.61503
          0.01017  4.98931  5.71166  0.61958  0.77255  0.48576  0.95510
    127   2.38872  4.44659  4.49334  3.91603  3.59638  4.09013  4.45270  2.29978  3.79717  2.31815  3.58793  4.10926  4.47493  4.01876  3.97593  1.72580  2.81339  1.45758  5.13014  3.93716    167 - -
          2.68618  4.42225  2.77519  2.73123  3.46354  2.40513  3.72494  3.29354  2.67741  2.69355  4.24690  2.90347  2.73739  3.18146  2.89801  2.37887  2.77519  2.98518  4.58477  3.61503
          0.01017  4.98931  5.71166  0.61958  0.77255  0.48576  0.95510
    128   3.19169  4.59150  4.86809  4.31623  3.82592  4.38679  4.83045  1.53079  4.18841  2.73138  3.76525  3.40629  4.76380  4.41274  4.34220  3.71730  1.79980  1.23573  5.44653  4.24886    168 - -
          2.68618  4.42225  2.77519  2.73123  3.46354  2.40513  3.72494  3.29354  2.67741  2.69355  4.24690  2.90347  2.73739  3.18146  2.89801  2.37887  2.77519  2.98518  4.58477  3.61503
          0.01017  4.98931  5.71166  0.61958  0.77255  0.48576  0.95510
    129   3.86511  5.93110  4.25164  3.55867  5.47429  4.37025  4.25584  4.84598  2.43457  4.18461  5.08376  3.91574  4.74058  0.81361  1.36869  3.84031  4.00478  4.52480  6.12751  5.01529    169 - -
          2.68618  4.42225  2.77519  2.73123  3.46354  2.40513  3.72494  3.29354  2.67741  2.69355  4.24690  2.90347  2.73739  3.18146  2.89801  2.37887  2.77519  2.98518  4.58477  3.61503
          0.01017  4.98931  5.71166  0.61958  0.77255  0.48576  0.95510
    130   1.95374  4.38132  4.45605  3.86857  3.49367  4.04060  4.35825  2.06141  3.73868  2.31036  3.50179  4.05057  4.41081  3.28233  3.89971  3.03573  2.49769  1.48785  5.01235  3.82252    170 - -
          2.68618  4.42225  2.77519  2.73123  3.46354  2.40513  3.72494  3.29354  2.67741  2.69355  4.24690  2.90347  2.73739  3.18146  2.89801  2.37887  2.77519  2.98518  4.58477  3.61503
          0.01017  4.98931  5.71166  0.61958  0.77255  0.48576  0.95510
    131   0.56620  5.10189  3.49501  2.64963  5.13924  2.45539  4.71972  4.57400  3.70237  4.21393  5.04012  3.72842  4.40160  3.94246  4.11608  3.18200  3.51584  4.03632  6.42422  5.14066    171 - -
          2.68618  4.42225  2.77519  2.73123  3.46354  2.40513  3.72494  3.29354  2.67741  2.69355  4.24690  2.90347  2.73739  3.18146  2.89801  2.37887  2.77519  2.98518  4.58477  3.61503
          0.01017  4.98931  5.71166  0.61958  0.77255  0.48576  0.95510
    132   4.49365  6.03540  5.34235  5.39325  6.30241  0.07503  6.30161  6.28449  5.68545  5.71789  6.78377  5.51172  5.42578  5.93023  5.69183  4.71058  5.03576  5.62374  7.00399  6.47567    172 - -
          2.68618  4.42225  2.77519  2.73123  3.46354  2.40513  3.72494  3.29354  2.67741  2.69355  4.24690  2.90347  2.73739  3.18146  2.89801  2.37887  2.77519  2.98518  4.58477  3.61503
          0.01017  4.98931  5.71166  0.61958  0.77255  0.48576  0.95510
    133   3.65922  6.30676  0.89775  2.69514  5.69050  3.81500  4.47399  5.27961  3.60946  4.73032  5.60949  1.31855  4.49709  3.65362  4.28797  2.73988  3.98653  4.78146  6.87066  5.28250    173 - -
          2.68618  4.42225  2.77519  2.73123  3.46354  2.40513  3.72494  3.29354  2.67741  2.69355  4.24690  2.90347  2.73739  3.18146  2.89801  2.37887  2.77519  2.98518  4.58477  3.61503
          0.01017  4.98931  5.71166  0.61958  0.77255  0.48576  0.95510
    134   2.87400  5.26863  2.83713  2.61453  3.47616  1.76494  3.08968  4.02355  2.61463  3.24435  4.32170  2.40093  4.05888  2.97263  2.60530  2.61392  2.77127  3.63474  5.72942  4.06486    174 - -
          2.68618  4.42225  2.77519  2.73123  3.46354  2.40513  3.72494  3.29354  2.67741  2.69355  4.24690  2.90347  2.73739  3.18146  2.89801  2.37887  2.77519  2.98518  4.58477  3.61503
          0.01017  4.98931  5.71166  0.61958  0.77255  0.48576  0.95510
    135   4.19436  6.00366  4.05561  4.08773  5.61513  4.41038  5.48124  5.72213  4.59083  5.21620  6.25498  0.15942  5.13522  4.86371  4.89399  4.27871  4.65735  5.20171  6.72207  5.56642    175 - -
          2.68618  4.42225  2.77519  2.73123  3.46354  2.40513  3.72494  3.29354  2.67741  2.69355  4.24690  2.90347  2.73739  3.18146  2.89801  2.37887  2.77519  2.98518  4.58477  3.61503
          0.01017  4.98931  5.71166  0.61958  0.77255  0.48576  0.95510
    136   2.34494  4.58945  3.87666  3.31408  3.76913  3.07907  4.19903  2.76978  3.26194  2.46040  3.74066  3.68441  4.27547  3.55513  3.59701  1.50700  2.13243  2.47904  5.22400  3.99782    176 - -
          2.68618  4.42225  2.77519  2.73123  3.46354  2.40513  3.72494  3.29354  2.67741  2.69355  4.24690  2.90347  2.73739  3.18146  2.89801  2.37887  2.77519  2.98518  4.58477  3.61503
          0.01017  4.98931  5.71166  0.61958  0.77255  0.48576  0.95510
    137   1.13674  4.64376  4.13773  3.62265  4.10656  2.15695  4.49356  2.48632  3.56960  3.18262  4.07084  3.87045  4.32113  3.84897  3.87992  2.18398  3.22617  2.68380  5.55291  4.34036    177 - -
          2.68618  4.42225  2.77519  2.73123  3.46354  2.40513  3.72494  3.29354  2.67741  2.69355  4.24690  2.90347  2.73739  3.18146  2.89801  2.37887  2.77519  2.98518  4.58477  3.61503
          0.01017  4.98931  5.71166  0.61958  0.77255  0.48576  0.95510
    138   2.50637  5.16505  3.22450  2.66735  4.42970  2.76350  3.69674  3.50202  2.66325  3.43534  4.22807  2.92510  4.07867  2.44960  2.49014  2.07536  2.88514  3.01114  5.64929  2.48726    178 - -
          2.68618  4.42225  2.77519  2.73123  3.46354  2.40513  3.72494  3.29354  2.67741  2.69355  4.24690  2.90347  2.73739  3.18146  2.89801  2.37887  2.77519  2.98518  4.58477  3.61503
          0.01017  4.98931  5.71166  0.61958  0.77255  0.48576  0.95510
    139   4.19436  6.00366  4.05561  4.08773  5.61513  4.41038  5.48124  5.72213  4.59083  5.21620  6.25498  0.15942  5.13522  4.86371  4.89399  4.27871  4.65735  5.20171  6.72207  5.56642    179 - -
          2.68618  4.42225  2.77519  2.73123  3.46354  2.40513  3.72494  3.29354  2.67741  2.69355  4.24690  2.90347  2.73739  3.18146  2.89801  2.37887  2.77519  2.98518  4.58477  3.61503
          0.01017  4.98931  5.71166  0.61958  0.77255  0.48576  0.95510
    140   2.56675  5.34938  2.60876  2.38746  4.68005  2.35258  3.84153  3.47477  2.58287  3.64871  4.39438  2.18812  4.04554  2.63433  3.07337  2.25876  2.53789  3.33609  5.79122  4.38897    180 - -
          2.68618  4.42225  2.77519  2.73123  3.46354  2.40513  3.72494  3.29354  2.67741  2.69355  4.24690  2.90347  2.73739  3.18146  2.89801  2.37887  2.77519  2.98518  4.58477  3.61503
          0.01017  4.98931  5.71166  0.61958  0.77255  0.48576  0.95510
    141   2.19147  4.34170  4.64614  4.04872  3.44599  4.07305  4.39948  2.37446  3.88689  2.13885  2.45875  4.15113  4.43878  4.06544  3.98426  2.81524  1.96775  1.72789  4.97485  3.79187    181 - -
          2.68618  4.42225  2.77519  2.73123  3.46354  2.40513  3.72494  3.29354  2.67741  2.69355  4.24690  2.90347  2.73739  3.18146  2.89801  2.37887  2.77519  2.98518  4.58477  3.61503
          0.01017  4.98931  5.71166  0.61958  0.77255  0.48576  0.95510
    142   2.72971  5.35702  2.61465  2.32946  4.68994  2.50658  3.84107  4.16763  2.58155  2.60166  4.40122  2.82964  4.04536  2.67655  2.78678  1.86190  2.68407  3.74119  5.79707  4.39315    182 - -
          2.68618  4.42225  2.77519  2.73123  3.46354  2.40513  3.72494  3.29354  2.67741  2.69355  4.24690  2.90347  2.73739  3.18146  2.89801  2.37887  2.77519  2.98518  4.58477  3.61503
          0.01017  4.98931  5.71166  0.61958  0.77255  0.48576  0.95510
    143   3.88869  5.07120  5.99219  5.50961  4.13060  5.51011  6.16162  0.81824  5.44575  1.53934  3.85602  5.67572  5.65884  5.57892  5.54596  4.94601  4.13711  1.52186  6.32267  5.20233    183 - -
          2.68618  4.42225  2.77519  2.73123  3.46354  2.40513  3.72494  3.29354  2.67741  2.69355  4.24690  2.90347  2.73739  3.18146  2.89801  2.37887  2.77519  2.98518  4.58477  3.61503
          0.01017  4.98931  5.71166  0.61958  0.77255  0.48576  0.95510
    144   2.94083  5.45257  1.80543  2.09464  4.78958  3.66640  3.89019  4.27643  2.36466  3.75473  4.49935  1.99194  4.08478  2.99314  3.14866  2.25721  3.07166  3.05443  5.88759  4.47024    184 - -
          2.68618  4.42225  2.77519  2.73123  3.46354  2.40513  3.72494  3.29354  2.67741  2.69355  4.24690  2.90347  2.73739  3.18146  2.89801  2.37887  2.77519  2.98518  4.58477  3.61503
          0.01017  4.98931  5.71166  0.61958  0.77255  0.48576  0.95510
    145   3.56546  4.85146  5.56136  4.98148  2.11407  4.88071  5.25513  1.97764  4.81542  1.74272  2.71994  5.04284  5.12694  4.87817  4.82284  4.22879  3.79496  1.04474  5.57102  4.46343    185 - -
          2.68618  4.42225  2.77519  2.73123  3.46354  2.40513  3.72494  3.29354  2.67741  2.69355  4.24690  2.90347  2.73739  3.18146  2.89801  2.37887  2.77519  2.98518  4.58477  3.61503
          0.03220  4.98931  3.69375  0.61958  0.77255  0.48576  0.95510
    146   2.86322  5.30951  2.83362  2.58194  4.62856  3.25128  3.83715  3.40383  2.27081  3.13800  4.35712  2.47560  4.04007  2.57883  2.35828  2.33403  2.37161  2.77168  5.75806  4.36346    186 - -
          2.68618  4.42225  2.77519  2.73123  3.46354  2.40513  3.72494  3.29354  2.67741  2.69355  4.24690  2.90347  2.73739  3.18146  2.89801  2.37887  2.77519  2.98518  4.58477  3.61503
          0.01039  4.96751  5.68985  0.61958  0.77255  0.45088  1.01354
    147   2.39270  5.39115  2.32904  2.20469  4.73579  3.27657  2.87732  4.22220  1.86753  3.69623  4.43231  2.46484  4.04355  2.83999  3.06906  2.54264  2.75341  3.78163  5.82370  4.41174    187 - -
          2.68618  4.42225  2.77519  2.73123  3.46354  2.40513  3.72494  3.29354  2.67741  2.69355  4.24690  2.90347  2.73739  3.18146  2.89801  2.37887  2.77519  2.98518  4.58477  3.61503
          0.01017  4.98931  5.71166  0.61958  0.77255  0.48576  0.95510
    148   1.87979  5.12944  3.29679  2.77707  4.53852  1.80095  4.00241  3.97637  2.79507  3.55185  4.34359  2.35103  3.25366  3.14060  3.26388  2.25189  3.15858  3.59514  5.76203  3.41365    188 - -
          2.68618  4.42225  2.77519  2.73123  3.46354  2.40513  3.72494  3.29354  2.67741  2.69355  4.24690  2.90347  2.73739  3.18146  2.89801  2.37887  2.77519  2.98518  4.58477  3.61503
          0.12309  4.98931  2.21633  0.61958  0.77255  0.48576  0.95510
    149   1.99288  5.30476  3.07776  2.28697  4.64079  2.47261  3.82132  4.11371  2.42322  3.61380  4.36526  2.04424  3.14668  2.92661  3.06152  2.65493  2.70886  3.69429  5.76248  4.36264    189 - -
          2.68618  4.42225  2.77519  2.73123  3.46354  2.40513  3.72494  3.29354  2.67741  2.69355  4.24690  2.90347  2.73739  3.18146  2.89801  2.37887  2.77519  2.98518  4.58477  3.61503
          0.01138  4.87760  5.59994  0.61958  0.77255  0.58960  0.80866
    150   2.06938  5.07262  3.23148  2.38283  4.02882  2.73634  3.65179  3.73903  2.36908  2.65570  3.32345  3.19652  2.96871  2.47859  3.13468  2.87357  3.07760  2.76589  5.57013  4.22901    190 - -
          2.68618  4.42225  2.77519  2.73123  3.46354  2.40513  3.72494  3.29354  2.67741  2.69355  4.24690  2.90347  2.73739  3.18146  2.89801  2.37887  2.77519  2.98518  4.58477  3.61503
          0.01092  4.91799  5.64034  0.61958  0.77255  0.66143  0.72591
    151   1.76535  4.81311  3.48366  2.93022  4.06907  3.71833  4.02668  3.45444  2.91097  2.47284  3.97448  2.94803  2.30310  3.24308  3.33351  2.31246  2.44542  2.89421  5.43005  4.14957    191 - -
          2.68618  4.42225  2.77519  2.73123  3.46354  2.40513  3.72494  3.29354  2.67741  2.69355  4.24690  2.90347  2.73739  3.18146  2.89801  2.37887  2.77519  2.98518  4.58477  3.61503
          0.18057  4.91799  1.84586  0.61958  0.77255  0.38977  1.13077
    152   1.88891  4.70542  3.77834  3.27747  4.33736  3.57575  4.32844  3.72137  3.25312  2.90839  4.24909  3.61025  1.43124  3.56995  3.63440  2.42707  2.00786  3.35243  5.70119  4.45179    192 - -
          2.68618  4.42225  2.77519  2.73123  3.46354  2.40513  3.72494  3.29354  2.67741  2.69355  4.24690  2.90347  2.73739  3.18146  2.89801  2.37887  2.77519  2.98518  4.58477  3.61503
          0.05815  4.83416  3.02544  0.61958  0.77255  0.64652  0.74205
    153   1.61842  4.68919  3.60845  3.06020  4.00656  3.00933  4.10046  3.38368  3.03281  2.77200  3.93404  3.47589  2.75455  3.35251  3.42934  2.10821  2.60013  2.38424  5.39685  4.13854    193 - -
          2.68618  4.42225  2.77519  2.73123  3.46354  2.40513  3.72494  3.29354  2.67741  2.69355  4.24690  2.90347  2.73739  3.18146  2.89801  2.37887  2.77519  2.98518  4.58477  3.61503
          0.01183  4.83915  5.56150  0.61958  0.77255  0.81433  0.58507
    154   2.47612  4.44961  3.87896  3.30686  3.24620  3.84654  4.11782  2.92646  3.24267  2.14414  2.69473  2.74678  3.38063  3.52242  3.54853  2.42447  2.15438  2.26473  5.04475  3.82784    194 - -
          2.68618  4.42225  2.77519  2.73123  3.46354  2.40513  3.72494  3.29354  2.67741  2.69355  4.24690  2.90347  2.73739  3.18146  2.89801  2.37887  2.77519  2.98518  4.58477  3.61503
          0.11500  4.83915  2.29541  0.61958  0.77255  0.65437  0.73348
    155   2.54995  4.80023  3.34128  2.78101  3.99008  3.24579  3.89766  3.24555  2.76411  2.09661  3.26689  2.75236  2.91119  2.56051  3.19787  2.37219  2.70554  2.86534  5.33985  4.04875    195 - -
          2.68608  4.42237  2.77532  2.73135  3.46366  2.40507  3.72507  3.29366  2.67753  2.69329  4.24702  2.90359  2.73662  3.18158  2.89813  2.37899  2.77532  2.98514  4.58489  3.61515
          0.99905  0.97163  1.37317  0.09163  2.43550  0.58041  0.82023
    156   2.19925  4.95401  3.14107  2.59038  4.25265  3.36313  3.79258  3.67657  2.58454  3.26853  3.50890  3.10566  2.40413  2.34499  3.04896  2.18000  2.56592  3.33266  5.49897  4.15838    197 - -
          2.68618  4.42225  2.77519  2.73123  3.46354  2.40513  3.72494  3.29354  2.67741  2.69355  4.24690  2.90347  2.73739  3.18146  2.89801  2.37887  2.77519  2.98518  4.58477  3.61503
          0.01465  4.62629  5.34864  0.61958  0.77255  0.47297  0.97590
    157   2.21783  5.23880  2.69910  2.56648  4.56401  2.22785  3.81849  4.02531  2.57183  3.54619  4.30752  3.10592  3.23620  2.30480  3.05748  2.26882  2.75620  2.98197  5.71199  4.32493    198 - -
          2.68618  4.42225  2.77519  2.73123  3.46354  2.40513  3.72494  3.29354  2.67741  2.69355  4.24690  2.90347  2.73739  3.18146  2.89801  2.37887  2.77519  2.98518  4.58477  3.61503
          0.01146  4.87066  5.59300  0.61958  0.77255  0.75742  0.63275
    158   2.85827  4.73120  3.58089  3.04470  3.90231  1.28464  3.17581  3.35051  3.00242  3.03192  3.90540  3.47672  4.17914  3.33856  3.38924  2.33022  3.11916  2.70372  3.70014  4.01888    199 - -
          2.68618  4.42225  2.77519  2.73123  3.46354  2.40513  3.72494  3.29354  2.67741  2.69355  4.24690  2.90347  2.73739  3.18146  2.89801  2.37887  2.77519  2.98518  4.58477  3.61503
          0.01146  4.87066  5.59300  0.61958  0.77255  0.53382  0.88276
    159   2.29351  5.14567  3.19928  2.64349  4.41506  3.66265  3.61589  3.84872  2.63940  2.94366  4.21157  2.55605  4.05522  2.04101  3.11296  2.28603  2.11242  3.05581  5.63192  4.27488    200 - -
          2.68618  4.42225  2.77519  2.73123  3.46354  2.40513  3.72494  3.29354  2.67741  2.69355  4.24690  2.90347  2.73739  3.18146  2.89801  2.37887  2.77519  2.98518  4.58477  3.61503
          0.01078  4.93102  5.65337  0.61958  0.77255  0.63244  0.75778
    160   1.86067  4.69870  3.58753  3.02598  3.87000  3.78842  4.04588  3.23893  2.99454  2.46719  3.80982  3.47062  3.14947  2.62730  3.38786  2.51332  2.43401  2.03862  5.27877  4.02263    201 - -
          2.68618  4.42225  2.77519  2.73123  3.46354  2.40513  3.72494  3.29354  2.67741  2.69355  4.24690  2.90347  2.73739  3.18146  2.89801  2.37887  2.77519  2.98518  4.58477  3.61503
          0.01078  4.93102  5.65337  0.61958  0.77255  0.63244  0.75778
    161   2.85745  4.79256  3.46559  2.90401  3.96750  3.15456  3.98536  3.06935  2.88165  1.79759  3.25327  2.53617  3.19423  2.79468  2.91153  2.41745  3.08899  2.67475  5.34297  4.06642    202 - -
          2.68618  4.42225  2.77519  2.73123  3.46354  2.40513  3.72494  3.29354  2.67741  2.69355  4.24690  2.90347  2.73739  3.18146  2.89801  2.37887  2.77519  2.98518  4.58477  3.61503
          0.01078  4.93102  5.65337  0.61958  0.77255  0.40389  1.10178
    162   1.68070  5.11078  2.76978  2.17156  4.36056  3.70013  3.90414  3.59030  2.69601  3.37537  3.32478  3.22386  4.09157  3.04702  3.16395  2.15704  2.79743  2.69507  5.60899  4.26592    203 - -
          2.68618  4.42225  2.77519  2.73123  3.46354  2.40513  3.72494  3.29354  2.67741  2.69355  4.24690  2.90347  2.73739  3.18146  2.89801  2.37887  2.77519  2.98518  4.58477  3.61503
          0.01017  4.98931  5.71166  0.61958  0.77255  0.48576  0.95510
    163   2.20892  5.34583  3.12873  2.22917  4.67195  2.14557  3.85288  4.14456  2.59922  3.64403  4.39432  2.37756  2.82818  2.69533  3.08941  2.43777  3.11555  3.72685  5.79234  3.38150    204 - -
          2.68618  4.42225  2.77519  2.73123  3.46354  2.40513  3.72494  3.29354  2.67741  2.69355  4.24690  2.90347  2.73739  3.18146  2.89801  2.37887  2.77519  2.98518  4.58477  3.61503
          0.01017  4.98931  5.71166  0.61958  0.77255  0.48576  0.95510
    164   2.16444  5.05086  3.17353  2.74313  4.28925  2.10938  3.92721  3.70202  2.73496  2.90440  4.13163  3.25803  4.10712  3.08369  2.68182  1.96262  2.87762  3.38489  5.56623  2.92232    205 - -
          2.68618  4.42225  2.77519  2.73123  3.46354  2.40513  3.72494  3.29354  2.67741  2.69355  4.24690  2.90347  2.73739  3.18146  2.89801  2.37887  2.77519  2.98518  4.58477  3.61503
          0.01017  4.98931  5.71166  0.61958  0.77255  0.48576  0.95510
    165   1.94980  5.10167  3.26187  2.70455  4.34688  2.79896  2.80211  3.76792  2.69855  2.82140  4.17060  2.85100  4.09265  2.26379  3.16518  2.46794  3.10786  2.82972  5.59959  3.39043    206 - -
          2.68618  4.42225  2.77519  2.73123  3.46354  2.40513  3.72494  3.29354  2.67741  2.69355  4.24690  2.90347  2.73739  3.18146  2.89801  2.37887  2.77519  2.98518  4.58477  3.61503
          0.01017  4.98931  5.71166  0.61958  0.77255  0.48576  0.95510
    166   2.23058  4.87651  3.43302  2.56766  4.06413  3.76494  3.98566  3.45211  2.85572  2.45617  3.96322  2.96562  4.15145  2.95587  3.28779  2.24065  1.99742  2.49064  5.41730  3.29651    207 - -
          2.68618  4.42225  2.77519  2.73123  3.46354  2.40513  3.72494  3.29354  2.67741  2.69355  4.24690  2.90347  2.73739  3.18146  2.89801  2.37887  2.77519  2.98518  4.58477  3.61503
          0.01017  4.98931  5.71166  0.61958  0.77255  0.48576  0.95510
    167   1.80786  4.48490  4.02165  3.44720  3.39188  3.93226  3.30908  2.59626  3.37417  2.02344  3.59495  2.94261  4.30729  3.64404  3.65865  2.73093  2.29283  2.24952  5.08360  3.87250    208 - -
          2.68618  4.42225  2.77519  2.73123  3.46354  2.40513  3.72494  3.29354  2.67741  2.69355  4.24690  2.90347  2.73739  3.18146  2.89801  2.37887  2.77519  2.98518  4.58477  3.61503
          0.01017  4.98931  5.71166  0.61958  0.77255  0.48576  0.95510
    168   2.73112  4.94754  3.38060  2.82252  4.16559  3.07070  3.96748  3.09576  2.80888  3.20435  3.80559  3.22535  4.13394  2.51855  3.25316  1.62502  1.97648  2.89565  5.48839  4.18359    209 - -
          2.68618  4.42225  2.77519  2.73123  3.46354  2.40513  3.72494  3.29354  2.67741  2.69355  4.24690  2.90347  2.73739  3.18146  2.89801  2.37887  2.77519  2.98518  4.58477  3.61503
          0.03563  4.98931  3.56873  0.61958  0.77255  0.48576  0.95510
    169   1.98228  4.99262  3.57822  3.16707  4.90921  1.37309  4.39511  4.36759  3.24481  3.95138  4.73026  1.72067  3.13591  3.55874  3.68453  2.97452  2.60356  3.84310  6.13916  4.82814    210 - -
          2.68618  4.42225  2.77519  2.73123  3.46354  2.40513  3.72494  3.29354  2.67741  2.69355  4.24690  2.90347  2.73739  3.18146  2.89801  2.37887  2.77519  2.98518  4.58477  3.61503
          0.04938  4.96411  3.18937  0.61958  0.77255  0.44597  1.02222
    170   2.21064  5.39829  2.39162  1.88132  4.73954  3.13000  3.84492  4.22561  2.59159  3.70260  4.44276  2.78772  4.04519  2.55734  3.08794  1.99678  2.70876  3.78745  5.83327  4.41954    211 - -
          2.68618  4.42225  2.77519  2.73123  3.46354  2.40513  3.72494  3.29354  2.67741  2.69355  4.24690  2.90347  2.73739  3.18146  2.89801  2.37887  2.77519  2.98518  4.58477  3.61503
          0.14747  4.95175  2.03992  0.61958  0.77255  0.58366  0.81611
    171   2.62841  5.27192  2.60865  2.52163  4.59733  3.05816  3.78772  4.06841  2.53608  3.01591  4.32318  1.96440  3.98763  2.37210  3.02602  2.49955  2.25060  3.65309  5.72189  4.32357    212 - -
          2.68618  4.42225  2.77519  2.73123  3.46354  2.40513  3.72494  3.29354  2.67741  2.69355  4.24690  2.90347  2.73739  3.18146  2.89801  2.37887  2.77519  2.98518  4.58477  3.61503
          0.01210  4.81638  5.53873  0.61958  0.77255  0.85251  0.55573
    172   2.06427  4.99381  3.27456  2.73686  4.38450  1.72546  3.93297  3.80820  2.72690  3.40341  4.20725  2.39380  4.05281  3.08134  2.67768  2.84928  2.70973  2.93905  5.63164  4.29893    213 - -
          2.68618  4.42225  2.77519  2.73123  3.46354  2.40513  3.72494  3.29354  2.67741  2.69355  4.24690  2.90347  2.73739  3.18146  2.89801  2.37887  2.77519  2.98518  4.58477  3.61503
          0.01210  4.81638  5.53873  0.61958  0.77255  0.53184  0.88557
    173   1.43707  4.70595  4.10880  3.63347  4.59137  2.17612  4.62451  3.99119  3.60203  3.67559  4.50878  3.83483  4.24866  3.89162  3.94687  2.06251  1.54692  2.68854  5.95844  4.73915    214 - -
          2.68618  4.42225  2.77519  2.73123  3.46354  2.40513  3.72494  3.29354  2.67741  2.69355  4.24690  2.90347  2.73739  3.18146  2.89801  2.37887  2.77519  2.98518  4.58477  3.61503
          0.01100  4.91088  5.63323  0.61958  0.77255  0.52217  0.89951
    174   2.30828  4.33926  4.63434  4.03891  2.80395  1.66864  4.39971  2.09339  3.87974  2.50135  2.63123  4.14579  4.43495  4.05959  3.98088  3.37134  3.15775  2.03196  4.97690  3.79419    215 - -
          2.68618  4.42225  2.77519  2.73123  3.46354  2.40513  3.72494  3.29354  2.67741  2.69355  4.24690  2.90347  2.73739  3.18146  2.89801  2.37887  2.77519  2.98518  4.58477  3.61503
          0.01058  4.94998  5.67233  0.61958  0.77255  0.42678  1.05729
    175   2.40704  5.28789  3.18436  2.62593  4.59503  3.67708  3.86371  4.05010  2.09157  3.57467  4.34123  3.16377  4.06893  2.70839  2.35759  2.22096  1.83191  3.65853  5.74298  3.36678    216 - -
          2.68618  4.42225  2.77519  2.73123  3.46354  2.40513  3.72494  3.29354  2.67741  2.69355  4.24690  2.90347  2.73739  3.18146  2.89801  2.37887  2.77519  2.98518  4.58477  3.61503
          0.01017  4.98931  5.71166  0.61958  0.77255  0.48576  0.95510
    176   1.70598  4.41518  4.35138  3.76823  3.52259  4.02612  4.33104  2.80596  2.96253  2.01969  3.52822  3.99238  4.39718  3.87982  3.83353  3.31315  3.16273  1.45621  5.03661  3.11813    217 - -
          2.68618  4.42225  2.77519  2.73123  3.46354  2.40513  3.72494  3.29354  2.67741  2.69355  4.24690  2.90347  2.73739  3.18146  2.89801  2.37887  2.77519  2.98518  4.58477  3.61503
          0.01017  4.98931  5.71166  0.61958  0.77255  0.48576  0.95510
    177   2.15399  5.33613  3.14293  2.44737  4.66248  2.54729  3.84490  4.13414  2.30550  3.63331  4.38299  3.13186  4.04921  2.39304  2.57995  1.92255  2.99462  3.08657  5.78086  4.38322    218 - -
          2.68618  4.42225  2.77519  2.73123  3.46354  2.40513  3.72494  3.29354  2.67741  2.69355  4.24690  2.90347  2.73739  3.18146  2.89801  2.37887  2.77519  2.98518  4.58477  3.61503
          0.01017  4.98931  5.71166  0.61958  0.77255  0.48576  0.95510
    178   2.21452  4.38989  4.48720  3.90081  3.50870  4.05892  4.38391  1.97725  3.77023  2.33101  3.51427  3.31942  3.44663  3.98023  3.92754  3.35368  2.69334  1.34023  5.03188  3.84211    219 - -
          2.68618  4.42225  2.77519  2.73123  3.46354  2.40513  3.72494  3.29354  2.67741  2.69355  4.24690  2.90347  2.73739  3.18146  2.89801  2.37887  2.77519  2.98518  4.58477  3.61503
          0.01017  4.98931  5.71166  0.61958  0.77255  0.48576  0.95510
    179   2.47427  4.80201  3.54436  2.98745  4.01722  2.82482  4.05800  2.85525  2.96407  3.07364  3.93637  3.44699  4.18554  2.76493  3.37711  1.47879  2.57918  2.40650  5.39755  4.12620    220 - -
          2.68618  4.42225  2.77519  2.73123  3.46354  2.40513  3.72494  3.29354  2.67741  2.69355  4.24690  2.90347  2.73739  3.18146  2.89801  2.37887  2.77519  2.98518  4.58477  3.61503
          0.09219  4.98931  2.51017  0.61958  0.77255  0.48576  0.95510
    180   1.97766  4.47698  3.91791  3.34594  2.31325  2.68515  4.15208  2.65790  3.28097  2.34342  3.58748  3.08767  2.90174  3.55967  3.58464  2.67691  3.08760  2.49618  5.07382  3.85755    221 - -
          2.68618  4.42225  2.77519  2.73123  3.46354  2.40513  3.72494  3.29354  2.67741  2.69355  4.24690  2.90347  2.73739  3.18146  2.89801  2.37887  2.77519  2.98518  4.58477  3.61503
          0.01103  4.90816  5.63051  0.61958  0.77255  0.68253  0.70388
    181   2.54290  5.31548  2.66185  2.29970  4.64435  2.36761  3.81596  4.11860  2.56062  3.44842  3.74939  1.93368  4.01798  2.91888  3.05122  2.24610  2.78493  3.69798  5.76066  4.35958    222 - -
          2.68618  4.42225  2.77519  2.73123  3.46354  2.40513  3.72494  3.29354  2.67741  2.69355  4.24690  2.90347  2.73739  3.18146  2.89801  2.37887  2.77519  2.98518  4.58477  3.61503
          0.01103  4.90816  5.63051  0.61958  0.77255  0.68253  0.70388
    182   2.31808  4.97031  3.31420  2.76948  4.23668  1.78161  3.94104  3.64568  2.76543  3.27010  3.37876  2.32467  4.09467  3.10960  3.21738  2.19411  3.09364  3.33145  5.53322  3.31045    223 - -
          2.68618  4.42225  2.77519  2.73123  3.46354  2.40513  3.72494  3.29354  2.67741  2.69355  4.24690  2.90347  2.73739  3.18146  2.89801  2.37887  2.77519  2.98518  4.58477  3.61503
          0.01103  4.90816  5.63051  0.61958  0.77255  0.68253  0.70388
    183   2.53202  4.79331  3.45884  2.90115  3.98772  1.93993  3.98782  2.83719  2.87942  2.69159  3.90033  1.95901  4.13679  3.21190  3.17830  2.67241  3.08599  2.70364  5.35921  4.08134    224 - -
          2.68618  4.42225  2.77519  2.73123  3.46354  2.40513  3.72494  3.29354  2.67741  2.69355  4.24690  2.90347  2.73739  3.18146  2.89801  2.37887  2.77519  2.98518  4.58477  3.61503
          0.01103  4.90816  5.63051  0.61958  0.77255  0.68253  0.70388
    184   2.15287  5.32102  2.65375  2.71336  4.82511  1.25307  4.07579  4.29464  2.90568  3.82761  4.60846  3.24133  4.16108  2.59976  3.40264  2.32205  3.28001  3.85702  6.00057  4.60913    225 - -
          2.68618  4.42225  2.77519  2.73123  3.46354  2.40513  3.72494  3.29354  2.67741  2.69355  4.24690  2.90347  2.73739  3.18146  2.89801  2.37887  2.77519  2.98518  4.58477  3.61503
          0.01103  4.90816  5.63051  0.61958  0.77255  0.68253  0.70388
    185   2.16488  4.57371  5.20183  4.62407  3.00388  4.53317  4.92702  1.77535  4.45730  1.67748  3.59130  4.67619  4.85074  4.60445  4.50828  3.86711  3.49054  1.24613  5.38264  4.21267    226 - -
          2.68618  4.42225  2.77519  2.73123  3.46354  2.40513  3.72494  3.29354  2.67741  2.69355  4.24690  2.90347  2.73739  3.18146  2.89801  2.37887  2.77519  2.98518  4.58477  3.61503
          0.05230  4.90816  3.13342  0.61958  0.77255  0.37987  1.15187
    186   2.96354  5.38481  3.19160  2.66846  4.75039  3.70718  3.90332  4.20995  2.58662  3.70237  4.46654  2.60226  4.11667  1.29257  2.51511  2.15921  2.89016  3.79698  5.83763  4.46448    227 - -
          2.68618  4.42225  2.77519  2.73123  3.46354  2.40513  3.72494  3.29354  2.67741  2.69355  4.24690  2.90347  2.73739  3.18146  2.89801  2.37887  2.77519  2.98518  4.58477  3.61503
          0.01056  4.95175  5.67410  0.61958  0.77255  0.58366  0.81611
    187   3.22983  4.60802  4.96571  3.13824  3.32982  4.41602  4.73979  2.66180  4.21581  1.05351  2.42368  4.49609  4.73094  4.35863  4.30028  3.72900  3.45865  1.62155  5.22608  4.08431    228 - -
          2.68618  4.42225  2.77519  2.73123  3.46354  2.40513  3.72494  3.29354  2.67741  2.69355  4.24690  2.90347  2.73739  3.18146  2.89801  2.37887  2.77519  2.98518  4.58477  3.61503
          0.05994  4.95175  2.97380  0.61958  0.77255  0.58366  0.81611
    188   1.63760  4.80945  2.99113  2.86540  3.99217  3.73760  3.96286  2.85014  2.84617  2.79979  3.40728  2.51194  4.12414  3.17956  3.27219  2.32023  2.89263  2.70514  5.35719  4.07443    229 - -
          2.68618  4.42225  2.77519  2.73123  3.46354  2.40513  3.72494  3.29354  2.67741  2.69355  4.24690  2.90347  2.73739  3.18146  2.89801  2.37887  2.77519  2.98518  4.58477  3.61503
          0.01109  4.90290  5.62525  0.61958  0.77255  0.69355  0.69275
    189   3.24348  4.59602  5.09278  4.49507  3.48554  4.45526  4.78927  1.33655  4.31325  1.42026  2.23451  4.57385  4.76082  4.43614  3.10122  3.77606  3.47221  2.23962  5.22999  4.09599    230 - -
          2.68618  4.42225  2.77519  2.73123  3.46354  2.40513  3.72494  3.29354  2.67741  2.69355  4.24690  2.90347  2.73739  3.18146  2.89801  2.37887  2.77519  2.98518  4.58477  3.61503
          0.01109  4.90290  5.62525  0.61958  0.77255  0.69355  0.69275
    190   2.51616  5.30967  2.80984  2.54612  4.63893  3.61760  3.80624  3.87800  2.35492  2.77427  4.35467  2.54471  4.01081  1.80172  2.64546  2.49692  2.65687  3.69182  5.75179  4.35103    231 - -
          2.68618  4.42225  2.77519  2.73123  3.46354  2.40513  3.72494  3.29354  2.67741  2.69355  4.24690  2.90347  2.73739  3.18146  2.89801  2.37887  2.77519  2.98518  4.58477  3.61503
          0.01109  4.90290  5.62525  0.61958  0.77255  0.69355  0.69275
    191   1.72908  4.50144  3.88499  2.85959  3.63452  3.87387  4.15041  2.64812  3.25500  2.38723  3.61451  3.67790  4.25425  3.53992  3.57052  2.64699  2.14050  2.03425  5.10436  3.88430    232 - -
          2.68618  4.42225  2.77519  2.73123  3.46354  2.40513  3.72494  3.29354  2.67741  2.69355  4.24690  2.90347  2.73739  3.18146  2.89801  2.37887  2.77519  2.98518  4.58477  3.61503
          0.01109  4.90290  5.62525  0.61958  0.77255  0.69355  0.69275
    192   2.87517  5.38219  2.61486  2.53857  4.72154  3.00543  3.58075  4.20673  2.31089  3.68517  4.42699  2.30635  2.06626  2.62237  3.07359  2.10892  3.10858  3.77028  5.81711  4.40387    233 - -
          2.68618  4.42225  2.77519  2.73123  3.46354  2.40513  3.72494  3.29354  2.67741  2.69355  4.24690  2.90347  2.73739  3.18146  2.89801  2.37887  2.77519  2.98518  4.58477  3.61503
          0.26284  4.90290  1.49741  0.61958  0.77255  0.69355  0.69275
    193   2.90966  5.20056  2.91004  2.62435  4.69971  1.56286  3.17648  4.18674  2.83979  3.73037  4.52895  1.72268  4.07144  3.15091  3.31815  2.38377  3.21166  3.75726  5.89767  4.51008    234 - -
          2.68602  4.42240  2.77535  2.73138  3.46369  2.40492  3.72509  3.29327  2.67756  2.69370  4.24705  2.90242  2.73755  3.18119  2.89816  2.37902  2.77535  2.98533  4.58492  3.61518
          0.76016  0.63906  5.37665  0.07675  2.60530  0.42035  1.06950
    194   1.81425  5.09828  3.23057  2.68687  4.36782  2.79780  3.11941  3.79278  2.66743  3.38042  3.19958  3.20700  4.07429  1.67567  3.12395  2.88824  3.09974  3.45422  5.60659  4.26486    236 - -
          2.68618  4.42225  2.77519  2.73123  3.46354  2.40513  3.72494  3.29354  2.67741  2.69355  4.24690  2.90347  2.73739  3.18146  2.89801  2.37887  2.77519  2.98518  4.58477  3.61503
          0.01109  4.90290  5.62525  0.61958  0.77255  0.53897  0.87551
    195   2.69445  5.43061  3.04186  2.76612  4.84823  0.93788  3.22115  4.31099  2.94906  3.85707  4.66748  2.78604  4.25366  2.75366  3.40591  3.11970  3.40880  3.91316  6.03608  4.65880    237 - -
          2.68618  4.42225  2.77519  2.73123  3.46354  2.40513  3.72494  3.29354  2.67741  2.69355  4.24690  2.90347  2.73739  3.18146  2.89801  2.37887  2.77519  2.98518  4.58477  3.61503
          0.01066  4.94231  5.66465  0.61958  0.77255  0.60630  0.78826
    196   2.12841  4.76457  3.51240  2.95223  3.94013  3.77411  4.01363  3.31621  2.92706  2.03316  3.86467  2.75646  4.16295  2.58855  3.33752  2.31120  2.59493  2.27747  5.32782  4.05878    238 - -
          2.68618  4.42225  2.77519  2.73123  3.46354  2.40513  3.72494  3.29354  2.67741  2.69355  4.24690  2.90347  2.73739  3.18146  2.89801  2.37887  2.77519  2.98518  4.58477  3.61503
          0.06654  4.94231  2.86053  0.61958  0.77255  0.60630  0.78826
    197   1.69625  4.42092  4.18549  3.61381  3.57152  3.93307  4.28599  2.50603  3.52262  2.63547  3.03529  3.88006  4.33088  3.77327  3.76393  1.87879  2.87857  1.86982  5.07602  3.87446    239 - -
          2.68618  4.42225  2.77519  2.73123  3.46354  2.40513  3.72494  3.29354  2.67741  2.69355  4.24690  2.90347  2.73739  3.18146  2.89801  2.37887  2.77519  2.98518  4.58477  3.61503
          0.01127  4.88704  5.60938  0.61958  0.77255  0.72575  0.66158
    198   2.84157  4.65674  3.58456  3.02011  3.80936  3.21399  4.02396  2.78376  2.98583  2.01547  3.48626  3.46201  4.16606  2.29623  2.94897  2.26669  2.37300  2.54780  5.22564  3.97335    240 - -
          2.68618  4.42225  2.77519  2.73123  3.46354  2.40513  3.72494  3.29354  2.67741  2.69355  4.24690  2.90347  2.73739  3.18146  2.89801  2.37887  2.77519  2.98518  4.58477  3.61503
          0.01127  4.88704  5.60938  0.61958  0.77255  0.72575  0.66158
    199   2.75668  5.48968  3.56556  3.09403  4.99647  3.93934  4.12751  4.40221  2.55778  3.88077  4.73214  3.54111  4.39765  0.74947  2.41094  3.32391  3.55595  4.03479  5.97488  4.73060    241 - -
          2.68618  4.42225  2.77519  2.73123  3.46354  2.40513  3.72494  3.29354  2.67741  2.69355  4.24690  2.90347  2.73739  3.18146  2.89801  2.37887  2.77519  2.98518  4.58477  3.61503
          0.01127  4.88704  5.60938  0.61958  0.77255  0.53660  0.87883
    200   2.85514  5.06572  3.24984  2.69180  4.30654  2.82818  3.20553  3.19577  2.68361  3.32525  4.13560  3.21254  4.07413  2.36574  2.58738  2.06604  2.21063  3.39917  3.55683  3.48500    242 - -
          2.68618  4.42225  2.77519  2.73123  3.46354  2.40513  3.72494  3.29354  2.67741  2.69355  4.24690  2.90347  2.73739  3.18146  2.89801  2.37887  2.77519  2.98518  4.58477  3.61503
          0.01072  4.93665  5.65899  0.61958  0.77255  0.61953  0.77262
    201   3.35482  4.66642  5.28555  4.72363  3.79408  4.66297  5.09321  1.13156  4.56966  1.44873  3.67997  4.80142  4.97475  4.73449  4.64331  3.04397  3.59761  1.68407  5.54805  4.37567    243 - -
          2.68618  4.42225  2.77519  2.73123  3.46354  2.40513  3.72494  3.29354  2.67741  2.69355  4.24690  2.90347  2.73739  3.18146  2.89801  2.37887  2.77519  2.98518  4.58477  3.61503
          0.01072  4.93665  5.65899  0.61958  0.77255  0.61953  0.77262
    202   1.86312  5.00996  3.44291  2.91125  4.60657  1.72701  4.10564  4.04654  2.90444  3.62874  4.41670  3.37400  3.27164  3.25168  2.70393  2.25160  2.18165  3.62317  5.83550  4.50598    244 - -
          2.68482  4.42267  2.77561  2.73165  3.46395  2.40469  3.72536  3.29396  2.67782  2.69334  4.24731  2.90347  2.73654  3.18070  2.89842  2.37917  2.77541  2.98560  4.58518  3.61545
          0.31239  1.32872  5.65899  1.35205  0.29936  0.61953  0.77262
    203   2.02905  5.36178  2.71299  2.56489  4.70807  2.75195  3.84752  4.18838  2.59686  3.67622  4.42163  2.12533  4.04267  2.11979  3.09077  2.33299  2.78994  3.75730  5.81505  4.40768    251 - -
          2.68618  4.42225  2.77519  2.73123  3.46354  2.40513  3.72494  3.29354  2.67741  2.69355  4.24690  2.90347  2.73739  3.18146  2.89801  2.37887  2.77519  2.98518  4.58477  3.61503
          0.01072  4.93665  5.65899  0.61958  0.77255  0.61953  0.77262
    204   3.33895  5.56031  3.01099  2.95803  5.32646  0.64447  4.51046  4.87207  3.42873  4.40127  5.25269  2.37057  4.43770  2.89175  3.87559  3.34441  3.72432  4.35773  6.51798  5.12033    252 - -
          2.68618  4.42225  2.77519  2.73123  3.46354  2.40513  3.72494  3.29354  2.67741  2.69355  4.24690  2.90347  2.73739  3.18146  2.89801  2.37887  2.77519  2.98518  4.58477  3.61503
          0.01072  4.93665  5.65899  0.61958  0.77255  0.61953  0.77262
    205   2.94321  5.36326  3.13080  2.64508  4.74383  1.73872  3.91583  4.21051  2.64246  3.71049  4.47300  2.74110  4.10269  2.06451  2.69345  1.91128  3.18689  3.79033  5.85481  4.46901    253 - -
          2.68618  4.42225  2.77519  2.73123  3.46354  2.40513  3.72494  3.29354  2.67741  2.69355  4.24690  2.90347  2.73739  3.18146  2.89801  2.37887  2.77519  2.98518  4.58477  3.61503
          0.01072  4.93665  5.65899  0.61958  0.77255  0.61953  0.77262
    206   3.38823  4.68794  5.34645  4.78901  3.82877  3.68659  5.16105  1.50150  4.63776  1.32207  3.70416  4.86328  5.02321  4.80144  4.70838  4.06806  3.63140  1.28378  5.60213  4.42973    254 - -
          2.68618  4.42225  2.77519  2.73123  3.46354  2.40513  3.72494  3.29354  2.67741  2.69355  4.24690  2.90347  2.73739  3.18146  2.89801  2.37887  2.77519  2.98518  4.58477  3.61503
          0.01072  4.93665  5.65899  0.61958  0.77255  0.41037  1.08887
    207   2.06339  4.31223  4.64777  4.04629  2.63921  3.09357  3.45293  2.74945  3.87644  1.74044  2.30244  4.13267  4.41050  4.04774  3.96074  3.18231  3.13284  2.13566  4.92992  3.02062    255 - -
          2.68618  4.42225  2.77519  2.73123  3.46354  2.40513  3.72494  3.29354  2.67741  2.69355  4.24690  2.90347  2.73739  3.18146  2.89801  2.37887  2.77519  2.98518  4.58477  3.61503
          0.01017  4.98931  5.71166  0.61958  0.77255  0.48576  0.95510
    208   3.73860  5.65401  3.95966  3.62044  4.45047  4.29455  4.57551  4.14587  3.13609  2.69657  4.68745  4.03066  4.79829  0.47309  3.36719  3.81285  4.01115  4.01740  5.89907  4.52671    256 - -
          2.68618  4.42225  2.77519  2.73123  3.46354  2.40513  3.72494  3.29354  2.67741  2.69355  4.24690  2.90347  2.73739  3.18146  2.89801  2.37887  2.77519  2.98518  4.58477  3.61503
          0.01017  4.98931  5.71166  0.61958  0.77255  0.48576  0.95510
    209   2.88538  4.71851  3.60560  2.68155  3.28608  2.39676  4.05913  2.87849  3.01081  2.08102  3.22062  2.56850  4.20392  3.33012  2.78312  2.37746  3.11700  2.59607  5.28461  4.02869    257 - -
          2.68618  4.42225  2.77519  2.73123  3.46354  2.40513  3.72494  3.29354  2.67741  2.69355  4.24690  2.90347  2.73739  3.18146  2.89801  2.37887  2.77519  2.98518  4.58477  3.61503
          0.01017  4.98931  5.71166  0.61958  0.77255  0.48576  0.95510
    210   2.12399  4.39391  4.32240  3.73814  3.50234  3.99889  4.30289  2.03737  3.62539  1.92134  3.50986  3.96379  4.37043  3.13440  3.82138  2.60101  2.16539  2.11162  5.00931  3.81521    258 - -
          2.68618  4.42225  2.77519  2.73123  3.46354  2.40513  3.72494  3.29354  2.67741  2.69355  4.24690  2.90347  2.73739  3.18146  2.89801  2.37887  2.77519  2.98518  4.58477  3.61503
          0.01017  4.98931  5.71166  0.61958  0.77255  0.48576  0.95510
    211   2.26061  5.33915  2.92775  2.58784  4.66651  3.65652  3.84510  4.13852  2.33474  3.63653  4.38582  3.13216  4.04988  1.66177  2.41586  2.56291  2.54912  3.14397  5.78303  4.38522    259 - -
          2.68618  4.42225  2.77519  2.73123  3.46354  2.40513  3.72494  3.29354  2.67741  2.69355  4.24690  2.90347  2.73739  3.18146  2.89801  2.37887  2.77519  2.98518  4.58477  3.61503
          0.01017  4.98931  5.71166  0.61958  0.77255  0.48576  0.95510
    212   4.03182  5.23854  6.04061  5.47857  3.69757  5.47587  5.85195  1.49057  5.35540  0.77522  2.64064  5.64480  5.54636  5.27317  5.32296  4.87136  4.24829  2.06208  5.89769  4.91515    260 - -
          2.68618  4.42225  2.77519  2.73123  3.46354  2.40513  3.72494  3.29354  2.67741  2.69355  4.24690  2.90347  2.73739  3.18146  2.89801  2.37887  2.77519  2.98518  4.58477  3.61503
          0.01017  4.98931  5.71166  0.61958  0.77255  0.48576  0.95510
    213   1.95814  5.12570  3.24764  2.69013  4.37826  2.82854  3.89741  3.80353  2.68445  2.55431  3.91791  2.95137  4.08723  2.65093  2.47742  2.33937  2.44537  3.46568  5.61854  3.70840    261 - -
          2.68618  4.42225  2.77519  2.73123  3.46354  2.40513  3.72494  3.29354  2.67741  2.69355  4.24690  2.90347  2.73739  3.18146  2.89801  2.37887  2.77519  2.98518  4.58477  3.61503
          0.01017  4.98931  5.71166  0.61958  0.77255  0.48576  0.95510
    214   2.86648  4.80210  4.50780  4.42520  5.49880  0.46587  5.41442  4.99304  4.59480  4.67168  5.43408  4.24480  4.41333  4.76027  4.77002  2.15784  2.71959  4.14705  6.82324  5.71971    262 - -
          2.68618  4.42225  2.77519  2.73123  3.46354  2.40513  3.72494  3.29354  2.67741  2.69355  4.24690  2.90347  2.73739  3.18146  2.89801  2.37887  2.77519  2.98518  4.58477  3.61503
          0.01017  4.98931  5.71166  0.61958  0.77255  0.48576  0.95510
    215   3.04895  5.64951  1.87070  2.68906  5.10234  3.44325  4.17129  4.60208  3.04999  4.09501  4.87722  1.07997  4.26788  3.30550  3.58602  2.42191  2.82743  4.14291  6.24434  4.79995    263 - -
          2.68618  4.42225  2.77519  2.73123  3.46354  2.40513  3.72494  3.29354  2.67741  2.69355  4.24690  2.90347  2.73739  3.18146  2.89801  2.37887  2.77519  2.98518  4.58477  3.61503
          0.05767  4.98931  3.01136  0.61958  0.77255  0.48576  0.95510
    216   2.45312  5.28005  2.72769  2.58331  4.59163  2.19954  3.83561  4.05387  2.58591  2.34378  4.33157  2.74354  4.03633  2.72536  2.50226  2.32441  2.91417  3.65297  5.73525  4.34620    264 - -
          2.68618  4.42225  2.77519  2.73123  3.46354  2.40513  3.72494  3.29354  2.67741  2.69355  4.24690  2.90347  2.73739  3.18146  2.89801  2.37887  2.77519  2.98518  4.58477  3.61503
          0.01066  4.94231  5.66465  0.61958  0.77255  0.41715  1.07564
    217   2.93623  5.33022  2.74004  2.63562  4.62364  3.69056  3.90759  3.39260  2.67027  2.99113  4.38888  1.57622  4.10178  1.69749  3.15088  2.91778  3.17017  3.69392  5.78833  4.40293    265 - -
          2.68618  4.42225  2.77519  2.73123  3.46354  2.40513  3.72494  3.29354  2.67741  2.69355  4.24690  2.90347  2.73739  3.18146  2.89801  2.37887  2.77519  2.98518  4.58477  3.61503
          0.01017  4.98931  5.71166  0.61958  0.77255  0.48576  0.95510
    218   2.43235  4.36466  4.42560  3.83575  2.65641  4.01629  4.32327  2.19607  3.70531  1.65212  3.47650  4.02008  4.38449  2.52059  2.90972  3.30570  2.88977  2.12906  4.97833  3.78929    266 - -
          2.68618  4.42225  2.77519  2.73123  3.46354  2.40513  3.72494  3.29354  2.67741  2.69355  4.24690  2.90347  2.73739  3.18146  2.89801  2.37887  2.77519  2.98518  4.58477  3.61503
          0.01017  4.98931  5.71166  0.61958  0.77255  0.48576  0.95510
    219   2.25381  4.54119  4.91305  4.35611  3.77895  4.29415  4.79143  1.67953  4.21561  2.72437  3.73525  4.44765  4.70121  4.41357  4.33518  2.93000  2.89673  1.03762  5.37872  4.18817    267 - -
          2.68618  4.42225  2.77519  2.73123  3.46354  2.40513  3.72494  3.29354  2.67741  2.69355  4.24690  2.90347  2.73739  3.18146  2.89801  2.37887  2.77519  2.98518  4.58477  3.61503
          0.01017  4.98931  5.71166  0.61958  0.77255  0.48576  0.95510
    220   2.22493  5.36019  3.13983  2.58722  4.69621  3.65833  3.28181  4.17193  2.57939  3.66127  4.40698  2.29514  4.05292  2.02985  2.42242  2.00112  2.90332  3.74679  5.80020  4.39977    268 - -
          2.68618  4.42225  2.77519  2.73123  3.46354  2.40513  3.72494  3.29354  2.67741  2.69355  4.24690  2.90347  2.73739  3.18146  2.89801  2.37887  2.77519  2.98518  4.58477  3.61503
          0.01017  4.98931  5.71166  0.61958  0.77255  0.48576  0.95510
    221   3.52259  5.55916  3.47689  3.49464  5.62753  2.78513  5.04503  5.34727  4.12453  4.89436  5.77452  0.34393  4.69666  4.30733  4.54098  3.60028  4.00196  4.69347  6.79665  5.52893    269 - -
          2.68618  4.42225  2.77519  2.73123  3.46354  2.40513  3.72494  3.29354  2.67741  2.69355  4.24690  2.90347  2.73739  3.18146  2.89801  2.37887  2.77519  2.98518  4.58477  3.61503
          0.01017  4.98931  5.71166  0.61958  0.77255  0.48576  0.95510
    222   2.43503  4.53902  3.90297  3.33183  3.28954  3.90524  4.17087  2.91486  3.27140  1.75846  2.94207  3.69878  4.28196  1.98910  2.99890  2.54841  3.12469  2.49625  5.13049  3.90993    270 - -
          2.68618  4.42225  2.77519  2.73123  3.46354  2.40513  3.72494  3.29354  2.67741  2.69355  4.24690  2.90347  2.73739  3.18146  2.89801  2.37887  2.77519  2.98518  4.58477  3.61503
          0.01017  4.98931  5.71166  0.61958  0.77255  0.48576  0.95510
    223   2.39202  4.48520  4.80429  4.21072  3.49702  4.24227  4.57651  2.40240  4.05117  1.27347  2.28006  4.32356  4.59013  4.21711  4.14641  3.55020  1.93005  2.57365  5.11771  3.95356    271 - -
          2.68618  4.42225  2.77519  2.73123  3.46354  2.40513  3.72494  3.29354  2.67741  2.69355  4.24690  2.90347  2.73739  3.18146  2.89801  2.37887  2.77519  2.98518  4.58477  3.61503
          0.01017  4.98931  5.71166  0.61958  0.77255  0.48576  0.95510
    224   2.39802  5.35946  3.14299  2.58576  4.69430  3.65811  3.30116  4.17001  2.21767  3.05314  4.40365  2.78921  4.05076  1.76059  2.44367  2.31359  2.90388  3.74478  5.79662  4.39644    272 - -
          2.68618  4.42225  2.77519  2.73123  3.46354  2.40513  3.72494  3.29354  2.67741  2.69355  4.24690  2.90347  2.73739  3.18146  2.89801  2.37887  2.77519  2.98518  4.58477  3.61503
          0.01017  4.98931  5.71166  0.61958  0.77255  0.48576  0.95510
    225   4.33862  5.50956  6.29549  5.70176  2.77165  5.75831  5.98655  2.05586  5.57403  0.48275  2.58452  5.93492  5.67428  5.31189  5.45062  5.16947  4.52435  3.13832  5.84841  4.94575    273 - -
          2.68618  4.42225  2.77519  2.73123  3.46354  2.40513  3.72494  3.29354  2.67741  2.69355  4.24690  2.90347  2.73739  3.18146  2.89801  2.37887  2.77519  2.98518  4.58477  3.61503
          0.01017  4.98931  5.71166  0.61958  0.77255  0.48576  0.95510
    226   2.96014  5.48247  2.69140  1.87846  4.82102  3.67129  2.95554  4.31106  2.66534  3.78469  4.52913  1.89352  4.09595  1.92419  3.16704  2.91303  2.56378  3.87046  5.91436  4.49297    274 - -
          2.68618  4.42225  2.77519  2.73123  3.46354  2.40513  3.72494  3.29354  2.67741  2.69355  4.24690  2.90347  2.73739  3.18146  2.89801  2.37887  2.77519  2.98518  4.58477  3.61503
          0.01017  4.98931  5.71166  0.61958  0.77255  0.48576  0.95510
    227   3.37589  4.71083  5.19750  4.62065  3.73004  4.64021  5.01556  2.12828  3.21604  1.06871  3.61380  4.73648  4.94443  4.62201  4.52697  3.97264  3.61165  1.30187  5.49143  4.33600    275 - -
          2.68618  4.42225  2.77519  2.73123  3.46354  2.40513  3.72494  3.29354  2.67741  2.69355  4.24690  2.90347  2.73739  3.18146  2.89801  2.37887  2.77519  2.98518  4.58477  3.61503
          0.01017  4.98931  5.71166  0.61958  0.77255  0.48576  0.95510
    228   2.54540  4.75925  3.55813  2.99496  3.92233  2.86186  4.03923  3.15347  2.59639  2.78376  3.04860  3.45436  4.19046  2.01574  3.03696  3.03443  3.11690  1.87378  5.31897  3.36317    276 - -
          2.68618  4.42225  2.77519  2.73123  3.46354  2.40513  3.72494  3.29354  2.67741  2.69355  4.24690  2.90347  2.73739  3.18146  2.89801  2.37887  2.77519  2.98518  4.58477  3.61503
          0.01017  4.98931  5.71166  0.61958  0.77255  0.48576  0.95510
    229   2.95949  4.38205  4.62298  4.02731  3.46074  4.10039  4.41906  2.39580  3.87060  1.82809  2.07533  4.15634  4.46105  4.05886  2.64921  3.39952  1.98590  1.99856  5.00781  3.82780    277 - -
          2.68618  4.42225  2.77519  2.73123  3.46354  2.40513  3.72494  3.29354  2.67741  2.69355  4.24690  2.90347  2.73739  3.18146  2.89801  2.37887  2.77519  2.98518  4.58477  3.61503
          0.01017  4.98931  5.71166  0.61958  0.77255  0.48576  0.95510
    230   2.89303  5.40303  2.61182  2.57423  4.74876  2.89319  3.84694  4.23393  2.19625  3.70703  4.44489  2.22889  3.24118  1.87159  2.26902  2.85387  3.12434  3.79431  5.83330  4.42337    278 - -
          2.68618  4.42225  2.77519  2.73123  3.46354  2.40513  3.72494  3.29354  2.67741  2.69355  4.24690  2.90347  2.73739  3.18146  2.89801  2.37887  2.77519  2.98518  4.58477  3.61503
          0.01017  4.98931  5.71166  0.61958  0.77255  0.48576  0.95510
    231   2.89308  5.40102  2.11896  2.23476  4.74225  3.65220  3.85094  4.22759  2.59348  3.31940  4.44385  2.13571  3.14250  2.20279  3.08827  2.61340  2.39133  3.78982  5.83515  4.42300    279 - -
          2.68618  4.42225  2.77519  2.73123  3.46354  2.40513  3.72494  3.29354  2.67741  2.69355  4.24690  2.90347  2.73739  3.18146  2.89801  2.37887  2.77519  2.98518  4.58477  3.61503
          0.01017  4.98931  5.71166  0.61958  0.77255  0.48576  0.95510
    232   2.28914  5.22887  3.19866  2.64493  4.52084  3.00959  3.87769  3.96574  2.63767  3.51430  2.30705  2.07080  4.07335  2.72513  2.45643  2.32286  3.11375  3.59256  5.70483  4.33538    280 - -
          2.68618  4.42225  2.77519  2.73123  3.46354  2.40513  3.72494  3.29354  2.67741  2.69355  4.24690  2.90347  2.73739  3.18146  2.89801  2.37887  2.77519  2.98518  4.58477  3.61503
          0.02045  4.98931  4.31046  0.61958  0.77255  0.48576  0.95510
    233   2.52415  4.73756  3.57236  3.00915  3.89802  2.47759  4.04307  3.27133  2.45366  2.62371  3.25391  3.46388  2.83097  3.30282  3.38037  1.97217  3.11207  2.44952  3.57004  4.03994    281 - -
          2.68618  4.42225  2.77519  2.73123  3.46354  2.40513  3.72494  3.29354  2.67741  2.69355  4.24690  2.90347  2.73739  3.18146  2.89801  2.37887  2.77519  2.98518  4.58477  3.61503
          0.01027  4.97914  5.70149  0.61958  0.77255  0.46874  0.98294
    234   2.22648  5.13276  3.24396  2.68640  4.38748  2.44792  3.89548  3.81397  2.40464  2.94412  3.91296  3.21243  2.50289  2.69386  2.71379  2.84517  2.55209  2.72926  5.62406  4.27593    282 - -
          2.68618  4.42225  2.77519  2.73123  3.46354  2.40513  3.72494  3.29354  2.67741  2.69355  4.24690  2.90347  2.73739  3.18146  2.89801  2.37887  2.77519  2.98518  4.58477  3.61503
          0.01017  4.98931  5.71166  0.61958  0.77255  0.48576  0.95510
    235   2.11926  5.20638  3.20282  2.64675  4.48869  3.26929  3.87666  3.32701  2.64482  3.07595  4.26914  2.29561  3.38728  2.35706  3.12287  2.26338  2.26773  3.56385  5.68494  4.31841    283 - -
          2.68618  4.42225  2.77519  2.73123  3.46354  2.40513  3.72494  3.29354  2.67741  2.69355  4.24690  2.90347  2.73739  3.18146  2.89801  2.37887  2.77519  2.98518  4.58477  3.61503
          0.01017  4.98931  5.71166  0.61958  0.77255  0.48576  0.95510
    236   2.08580  5.17195  2.73913  2.45333  4.43868  3.68575  3.88368  3.31466  2.65987  2.35112  3.13445  2.91087  3.40842  2.62551  3.13461  2.18696  2.90941  3.51976  5.65464  4.29663    284 - -
          2.68618  4.42225  2.77519  2.73123  3.46354  2.40513  3.72494  3.29354  2.67741  2.69355  4.24690  2.90347  2.73739  3.18146  2.89801  2.37887  2.77519  2.98518  4.58477  3.61503
          0.01017  4.98931  5.71166  0.61958  0.77255  0.48576  0.95510
    237   2.57335  5.06652  3.28663  2.72880  4.30213  2.67743  3.91701  2.52636  2.71936  2.47809  4.13902  2.67006  2.65580  2.76745  2.34467  2.62597  3.10981  3.39709  5.57201  4.24003    285 - -
          2.68618  4.42225  2.77519  2.73123  3.46354  2.40513  3.72494  3.29354  2.67741  2.69355  4.24690  2.90347  2.73739  3.18146  2.89801  2.37887  2.77519  2.98518  4.58477  3.61503
          0.01017  4.98931  5.71166  0.61958  0.77255  0.48576  0.95510
    238   1.86517  5.30371  2.74806  2.59818  3.68005  3.32138  3.85055  4.08087  2.59911  2.97574  4.35327  2.58108  4.05235  2.64495  2.23772  2.23304  3.10449  3.67721  5.75629  4.36559    286 - -
          2.68618  4.42225  2.77519  2.73123  3.46354  2.40513  3.72494  3.29354  2.67741  2.69355  4.24690  2.90347  2.73739  3.18146  2.89801  2.37887  2.77519  2.98518  4.58477  3.61503
          0.05409  4.98931  3.08249  0.61958  0.77255  0.48576  0.95510
    239   2.89059  4.46457  4.05819  3.48236  3.57157  3.93842  4.21894  2.52264  3.39998  1.51888  2.95059  3.79915  4.31152  2.08328  3.67200  2.68408  2.46956  2.63536  5.06581  3.85937    287 - -
          2.68618  4.42225  2.77519  2.73123  3.46354  2.40513  3.72494  3.29354  2.67741  2.69355  4.24690  2.90347  2.73739  3.18146  2.89801  2.37887  2.77519  2.98518  4.58477  3.61503
          0.01062  4.94584  5.66819  0.61958  0.77255  0.59791  0.79842
    240   2.22467  5.18761  2.78460  2.62692  4.46552  3.06272  3.85634  3.12947  2.62474  2.96588  2.95611  2.14173  4.05200  2.59033  2.74015  2.70744  2.71870  3.54163  5.66280  4.29650    288 - -
          2.68618  4.42225  2.77519  2.73123  3.46354  2.40513  3.72494  3.29354  2.67741  2.69355  4.24690  2.90347  2.73739  3.18146  2.89801  2.37887  2.77519  2.98518  4.58477  3.61503
          0.01062  4.94584  5.66819  0.61958  0.77255  0.42153  1.06724
    241   2.78576  2.48748  3.58103  3.01972  3.91969  1.99902  4.05630  2.58192  2.99121  2.98166  3.85391  2.57444  3.31217  2.63304  3.39170  3.03968  3.01654  2.64459  5.32049  4.05941    289 - -
          2.68618  4.42225  2.77519  2.73123  3.46354  2.40513  3.72494  3.29354  2.67741  2.69355  4.24690  2.90347  2.73739  3.18146  2.89801  2.37887  2.77519  2.98518  4.58477  3.61503
          0.01017  4.98931  5.71166  0.61958  0.77255  0.48576  0.95510
    242   2.52748  4.50137  3.98140  3.40808  3.62183  3.65821  4.19604  2.61153  3.33955  2.26766  3.61044  2.49283  4.29850  3.61488  3.11177  2.25441  2.70215  1.81862  3.58569  3.88365    290 - -
          2.68618  4.42225  2.77519  2.73123  3.46354  2.40513  3.72494  3.29354  2.67741  2.69355  4.24690  2.90347  2.73739  3.18146  2.89801  2.37887  2.77519  2.98518  4.58477  3.61503
          0.01017  4.98931  5.71166  0.61958  0.77255  0.48576  0.95510
    243   2.06923  4.54131  3.90133  3.32995  3.05510  3.90508  3.23208  3.02315  3.26614  1.57137  3.64825  3.69724  4.28185  2.71237  3.10060  2.80566  3.12558  2.80843  3.10275  3.90686    291 - -
          2.68618  4.42225  2.77519  2.73123  3.46354  2.40513  3.72494  3.29354  2.67741  2.69355  4.24690  2.90347  2.73739  3.18146  2.89801  2.37887  2.77519  2.98518  4.58477  3.61503
          0.01017  4.98931  5.71166  0.61958  0.77255  0.48576  0.95510
    244   2.43770  5.41586  2.35707  2.28603  4.75663  3.65631  3.86302  4.24247  2.61036  3.71996  4.46064  2.90433  3.36908  1.70220  3.10672  2.07101  2.92867  3.80480  5.85108  4.43742    292 - -
          2.68618  4.42225  2.77519  2.73123  3.46354  2.40513  3.72494  3.29354  2.67741  2.69355  4.24690  2.90347  2.73739  3.18146  2.89801  2.37887  2.77519  2.98518  4.58477  3.61503
          0.01017  4.98931  5.71166  0.61958  0.77255  0.48576  0.95510
    245   1.64643  4.63887  3.73542  3.16823  3.77824  3.86395  4.11309  2.76195  3.12042  2.50274  2.83750  3.58417  4.24378  1.96963  2.95844  3.10600  3.01462  2.62769  5.21835  3.98012    293 - -
          2.68618  4.42225  2.77519  2.73123  3.46354  2.40513  3.72494  3.29354  2.67741  2.69355  4.24690  2.90347  2.73739  3.18146  2.89801  2.37887  2.77519  2.98518  4.58477  3.61503
          0.05767  4.98931  3.01136  0.61958  0.77255  0.48576  0.95510
    246   3.71918  5.04033  5.45558  4.85367  3.51382  4.95274  5.23322  2.27288  4.62666  0.54578  2.77902  5.02881  5.14546  4.72642  3.31922  4.29147  3.93294  2.90358  5.52988  4.48705    294 - -
          2.68618  4.42225  2.77519  2.73123  3.46354  2.40513  3.72494  3.29354  2.67741  2.69355  4.24690  2.90347  2.73739  3.18146  2.89801  2.37887  2.77519  2.98518  4.58477  3.61503
          0.05362  4.94231  3.09953  0.61958  0.77255  0.60630  0.78826
    247   2.31620  5.32284  3.11140  2.55403  4.65763  3.13933  3.80874  4.13199  1.82420  3.62136  3.52408  2.79898  4.01763  1.94899  2.53150  2.54720  3.07881  3.70829  5.75994  4.36161    295 - -
          2.68618  4.42225  2.77519  2.73123  3.46354  2.40513  3.72494  3.29354  2.67741  2.69355  4.24690  2.90347  2.73739  3.18146  2.89801  2.37887  2.77519  2.98518  4.58477  3.61503
          0.01113  4.89981  5.62216  0.61958  0.77255  0.69994  0.68640
    248   1.77767  4.92832  3.38068  2.84319  4.26649  1.86059  4.00296  3.67138  2.83747  2.97344  3.48337  2.22226  4.11162  3.17920  3.28126  2.57709  3.10756  3.34654  5.57099  4.26275    296 - -
          2.68618  4.42225  2.77519  2.73123  3.46354  2.40513  3.72494  3.29354  2.67741  2.69355  4.24690  2.90347  2.73739  3.18146  2.89801  2.37887  2.77519  2.98518  4.58477  3.61503
          0.09030  4.89981  2.53961  0.61958  0.77255  0.69994  0.68640
    249   2.58654  4.32247  4.20856  3.62564  3.43084  3.10327  4.21211  2.50019  3.51746  1.35777  2.95350  2.98318  4.28307  3.75047  3.72332  2.79299  3.05567  2.25042  4.93470  3.73920    297 - -
          2.68618  4.42225  2.77519  2.73123  3.46354  2.40513  3.72494  3.29354  2.67741  2.69355  4.24690  2.90347  2.73739  3.18146  2.89801  2.37887  2.77519  2.98518  4.58477  3.61503
          0.07541  4.82155  2.73977  0.61958  0.77255  0.84405  0.56206
    250   2.43305  4.88783  3.30966  2.74809  3.45520  3.11968  3.87967  3.50893  2.67986  3.14455  3.98350  3.24277  4.05821  2.71320  1.44040  2.88614  3.04794  2.74805  5.41963  4.11822    298 - -
          2.68618  4.42225  2.77519  2.73123  3.46354  2.40513  3.72494  3.29354  2.67741  2.69355  4.24690  2.90347  2.73739  3.18146  2.89801  2.37887  2.77519  2.98518  4.58477  3.61503
          0.01282  4.75896  5.48130  0.61958  0.77255  0.93938  0.49572
    251   2.78663  4.92613  3.22609  2.66860  4.14957  2.32622  3.84080  3.18375  2.58451  2.55867  4.00346  2.68257  2.63385  2.66369  3.11268  2.83881  2.37751  3.02775  5.44199  4.12109    299 - -
          2.68618  4.42225  2.77519  2.73123  3.46354  2.40513  3.72494  3.29354  2.67741  2.69355  4.24690  2.90347  2.73739  3.18146  2.89801  2.37887  2.77519  2.98518  4.58477  3.61503
          0.01282  4.75896  5.48130  0.61958  0.77255  0.77387  0.61845
    252   2.81529  4.30450  4.23338  3.64812  2.75542  3.91015  4.20976  2.66095  3.53479  1.66520  2.48403  3.87348  3.24896  3.76215  2.75469  2.55948  2.69931  2.37121  4.91442  3.72066    300 - -
          2.68618  4.42225  2.77519  2.73123  3.46354  2.40513  3.72494  3.29354  2.67741  2.69355  4.24690  2.90347  2.73739  3.18146  2.89801  2.37887  2.77519  2.98518  4.58477  3.61503
          0.07238  4.80772  2.78617  0.61958  0.77255  0.59477  0.80227
    253   2.88227  5.05463  3.43046  2.95270  4.76789  1.50478  4.13214  4.21213  2.83630  3.76290  4.55154  3.39758  3.15857  3.27622  1.59935  2.23225  3.21473  3.75294  5.92673  4.61554    301 - -
          2.68618  4.42225  2.77519  2.73123  3.46354  2.40513  3.72494  3.29354  2.67741  2.69355  4.24690  2.90347  2.73739  3.18146  2.89801  2.37887  2.77519  2.98518  4.58477  3.61503
          0.05865  4.83227  3.01603  0.61958  0.77255  0.82612  0.57580
    254   2.56710  5.11611  3.20750  2.64038  4.38772  3.64975  3.82482  3.81392  2.37402  3.07595  4.18059  3.16082  3.09507  2.38565  2.00508  2.85765  3.07224  3.46839  5.58512  2.15747    302 - -
          2.68639  4.42246  2.77541  2.73144  3.46319  2.40508  3.72516  3.29375  2.67762  2.69376  4.24711  2.90368  2.73660  3.18101  2.89801  2.37908  2.77460  2.98507  4.58498  3.61524
          0.25655  1.48596        *  1.00778  0.45418  0.00000        *
//
