# Supplementary material for: Evolutionary Insight into the Functional Amyloids of the Pseudomonads
Source: PLoS One. 2013 Oct 7;8(10):e76630. doi: 10.1371/journal.pone.0076630 (PMC3792158; doi:10.1371/journal.pone.0076630)
Supplement: HMMs S1 — Curated hidden Markov models for the Fap proteins. (ZIP) [file pone.0076630.s001.zip › FapF.hmm]

HMMER3/b [3.0 | March 2010]
NAME  FapF-PSI-Currated_alignment
LENG  429
ALPH  amino
RF    no
CS    no
MAP   yes
DATE  Thu Aug 23 14:41:12 2012
NSEQ  78
EFFN  1.413940
CKSUM 2322735322
STATS LOCAL MSV      -11.4413  0.69885
STATS LOCAL VITERBI  -12.3648  0.69885
STATS LOCAL FORWARD   -5.7110  0.69885
HMM          A        C        D        E        F        G        H        I        K        L        M        N        P        Q        R        S        T        V        W        Y   
            m->m     m->i     m->d     i->m     i->i     d->m     d->d
  COMPO   2.46336  4.66400  2.89731  2.72299  3.31020  2.72456  3.87076  2.92059  2.75370  2.47694  3.70628  3.03574  3.28191  3.01838  3.02241  2.54110  2.72998  2.67932  4.72966  3.47743
          2.68630  4.42177  2.77548  2.73141  3.46383  2.40530  3.72476  3.29331  2.67733  2.69353  4.24246  2.90361  2.73758  3.18156  2.89796  2.37877  2.77511  2.98533  4.58506  3.61532
          0.53374  1.20046  2.18447  1.39792  0.28384  0.00000        *
      1   2.46852  3.81179  3.69884  3.12737  3.35893  3.36129  3.92104  2.70678  2.84857  2.09798  2.18889  3.46818  3.77411  3.33437  3.34890  2.79670  2.62126  2.49489  4.83323  3.61896     11 - -
          2.68618  4.42225  2.77519  2.73123  3.46354  2.40513  3.72494  3.29354  2.67741  2.69355  4.24690  2.90347  2.73739  3.18146  2.89801  2.37887  2.77519  2.98518  4.58477  3.61503
          0.02129  4.25608  4.97843  0.61958  0.77255  0.63379  0.75626
      2   2.62288  4.60540  3.07011  2.62521  3.79019  3.50999  2.98848  3.00331  2.54439  2.45521  3.40932  3.11017  3.77222  2.88373  2.62344  2.51951  2.72354  2.78785  5.14752  3.24209     12 - -
          2.68618  4.42225  2.77519  2.73123  3.46354  2.40513  3.72494  3.29354  2.67741  2.69355  4.24690  2.90347  2.73739  3.18146  2.89801  2.37887  2.77519  2.98518  4.58477  3.61503
          0.02129  4.25608  4.97843  0.61958  0.77255  0.59932  0.79669
      3   2.47350  4.68524  3.14635  2.58371  3.88837  3.34648  3.71269  3.12953  2.45006  2.73854  3.41895  2.98441  3.88955  2.83736  2.06271  2.64990  2.68572  2.82128  5.21394  3.91570     13 - -
          2.68618  4.42225  2.77519  2.73123  3.46354  2.40513  3.72494  3.29354  2.67741  2.69355  4.24690  2.90347  2.73739  3.18146  2.89801  2.37887  2.77519  2.98518  4.58477  3.61503
          0.02095  4.27205  4.99440  0.61958  0.77255  0.61501  0.77792
      4   2.42894  4.61538  3.18503  2.62447  3.53396  3.51182  3.62776  2.95445  2.48866  2.72603  3.70317  3.00486  3.24221  2.94161  2.81350  2.17985  2.67633  2.69754  5.15763  3.86994     14 - -
          2.68618  4.42225  2.77519  2.73123  3.46354  2.40513  3.72494  3.29354  2.67741  2.69355  4.24690  2.90347  2.73739  3.18146  2.89801  2.37887  2.77519  2.98518  4.58477  3.61503
          0.02095  4.27205  4.99440  0.61958  0.77255  0.61501  0.77792
      5   2.61776  4.17458  3.83142  3.25368  2.97125  3.67446  3.95733  2.29039  3.16670  2.05584  3.28436  3.55408  4.04760  3.29743  2.75514  2.58778  2.54958  2.25658  4.26758  3.57085     15 - -
          2.68618  4.42225  2.77519  2.73123  3.46354  2.40513  3.72494  3.29354  2.67741  2.69355  4.24690  2.90347  2.73739  3.18146  2.89801  2.37887  2.77519  2.98518  4.58477  3.61503
          0.02095  4.27205  4.99440  0.61958  0.77255  0.61501  0.77792
      6   2.41217  4.79295  3.05492  2.49733  4.02237  3.27913  3.37014  3.43303  2.29832  3.04798  3.50951  3.01173  3.23621  2.77110  2.94402  2.15452  2.64860  2.92568  5.30404  3.74873     16 - -
          2.68618  4.42225  2.77519  2.73123  3.46354  2.40513  3.72494  3.29354  2.67741  2.69355  4.24690  2.90347  2.73739  3.18146  2.89801  2.37887  2.77519  2.98518  4.58477  3.61503
          0.02095  4.27205  4.99440  0.61958  0.77255  0.59245  0.80513
      7   2.43169  4.20203  3.82442  3.24884  3.06226  3.68678  3.97389  2.63328  3.16557  1.73374  3.04079  3.55857  3.03512  3.42920  3.28941  2.95681  2.62828  2.28690  4.80822  3.60298     17 - -
          2.68618  4.42225  2.77519  2.73123  3.46354  2.40513  3.72494  3.29354  2.67741  2.69355  4.24690  2.90347  2.73739  3.18146  2.89801  2.37887  2.77519  2.98518  4.58477  3.61503
          0.02073  4.28231  5.00465  0.61958  0.77255  0.60260  0.79272
      8   2.36130  3.65135  3.34482  2.78122  3.40912  3.28696  3.80028  2.99292  2.74867  2.43699  3.56214  3.17997  3.47015  2.97617  2.45098  2.70655  2.57290  2.56002  5.03089  3.77458     18 - -
          2.68618  4.42225  2.77519  2.73123  3.46354  2.40513  3.72494  3.29354  2.67741  2.69355  4.24690  2.90347  2.73739  3.18146  2.89801  2.37887  2.77519  2.98518  4.58477  3.61503
          0.02073  4.28231  5.00465  0.61958  0.77255  0.60260  0.79272
      9   1.83772  4.14912  3.92947  3.34943  3.25802  3.32757  3.99257  2.40889  3.25067  2.01422  3.05255  3.61713  4.07070  3.49757  3.48190  2.88163  2.85698  2.30849  3.82467  3.55813     19 - -
          2.68618  4.42225  2.77519  2.73123  3.46354  2.40513  3.72494  3.29354  2.67741  2.69355  4.24690  2.90347  2.73739  3.18146  2.89801  2.37887  2.77519  2.98518  4.58477  3.61503
          0.02073  4.28231  5.00465  0.61958  0.77255  0.56347  0.84219
     10   2.02324  3.48355  4.03399  3.44912  3.12112  3.71657  3.61895  2.35065  3.33732  2.14876  3.09645  3.67718  3.78878  3.56562  3.53466  2.80840  2.85505  2.09250  4.72429  3.11882     20 - -
          2.68618  4.42225  2.77519  2.73123  3.46354  2.40513  3.72494  3.29354  2.67741  2.69355  4.24690  2.90347  2.73739  3.18146  2.89801  2.37887  2.77519  2.98518  4.58477  3.61503
          0.02036  4.30000  5.02234  0.61958  0.77255  0.56097  0.84550
     11   2.28100  4.08881  4.21211  3.62130  3.19077  3.35994  4.07902  2.04026  3.48432  1.94471  3.04122  3.78740  4.13208  3.68823  3.63109  3.05826  2.66754  1.94385  4.13308  3.52557     21 - -
          2.68618  4.42225  2.77519  2.73123  3.46354  2.40513  3.72494  3.29354  2.67741  2.69355  4.24690  2.90347  2.73739  3.18146  2.89801  2.37887  2.77519  2.98518  4.58477  3.61503
          0.02019  4.30863  5.03097  0.61958  0.77255  0.56940  0.83439
     12   2.23157  2.67126  3.61186  3.04399  3.43347  3.40038  3.55168  2.64073  2.98563  2.17354  3.41113  3.21191  3.26043  3.27716  3.31165  2.88040  2.69556  2.57038  4.89394  3.67044     22 - -
          2.68618  4.42225  2.77519  2.73123  3.46354  2.40513  3.72494  3.29354  2.67741  2.69355  4.24690  2.90347  2.73739  3.18146  2.89801  2.37887  2.77519  2.98518  4.58477  3.61503
          0.02019  4.30863  5.03097  0.61958  0.77255  0.55442  0.85427
     13   1.78055  3.11459  4.08009  3.50867  3.29193  3.74098  4.12210  2.42939  3.39869  1.76667  3.24826  3.73765  4.14276  3.64001  3.61115  2.94074  2.92139  2.31527  4.85799  3.66168     23 - -
          2.68618  4.42225  2.77519  2.73123  3.46354  2.40513  3.72494  3.29354  2.67741  2.69355  4.24690  2.90347  2.73739  3.18146  2.89801  2.37887  2.77519  2.98518  4.58477  3.61503
          0.05527  4.31518  3.20875  0.61958  0.77255  0.56083  0.84569
     14   2.23859  4.25179  3.28582  2.72649  3.25667  2.90577  3.78597  3.08987  2.70141  2.69708  3.63687  3.00217  3.92116  2.89104  3.11078  2.21708  2.54337  2.67154  5.09966  3.83160     24 - -
          2.68618  4.42225  2.77519  2.73123  3.46354  2.40513  3.72494  3.29354  2.67741  2.69355  4.24690  2.90347  2.73739  3.18146  2.89801  2.37887  2.77519  2.98518  4.58477  3.61503
          0.03904  4.28068  3.71087  0.61958  0.77255  0.52913  0.88945
     15   2.44855  4.37307  3.23491  2.90272  3.29791  3.29095  3.84826  2.78724  2.86074  2.30945  3.47546  3.31869  3.97818  3.01253  3.22417  2.49396  2.21618  2.46593  4.05437  3.71334     25 - -
          2.68618  4.42225  2.77519  2.73123  3.46354  2.40513  3.72494  3.29354  2.67741  2.69355  4.24690  2.90347  2.73739  3.18146  2.89801  2.37887  2.77519  2.98518  4.58477  3.61503
          0.02041  4.29790  5.02024  0.61958  0.77255  0.49274  0.94404
     16   2.28431  4.24662  3.72981  3.01355  3.02066  3.49438  3.94356  2.71804  3.08698  1.82134  2.85510  3.49819  4.04514  3.14534  3.38176  2.70716  2.67066  2.45234  4.84399  3.63018     26 - -
          2.68618  4.42225  2.77519  2.73123  3.46354  2.40513  3.72494  3.29354  2.67741  2.69355  4.24690  2.90347  2.73739  3.18146  2.89801  2.37887  2.77519  2.98518  4.58477  3.61503
          0.01958  4.33873  5.06107  0.61958  0.77255  0.49845  0.93514
     17   2.21936  4.19292  3.89890  3.15062  2.76350  3.71382  4.00168  2.63708  3.22973  1.68312  3.08560  3.60928  4.08646  3.26494  3.47725  2.80799  2.88227  2.30507  4.79768  3.59502     27 - -
          2.68618  4.42225  2.77519  2.73123  3.46354  2.40513  3.72494  3.29354  2.67741  2.69355  4.24690  2.90347  2.73739  3.18146  2.89801  2.37887  2.77519  2.98518  4.58477  3.61503
          0.01933  4.35171  5.07406  0.61958  0.77255  0.51052  0.91676
     18   2.35417  4.36941  3.27369  2.83406  3.10040  3.25005  3.87497  2.65736  2.90321  2.20782  3.47258  3.35565  2.75836  3.20572  3.25884  2.80288  2.64490  2.64318  3.87044  3.71573     28 - -
          2.68618  4.42225  2.77519  2.73123  3.46354  2.40513  3.72494  3.29354  2.67741  2.69355  4.24690  2.90347  2.73739  3.18146  2.89801  2.37887  2.77519  2.98518  4.58477  3.61503
          0.01933  4.35171  5.07406  0.61958  0.77255  0.51052  0.91676
     19   1.55785  4.42193  3.47996  2.93165  3.69400  3.50492  3.91770  3.06113  2.89052  2.76368  3.64178  3.32733  3.06278  3.20584  3.26264  2.52762  2.60870  2.58624  4.15733  3.86615     29 - -
          2.68618  4.42225  2.77519  2.73123  3.46354  2.40513  3.72494  3.29354  2.67741  2.69355  4.24690  2.90347  2.73739  3.18146  2.89801  2.37887  2.77519  2.98518  4.58477  3.61503
          0.01933  4.35171  5.07406  0.61958  0.77255  0.51052  0.91676
     20   2.19308  4.42953  3.43024  2.74956  3.18740  3.55432  3.84553  2.71519  2.82882  2.25241  3.53088  3.29661  3.31340  2.99403  3.20617  2.51022  2.43774  2.70935  5.00449  3.75828     30 - -
          2.68618  4.42225  2.77519  2.73123  3.46354  2.40513  3.72494  3.29354  2.67741  2.69355  4.24690  2.90347  2.73739  3.18146  2.89801  2.37887  2.77519  2.98518  4.58477  3.61503
          0.06717  4.35171  2.95507  0.61958  0.77255  0.50350  0.92738
     21   2.22298  4.38177  3.46477  2.81619  3.45830  3.42457  3.84887  2.62977  2.85680  2.28506  3.12307  3.31665  3.38443  2.86671  3.22209  2.47329  2.86376  2.43163  4.96045  3.72068     31 - -
          2.68618  4.42225  2.77519  2.73123  3.46354  2.40513  3.72494  3.29354  2.67741  2.69355  4.24690  2.90347  2.73739  3.18146  2.89801  2.37887  2.77519  2.98518  4.58477  3.61503
          0.02020  4.30788  5.03023  0.61958  0.77255  0.57037  0.83313
     22   2.01814  4.50753  3.34048  2.78460  3.69005  3.55594  3.82027  2.92849  2.73686  2.16979  3.62007  3.23355  3.95475  2.40940  3.12871  2.52517  2.88350  2.68474  5.09383  3.83341     32 - -
          2.68618  4.42225  2.77519  2.73123  3.46354  2.40513  3.72494  3.29354  2.67741  2.69355  4.24690  2.90347  2.73739  3.18146  2.89801  2.37887  2.77519  2.98518  4.58477  3.61503
          0.02020  4.30788  5.03023  0.61958  0.77255  0.46618  0.98724
     23   2.59838  4.79846  3.01828  2.26885  4.17549  3.33116  3.59440  3.60323  2.38156  3.07399  3.85886  2.90700  2.91206  2.18641  2.92292  2.61600  2.83985  3.26107  4.69424  3.09317     33 - -
          2.68618  4.42225  2.77519  2.73123  3.46354  2.40513  3.72494  3.29354  2.67741  2.69355  4.24690  2.90347  2.73739  3.18146  2.89801  2.37887  2.77519  2.98518  4.58477  3.61503
          0.01927  4.35464  5.07699  0.61958  0.77255  0.50628  0.92314
     24   1.55909  4.42259  3.49961  2.84768  3.68760  3.53457  3.94091  2.98008  2.91846  2.50644  3.63306  3.35466  3.98775  3.23541  3.28465  2.53818  2.60393  2.37498  5.11579  3.87375     34 - -
          2.68618  4.42225  2.77519  2.73123  3.46354  2.40513  3.72494  3.29354  2.67741  2.69355  4.24690  2.90347  2.73739  3.18146  2.89801  2.37887  2.77519  2.98518  4.58477  3.61503
          0.04020  4.35464  3.62849  0.61958  0.77255  0.50628  0.92314
     25   1.83492  4.81590  2.91325  2.46090  4.04571  3.26623  3.69393  3.45731  2.50405  3.07113  3.89074  2.93049  3.75303  2.57522  2.96318  2.50808  2.88066  3.00154  4.70127  3.47040     35 - -
          2.68618  4.42225  2.77519  2.73123  3.46354  2.40513  3.72494  3.29354  2.67741  2.69355  4.24690  2.90347  2.73739  3.18146  2.89801  2.37887  2.77519  2.98518  4.58477  3.61503
          0.05498  4.33412  3.20943  0.61958  0.77255  0.53530  0.88067
     26   2.26912  5.09769  2.46967  2.23595  4.41527  3.07227  3.64632  3.88002  2.41389  3.39762  4.16185  2.81274  2.90475  2.65656  2.90570  2.46433  2.52151  3.47685  5.56229  4.16766     36 - -
          2.68618  4.42225  2.77519  2.73123  3.46354  2.40513  3.72494  3.29354  2.67741  2.69355  4.24690  2.90347  2.73739  3.18146  2.89801  2.37887  2.77519  2.98518  4.58477  3.61503
          0.06598  4.29951  2.99020  0.61958  0.77255  0.58113  0.81932
     27   2.59391  5.27435  1.68144  2.16202  4.58595  3.21630  3.71356  4.06615  2.54324  3.57003  4.35050  2.83509  3.87272  2.12287  3.05877  2.73730  3.04045  3.44344  5.72887  4.30179     37 - -
          2.68618  4.42225  2.77519  2.73123  3.46354  2.40513  3.72494  3.29354  2.67741  2.69355  4.24690  2.90347  2.73739  3.18146  2.89801  2.37887  2.77519  2.98518  4.58477  3.61503
          0.02131  4.25484  4.97719  0.61958  0.77255  0.59609  0.80065
     28   2.23777  4.88394  3.00186  2.37345  4.14023  3.16513  3.65473  3.30306  2.30648  3.12869  3.95359  2.91953  2.84875  2.72402  2.79412  2.38933  2.79567  3.08402  5.37847  4.03224     38 - -
          2.68618  4.42225  2.77519  2.73123  3.46354  2.40513  3.72494  3.29354  2.67741  2.69355  4.24690  2.90347  2.73739  3.18146  2.89801  2.37887  2.77519  2.98518  4.58477  3.61503
          0.03726  4.27302  3.78816  0.61958  0.77255  0.61385  0.77928
     29   2.33247  5.02355  2.53519  2.22358  4.32022  3.30043  3.62171  3.58196  2.38192  2.90999  4.07884  2.60813  3.81896  2.40650  2.86554  2.49975  2.86869  3.26483  5.48692  4.10629     39 - -
          2.68618  4.42225  2.77519  2.73123  3.46354  2.40513  3.72494  3.29354  2.67741  2.69355  4.24690  2.90347  2.73739  3.18146  2.89801  2.37887  2.77519  2.98518  4.58477  3.61503
          0.25489  4.25703  1.55670  0.61958  0.77255  0.56005  0.84672
     30   2.05811  5.09153  2.10959  2.17655  4.40806  3.32318  3.67050  3.86772  2.51647  3.40976  4.20760  2.70545  3.81360  2.70697  3.02441  2.27584  2.96250  3.48005  5.59964  4.19728     40 - -
          2.68618  4.42225  2.77519  2.73123  3.46354  2.40513  3.72494  3.29354  2.67741  2.69355  4.24690  2.90347  2.73739  3.18146  2.89801  2.37887  2.77519  2.98518  4.58477  3.61503
          0.04573  4.07143  3.58839  0.61958  0.77255  0.44394  1.02584
     31   2.55936  4.48609  3.17657  2.67475  3.64895  3.03089  3.78920  2.70044  2.72427  2.59754  3.54571  2.84294  3.93637  2.94440  3.12436  2.78240  2.64370  2.02960  5.05099  3.78987     41 - -
          2.68618  4.42225  2.77519  2.73123  3.46354  2.40513  3.72494  3.29354  2.67741  2.69355  4.24690  2.90347  2.73739  3.18146  2.89801  2.37887  2.77519  2.98518  4.58477  3.61503
          0.02088  4.27533  4.99768  0.61958  0.77255  0.56338  0.84230
     32   2.61073  5.20624  2.42816  1.75213  4.52925  3.25084  3.66754  4.00853  2.44925  3.50397  4.26453  2.88128  3.61373  2.13638  2.95134  2.67985  2.70549  3.54116  5.65231  4.23747     42 - -
          2.68618  4.42225  2.77519  2.73123  3.46354  2.40513  3.72494  3.29354  2.67741  2.69355  4.24690  2.90347  2.73739  3.18146  2.89801  2.37887  2.77519  2.98518  4.58477  3.61503
          0.02042  4.29709  5.01944  0.61958  0.77255  0.58420  0.81543
     33   1.94116  4.64363  3.18082  2.60731  3.91313  3.46943  3.76522  3.30305  2.61836  2.81428  3.80001  3.11473  3.67121  2.73681  3.04962  2.09748  2.58480  2.80221  5.24810  3.95449     43 - -
          2.68618  4.42225  2.77519  2.73123  3.46354  2.40513  3.72494  3.29354  2.67741  2.69355  4.24690  2.90347  2.73739  3.18146  2.89801  2.37887  2.77519  2.98518  4.58477  3.61503
          0.02042  4.29709  5.01944  0.61958  0.77255  0.58420  0.81543
     34   2.74766  4.31188  4.33815  3.76041  2.93661  3.99922  4.31685  2.26347  3.64311  1.19614  3.16337  3.98491  3.44144  3.84649  3.82145  3.29888  3.09875  2.11734  4.93091  3.76389     44 - -
          2.68618  4.42225  2.77519  2.73123  3.46354  2.40513  3.72494  3.29354  2.67741  2.69355  4.24690  2.90347  2.73739  3.18146  2.89801  2.37887  2.77519  2.98518  4.58477  3.61503
          0.02042  4.29709  5.01944  0.61958  0.77255  0.54974  0.86062
     35   2.50849  5.18410  2.56308  2.17518  4.52361  3.43777  3.63736  3.99852  1.74009  3.47975  4.23154  2.70539  3.84662  2.60121  2.50197  2.66300  2.93237  3.57286  5.61128  4.21275     45 - -
          2.68618  4.42225  2.77519  2.73123  3.46354  2.40513  3.72494  3.29354  2.67741  2.69355  4.24690  2.90347  2.73739  3.18146  2.89801  2.37887  2.77519  2.98518  4.58477  3.61503
          0.05479  4.31242  3.22099  0.61958  0.77255  0.56446  0.84088
     36   2.41979  5.16157  2.44549  2.19302  4.49498  3.41442  3.62375  3.97394  2.23632  3.45982  4.20857  2.66091  3.63848  2.12447  2.59539  2.63502  2.90601  3.54659  5.59726  4.19056     46 - -
          2.68618  4.42225  2.77519  2.73123  3.46354  2.40513  3.72494  3.29354  2.67741  2.69355  4.24690  2.90347  2.73739  3.18146  2.89801  2.37887  2.77519  2.98518  4.58477  3.61503
          0.02081  4.27844  5.00079  0.61958  0.77255  0.60730  0.78706
     37   2.86247  5.25305  2.98984  1.76455  4.62637  3.53936  3.67349  4.05763  2.16730  3.52099  4.31201  3.01515  3.94732  2.06446  2.01280  2.82521  3.07594  3.66512  5.62176  4.29686     47 - -
          2.68618  4.42225  2.77519  2.73123  3.46354  2.40513  3.72494  3.29354  2.67741  2.69355  4.24690  2.90347  2.73739  3.18146  2.89801  2.37887  2.77519  2.98518  4.58477  3.61503
          0.02081  4.27844  5.00079  0.61958  0.77255  0.60730  0.78706
     38   3.14027  4.52558  4.69623  4.14103  3.35369  4.35061  4.74529  2.03258  4.00472  0.98762  3.18117  4.37498  4.64747  4.20639  4.17375  3.68717  2.86763  1.92785  5.25710  4.13040     48 - -
          2.68618  4.42225  2.77519  2.73123  3.46354  2.40513  3.72494  3.29354  2.67741  2.69355  4.24690  2.90347  2.73739  3.18146  2.89801  2.37887  2.77519  2.98518  4.58477  3.61503
          0.02081  4.27844  5.00079  0.61958  0.77255  0.60730  0.78706
     39   2.50471  4.69435  3.12464  2.27447  3.89776  3.49483  3.70928  2.87194  2.55125  2.51126  3.38808  2.73399  3.69176  2.64979  2.99438  2.57432  2.57524  3.00594  5.22308  3.91923     49 - -
          2.68618  4.42225  2.77519  2.73123  3.46354  2.40513  3.72494  3.29354  2.67741  2.69355  4.24690  2.90347  2.73739  3.18146  2.89801  2.37887  2.77519  2.98518  4.58477  3.61503
          0.02081  4.27844  5.00079  0.61958  0.77255  0.60730  0.78706
     40   2.55856  5.05777  2.83849  1.88315  4.36456  3.43153  3.62703  3.82031  2.37100  3.34454  3.76843  2.91716  3.82941  2.28069  2.62282  2.63697  2.45887  3.42809  5.51296  4.13137     50 - -
          2.68618  4.42225  2.77519  2.73123  3.46354  2.40513  3.72494  3.29354  2.67741  2.69355  4.24690  2.90347  2.73739  3.18146  2.89801  2.37887  2.77519  2.98518  4.58477  3.61503
          0.02081  4.27844  5.00079  0.61958  0.77255  0.60730  0.78706
     41   3.12635  4.58614  4.41730  3.84280  3.22039  4.24326  4.50194  2.21666  3.65441  0.92754  2.90362  4.14570  4.52336  3.14352  3.85713  3.54898  3.34945  2.49992  5.09937  3.97127     51 - -
          2.68618  4.42225  2.77519  2.73123  3.46354  2.40513  3.72494  3.29354  2.67741  2.69355  4.24690  2.90347  2.73739  3.18146  2.89801  2.37887  2.77519  2.98518  4.58477  3.61503
          0.02081  4.27844  5.00079  0.61958  0.77255  0.57416  0.82822
     42   2.61610  5.05130  2.97050  2.22671  4.35724  3.45911  3.63638  3.80303  1.80987  3.33102  3.12653  2.72605  3.85126  2.44712  2.73708  2.66595  2.73632  3.42158  5.49996  4.13485     52 - -
          2.68618  4.42225  2.77519  2.73123  3.46354  2.40513  3.72494  3.29354  2.67741  2.69355  4.24690  2.90347  2.73739  3.18146  2.89801  2.37887  2.77519  2.98518  4.58477  3.61503
          0.02050  4.29346  5.01580  0.61958  0.77255  0.58878  0.80970
     43   2.53502  5.14137  3.07355  2.48905  4.48815  3.53055  3.44741  3.91751  2.07627  3.41299  4.19981  3.01766  3.91707  1.88571  2.07066  2.57844  3.00061  3.53721  5.54305  4.21566     53 - -
          2.68618  4.42225  2.77519  2.73123  3.46354  2.40513  3.72494  3.29354  2.67741  2.69355  4.24690  2.90347  2.73739  3.18146  2.89801  2.37887  2.77519  2.98518  4.58477  3.61503
          0.06968  4.29346  2.92533  0.61958  0.77255  0.58878  0.80970
     44   2.47868  4.63801  3.16481  2.60259  3.83135  3.50291  3.61224  2.99732  2.56718  2.72037  3.53094  2.82380  3.88918  2.72570  2.26401  2.62156  2.78214  2.53262  5.17370  3.88253     54 - -
          2.68618  4.42225  2.77519  2.73123  3.46354  2.40513  3.72494  3.29354  2.67741  2.69355  4.24690  2.90347  2.73739  3.18146  2.89801  2.37887  2.77519  2.98518  4.58477  3.61503
          0.02152  4.24530  4.96765  0.61958  0.77255  0.64610  0.74251
     45   2.66275  4.16241  4.01625  3.43728  3.19976  3.75120  4.02543  2.32192  3.32534  2.14483  3.02984  3.30104  4.11767  3.56712  3.53968  3.03380  2.89522  1.98733  4.73390  2.09339     55 - -
          2.68618  4.42225  2.77519  2.73123  3.46354  2.40513  3.72494  3.29354  2.67741  2.69355  4.24690  2.90347  2.73739  3.18146  2.89801  2.37887  2.77519  2.98518  4.58477  3.61503
          0.02152  4.24530  4.96765  0.61958  0.77255  0.64610  0.74251
     46   2.40652  5.19824  2.25458  1.72870  4.52202  3.39909  3.40799  4.00162  2.33244  3.49224  4.25154  2.86709  3.83536  2.62517  2.72703  2.66528  2.94691  3.57879  5.63590  4.22270     56 - -
          2.68618  4.42225  2.77519  2.73123  3.46354  2.40513  3.72494  3.29354  2.67741  2.69355  4.24690  2.90347  2.73739  3.18146  2.89801  2.37887  2.77519  2.98518  4.58477  3.61503
          0.02152  4.24530  4.96765  0.61958  0.77255  0.64610  0.74251
     47   2.29250  4.91985  2.98202  2.24383  4.19388  3.44959  3.65292  3.61924  2.40824  3.19485  3.99514  2.96761  3.84839  2.11081  2.62975  2.52395  2.88488  2.77473  5.40847  4.06266     57 - -
          2.68618  4.42225  2.77519  2.73123  3.46354  2.40513  3.72494  3.29354  2.67741  2.69355  4.24690  2.90347  2.73739  3.18146  2.89801  2.37887  2.77519  2.98518  4.58477  3.61503
          0.04495  4.24530  3.51915  0.61958  0.77255  0.64610  0.74251
     48   2.75749  4.97712  2.94222  2.29770  4.19236  3.48578  3.69824  3.64319  2.40787  3.21589  4.05748  3.00915  3.91034  1.53733  2.80366  2.77094  2.98911  3.07229  5.42141  3.74056     58 - -
          2.68618  4.42225  2.77519  2.73123  3.46354  2.40513  3.72494  3.29354  2.67741  2.69355  4.24690  2.90347  2.73739  3.18146  2.89801  2.37887  2.77519  2.98518  4.58477  3.61503
          0.02203  4.22237  4.94472  0.61958  0.77255  0.67138  0.71540
     49   2.56890  4.84266  2.88265  2.41091  4.09170  3.44870  3.67028  3.25707  2.46239  3.10841  3.92507  2.88471  3.85267  1.82941  2.91584  2.61037  2.87819  2.75822  5.35107  4.01683     59 - -
          2.68618  4.42225  2.77519  2.73123  3.46354  2.40513  3.72494  3.29354  2.67741  2.69355  4.24690  2.90347  2.73739  3.18146  2.89801  2.37887  2.77519  2.98518  4.58477  3.61503
          0.02203  4.22237  4.94472  0.61958  0.77255  0.67138  0.71540
     50   2.64109  5.14300  2.86211  2.42320  4.49270  3.47112  3.62051  3.93998  1.86820  3.42452  4.19613  2.68536  3.86522  2.31957  2.06692  2.70077  2.85781  3.53914  5.54993  4.19561     60 - -
          2.68618  4.42225  2.77519  2.73123  3.46354  2.40513  3.72494  3.29354  2.67741  2.69355  4.24690  2.90347  2.73739  3.18146  2.89801  2.37887  2.77519  2.98518  4.58477  3.61503
          0.02203  4.22237  4.94472  0.61958  0.77255  0.67138  0.71540
     51   1.96208  4.72562  3.12632  2.56179  3.94787  3.49102  3.69227  3.08064  2.42485  2.88547  3.81142  3.05844  3.88002  2.48214  2.45895  2.71080  2.78348  2.94013  5.24637  3.94537     61 - -
          2.68618  4.42225  2.77519  2.73123  3.46354  2.40513  3.72494  3.29354  2.67741  2.69355  4.24690  2.90347  2.73739  3.18146  2.89801  2.37887  2.77519  2.98518  4.58477  3.61503
          0.02203  4.22237  4.94472  0.61958  0.77255  0.67138  0.71540
     52   3.38073  4.65532  5.14415  4.59539  3.31896  4.74562  5.13725  1.40916  4.46571  1.07374  3.05143  4.81509  4.92523  4.57259  4.56909  4.11477  3.61206  1.91063  5.41322  4.33674     62 - -
          2.68618  4.42225  2.77519  2.73123  3.46354  2.40513  3.72494  3.29354  2.67741  2.69355  4.24690  2.90347  2.73739  3.18146  2.89801  2.37887  2.77519  2.98518  4.58477  3.61503
          0.02203  4.22237  4.94472  0.61958  0.77255  0.67138  0.71540
     53   2.28863  4.99565  2.69041  2.37962  4.28757  3.42269  3.10164  3.73511  2.26787  3.27612  3.15776  2.68082  3.81605  2.61117  2.49243  2.62238  2.86138  3.35770  5.45959  4.08739     63 - -
          2.68618  4.42225  2.77519  2.73123  3.46354  2.40513  3.72494  3.29354  2.67741  2.69355  4.24690  2.90347  2.73739  3.18146  2.89801  2.37887  2.77519  2.98518  4.58477  3.61503
          0.02203  4.22237  4.94472  0.61958  0.77255  0.67138  0.71540
     54   2.28192  4.83279  2.86460  2.23316  4.07288  3.44403  3.42224  3.48891  2.48175  3.09486  3.91178  2.82802  3.84903  2.75061  2.94536  2.37472  2.87295  2.35107  5.34176  4.00622     64 - -
          2.68618  4.42225  2.77519  2.73123  3.46354  2.40513  3.72494  3.29354  2.67741  2.69355  4.24690  2.90347  2.73739  3.18146  2.89801  2.37887  2.77519  2.98518  4.58477  3.61503
          0.04897  4.22237  3.40740  0.61958  0.77255  0.67138  0.71540
     55   2.99781  4.52829  4.10946  3.57409  3.10910  4.01051  3.54510  2.59385  3.30438  1.00534  3.01509  3.86948  4.35435  3.67503  3.52141  3.33227  3.23177  2.58470  4.84459  3.51705     65 - -
          2.68618  4.42225  2.77519  2.73123  3.46354  2.40513  3.72494  3.29354  2.67741  2.69355  4.24690  2.90347  2.73739  3.18146  2.89801  2.37887  2.77519  2.98518  4.58477  3.61503
          0.02262  4.19602  4.91837  0.61958  0.77255  0.69898  0.68735
     56   2.79363  5.51535  1.99936  1.18205  4.80911  3.33444  3.80013  4.31470  2.74048  3.80454  4.62389  2.79143  3.91199  2.70699  3.30186  2.85545  3.22578  3.88708  5.96234  4.47997     66 - -
          2.68618  4.42225  2.77519  2.73123  3.46354  2.40513  3.72494  3.29354  2.67741  2.69355  4.24690  2.90347  2.73739  3.18146  2.89801  2.37887  2.77519  2.98518  4.58477  3.61503
          0.02262  4.19602  4.91837  0.61958  0.77255  0.69898  0.68735
     57   2.60163  4.93635  3.01620  2.33752  4.21433  3.46193  3.63252  3.63712  2.28053  3.20072  3.21026  2.88370  3.85049  1.99361  2.41985  2.67632  2.89136  3.15714  5.40065  4.06497     67 - -
          2.68618  4.42225  2.77519  2.73123  3.46354  2.40513  3.72494  3.29354  2.67741  2.69355  4.24690  2.90347  2.73739  3.18146  2.89801  2.37887  2.77519  2.98518  4.58477  3.61503
          0.02262  4.19602  4.91837  0.61958  0.77255  0.69898  0.68735
     58   2.92863  5.12664  3.31403  2.69150  4.49693  3.63459  3.66563  3.87731  2.02531  3.37080  4.20809  3.14887  4.00792  1.95005  1.55544  2.92927  3.12192  3.19498  5.48494  4.24313     68 - -
          2.68618  4.42225  2.77519  2.73123  3.46354  2.40513  3.72494  3.29354  2.67741  2.69355  4.24690  2.90347  2.73739  3.18146  2.89801  2.37887  2.77519  2.98518  4.58477  3.61503
          0.02262  4.19602  4.91837  0.61958  0.77255  0.69898  0.68735
     59   3.21667  4.52302  4.92855  4.40352  3.50593  4.56546  5.04093  1.81245  4.27657  1.56392  3.31646  4.62292  4.83459  4.49761  4.44666  3.93588  3.46770  1.04660  5.48817  4.31662     69 - -
          2.68618  4.42225  2.77519  2.73123  3.46354  2.40513  3.72494  3.29354  2.67741  2.69355  4.24690  2.90347  2.73739  3.18146  2.89801  2.37887  2.77519  2.98518  4.58477  3.61503
          0.02262  4.19602  4.91837  0.61958  0.77255  0.69898  0.68735
     60   2.50219  4.87483  3.00153  2.44285  4.13690  3.17094  3.63705  3.31177  2.34626  3.14234  3.94600  2.79404  3.83434  2.42870  2.25233  2.65005  2.57507  3.00744  5.36398  4.02383     70 - -
          2.68618  4.42225  2.77519  2.73123  3.46354  2.40513  3.72494  3.29354  2.67741  2.69355  4.24690  2.90347  2.73739  3.18146  2.89801  2.37887  2.77519  2.98518  4.58477  3.61503
          0.02262  4.19602  4.91837  0.61958  0.77255  0.69898  0.68735
     61   2.32394  5.17587  2.33846  2.19381  4.49367  3.23677  3.64341  3.96996  2.42711  3.46994  4.23542  2.48131  3.82523  2.08504  2.82080  2.65986  2.94191  3.55409  5.62216  4.20995     71 - -
          2.68618  4.42225  2.77519  2.73123  3.46354  2.40513  3.72494  3.29354  2.67741  2.69355  4.24690  2.90347  2.73739  3.18146  2.89801  2.37887  2.77519  2.98518  4.58477  3.61503
          0.02262  4.19602  4.91837  0.61958  0.77255  0.69898  0.68735
     62   2.79258  4.26586  4.17999  3.60225  3.20172  3.90118  3.63360  2.41381  3.45853  1.46774  2.77750  3.84919  4.24541  3.70479  3.65690  3.19547  3.02459  1.76002  4.85256  3.65752     72 - -
          2.68618  4.42225  2.77519  2.73123  3.46354  2.40513  3.72494  3.29354  2.67741  2.69355  4.24690  2.90347  2.73739  3.18146  2.89801  2.37887  2.77519  2.98518  4.58477  3.61503
          0.02262  4.19602  4.91837  0.61958  0.77255  0.69898  0.68735
     63   2.78295  5.14701  2.70240  1.45428  4.45893  3.41255  3.70413  3.89262  2.45655  3.43222  4.24535  2.91020  3.88353  2.24243  2.89900  2.75446  2.90534  3.29551  5.61697  4.23953     73 - -
          2.68618  4.42225  2.77519  2.73123  3.46354  2.40513  3.72494  3.29354  2.67741  2.69355  4.24690  2.90347  2.73739  3.18146  2.89801  2.37887  2.77519  2.98518  4.58477  3.61503
          0.02262  4.19602  4.91837  0.61958  0.77255  0.69898  0.68735
     64   2.33388  4.85709  2.75156  2.12346  4.10709  3.21651  3.63969  3.53033  2.43066  2.92097  2.86798  2.95440  3.61363  2.70547  2.82173  2.60411  2.84957  3.19577  5.35250  4.00805     74 - -
          2.68618  4.42225  2.77519  2.73123  3.46354  2.40513  3.72494  3.29354  2.67741  2.69355  4.24690  2.90347  2.73739  3.18146  2.89801  2.37887  2.77519  2.98518  4.58477  3.61503
          0.02262  4.19602  4.91837  0.61958  0.77255  0.69898  0.68735
     65   2.22657  4.91212  2.96941  2.36396  4.18334  3.43335  3.47400  3.61333  2.38739  3.18410  3.97984  2.80435  3.82711  2.35640  2.48425  2.48990  2.76154  2.93246  5.39444  4.04421     75 - -
          2.68510  4.42312  2.77574  2.73169  3.46441  2.40386  3.72581  3.29385  2.67815  2.69349  4.24726  2.90421  2.73681  3.18097  2.89741  2.37933  2.77548  2.98449  4.58564  3.61563
          0.37958  1.17590  4.91837  2.55645  0.08075  0.69898  0.68735
     66   2.44382  4.73262  2.54698  2.55404  4.36503  3.15715  3.87499  3.79934  2.75455  3.40243  4.21566  3.02813  1.66478  3.04712  3.21762  2.29724  2.79775  3.37552  5.62507  4.28921    115 - -
          2.68618  4.42225  2.77519  2.73123  3.46354  2.40513  3.72494  3.29354  2.67741  2.69355  4.24690  2.90347  2.73739  3.18146  2.89801  2.37887  2.77519  2.98518  4.58477  3.61503
          0.04026  4.19602  3.71299  0.61958  0.77255  0.69898  0.68735
     67   2.07350  4.63608  3.12335  2.56687  3.85179  2.89495  3.69895  3.11769  2.54937  2.81617  3.52919  2.86100  3.76938  2.72244  2.96465  2.50438  2.67746  2.86793  5.18597  3.88817    116 - -
          2.68618  4.42225  2.77519  2.73123  3.46354  2.40513  3.72494  3.29354  2.67741  2.69355  4.24690  2.90347  2.73739  3.18146  2.89801  2.37887  2.77519  2.98518  4.58477  3.61503
          0.02302  4.17878  4.90113  0.61958  0.77255  0.71626  0.67056
     68   1.88285  4.53887  3.21057  2.66353  3.79951  3.34472  3.75804  3.18203  2.63736  2.70352  3.48444  3.12517  3.53726  2.82604  3.05421  2.42053  2.45640  2.89973  5.16006  3.88132    117 - -
          2.68618  4.42225  2.77519  2.73123  3.46354  2.40513  3.72494  3.29354  2.67741  2.69355  4.24690  2.90347  2.73739  3.18146  2.89801  2.37887  2.77519  2.98518  4.58477  3.61503
          0.02302  4.17878  4.90113  0.61958  0.77255  0.71626  0.67056
     69   2.39540  4.75817  3.03228  2.51948  4.05533  3.42580  3.69727  3.46271  2.44681  3.07743  3.90299  2.90447  2.12381  2.67716  2.81008  2.60303  2.81498  2.94592  5.32783  4.01269    118 - -
          2.68618  4.42225  2.77519  2.73123  3.46354  2.40513  3.72494  3.29354  2.67741  2.69355  4.24690  2.90347  2.73739  3.18146  2.89801  2.37887  2.77519  2.98518  4.58477  3.61503
          0.02302  4.17878  4.90113  0.61958  0.77255  0.71626  0.67056
     70   1.95810  4.74146  3.03849  2.50267  4.01090  3.27277  3.68121  3.21757  2.39409  3.03853  3.86227  2.90338  2.95923  2.70342  2.94087  2.50822  2.79632  3.07406  5.29639  3.97666    119 - -
          2.68618  4.42225  2.77519  2.73123  3.46354  2.40513  3.72494  3.29354  2.67741  2.69355  4.24690  2.90347  2.73739  3.18146  2.89801  2.37887  2.77519  2.98518  4.58477  3.61503
          0.02302  4.17878  4.90113  0.61958  0.77255  0.71626  0.67056
     71   2.42383  4.65614  3.09287  2.58224  4.02790  3.20106  3.74777  3.43223  2.45001  2.99301  3.89171  2.93115  2.10574  2.92537  3.00629  2.48531  2.60334  2.96907  5.32625  4.02100    120 - -
          2.68618  4.42225  2.77519  2.73123  3.46354  2.40513  3.72494  3.29354  2.67741  2.69355  4.24690  2.90347  2.73739  3.18146  2.89801  2.37887  2.77519  2.98518  4.58477  3.61503
          0.02302  4.17878  4.90113  0.61958  0.77255  0.71626  0.67056
     72   2.21855  4.93030  2.94380  2.41362  4.23318  2.85189  3.63461  3.66731  1.95028  3.15832  4.02043  2.79034  3.59535  2.68649  2.79903  2.64046  2.69164  3.30584  5.42792  4.07475    121 - -
          2.68618  4.42225  2.77519  2.73123  3.46354  2.40513  3.72494  3.29354  2.67741  2.69355  4.24690  2.90347  2.73739  3.18146  2.89801  2.37887  2.77519  2.98518  4.58477  3.61503
          0.02302  4.17878  4.90113  0.61958  0.77255  0.71626  0.67056
     73   2.25688  4.89446  2.87628  2.41943  4.18043  3.06108  3.63494  3.61043  2.40054  3.18377  3.98041  2.84837  3.82213  2.57464  2.20414  2.56444  2.80986  2.98288  5.39616  4.04628    122 - -
          2.68618  4.42225  2.77519  2.73123  3.46354  2.40513  3.72494  3.29354  2.67741  2.69355  4.24690  2.90347  2.73739  3.18146  2.89801  2.37887  2.77519  2.98518  4.58477  3.61503
          0.02302  4.17878  4.90113  0.61958  0.77255  0.71626  0.67056
     74   2.39848  4.53087  3.21587  2.66361  3.73781  2.76773  3.74471  3.01421  2.63368  2.16913  3.65204  2.93221  3.42501  2.97182  2.87951  2.63488  2.70528  2.85135  5.10966  3.83484    123 - -
          2.68618  4.42225  2.77519  2.73123  3.46354  2.40513  3.72494  3.29354  2.67741  2.69355  4.24690  2.90347  2.73739  3.18146  2.89801  2.37887  2.77519  2.98518  4.58477  3.61503
          0.03370  4.17878  4.02758  0.61958  0.77255  0.71626  0.67056
     75   2.06222  4.33703  3.46590  2.92744  3.67671  2.79848  3.90695  2.92244  2.88691  2.62241  3.62063  3.29785  3.89744  3.19833  3.25239  2.53862  2.10982  2.34882  5.09747  3.85742    124 - -
          2.68618  4.42225  2.77519  2.73123  3.46354  2.40513  3.72494  3.29354  2.67741  2.69355  4.24690  2.90347  2.73739  3.18146  2.89801  2.37887  2.77519  2.98518  4.58477  3.61503
          0.02326  4.16835  4.89070  0.61958  0.77255  0.72643  0.66094
     76   2.35762  4.85139  2.99701  2.44718  4.14608  2.72329  3.64383  3.56956  1.97002  3.15251  3.70876  2.96359  3.70270  2.78415  2.72514  2.46954  2.68550  3.22443  5.37268  4.03348    125 - -
          2.68618  4.42225  2.77519  2.73123  3.46354  2.40513  3.72494  3.29354  2.67741  2.69355  4.24690  2.90347  2.73739  3.18146  2.89801  2.37887  2.77519  2.98518  4.58477  3.61503
          0.06908  4.16835  2.97071  0.61958  0.77255  0.72643  0.66094
     77   2.36638  4.54247  3.15123  2.68988  4.07442  3.28824  3.83380  3.47357  2.65828  3.11605  3.95192  3.11552  3.82514  2.87602  2.91461  1.77325  2.02517  3.11218  5.37887  4.09547    126 - -
          2.68618  4.42225  2.77519  2.73123  3.46354  2.40513  3.72494  3.29354  2.67741  2.69355  4.24690  2.90347  2.73739  3.18146  2.89801  2.37887  2.77519  2.98518  4.58477  3.61503
          0.12708  4.12361  2.27153  0.61958  0.77255  0.76778  0.62370
     78   1.81468  4.56653  2.92285  2.41777  4.13750  3.22692  3.84863  3.49828  2.71007  3.17193  4.02749  3.04751  2.13554  3.05030  3.11645  2.62140  2.86930  3.13421  5.44671  4.15141    127 - -
          2.68618  4.42225  2.77519  2.73123  3.46354  2.40513  3.72494  3.29354  2.67741  2.69355  4.24690  2.90347  2.73739  3.18146  2.89801  2.37887  2.77519  2.98518  4.58477  3.61503
          0.05079  4.02347  3.45366  0.61958  0.77255  0.80110  0.59572
     79   1.88012  4.30236  3.45644  2.92825  3.64411  3.38458  3.90068  2.85726  2.86252  2.53758  3.21693  3.29112  3.88207  3.19297  3.21447  2.59447  2.12325  2.60420  5.08405  3.84543    128 - -
          2.68618  4.42225  2.77519  2.73123  3.46354  2.40513  3.72494  3.29354  2.67741  2.69355  4.24690  2.90347  2.73739  3.18146  2.89801  2.37887  2.77519  2.98518  4.58477  3.61503
          0.02679  4.02881  4.75115  0.61958  0.77255  0.79150  0.60361
     80   2.66160  5.08910  2.30173  2.06227  4.38997  2.57325  3.61071  3.51335  2.29623  3.37487  4.15190  2.82756  3.79158  2.46488  2.89203  2.62849  2.90055  3.45752  5.54459  4.14517    129 - -
          2.68618  4.42225  2.77519  2.73123  3.46354  2.40513  3.72494  3.29354  2.67741  2.69355  4.24690  2.90347  2.73739  3.18146  2.89801  2.37887  2.77519  2.98518  4.58477  3.61503
          0.02596  4.05988  4.78223  0.61958  0.77255  0.82101  0.57980
     81   2.35058  4.21693  3.55854  2.99108  3.12851  3.25755  3.84438  2.69673  2.90546  2.33693  3.05631  3.35904  3.73369  3.22162  3.25457  2.51747  2.71862  2.09886  4.82319  3.60077    130 - -
          2.68618  4.42225  2.77519  2.73123  3.46354  2.40513  3.72494  3.29354  2.67741  2.69355  4.24690  2.90347  2.73739  3.18146  2.89801  2.37887  2.77519  2.98518  4.58477  3.61503
          0.02596  4.05988  4.78223  0.61958  0.77255  0.82101  0.57980
     82   2.65793  4.87221  3.02337  2.46920  4.15819  3.44474  3.61711  3.56853  2.10010  3.14220  3.95713  2.97467  2.52962  2.55029  2.42364  2.64662  2.84263  2.94585  5.34812  4.03328    131 - -
          2.68618  4.42225  2.77519  2.73123  3.46354  2.40513  3.72494  3.29354  2.67741  2.69355  4.24690  2.90347  2.73739  3.18146  2.89801  2.37887  2.77519  2.98518  4.58477  3.61503
          0.02596  4.05988  4.78223  0.61958  0.77255  0.78655  0.60773
     83   2.59458  4.72985  2.92550  2.47065  3.95773  2.98116  3.64040  3.36310  2.23163  2.72560  3.81094  2.95790  3.82305  2.65492  2.79993  2.44503  2.82652  2.56642  5.24502  3.92730    132 - -
          2.68618  4.42225  2.77519  2.73123  3.46354  2.40513  3.72494  3.29354  2.67741  2.69355  4.24690  2.90347  2.73739  3.18146  2.89801  2.37887  2.77519  2.98518  4.58477  3.61503
          0.10791  4.07928  2.46073  0.61958  0.77255  0.67007  0.71677
     84   2.52585  4.61974  3.09209  2.45662  3.81848  3.17150  3.66704  3.12245  2.51701  2.77308  3.36513  2.48015  3.83785  2.77238  2.95551  2.51000  2.65945  2.80306  5.15324  3.49676    133 - -
          2.68495  4.42287  2.77554  2.73169  3.46416  2.40500  3.72556  3.29407  2.67767  2.69379  4.24729  2.90360  2.73664  3.18115  2.89840  2.37882  2.77464  2.98496  4.58539  3.61565
          0.69770  0.70507  4.80390  1.93075  0.15670  0.60700  0.78742
     85   2.51252  4.89883  2.91634  2.42194  4.23615  2.41511  3.66572  3.67246  2.34975  3.24171  4.03596  2.72833  2.92417  2.64865  2.91561  2.31430  2.87367  3.18531  5.44952  4.09383    146 - -
          2.68618  4.42225  2.77519  2.73123  3.46354  2.40513  3.72494  3.29354  2.67741  2.69355  4.24690  2.90347  2.73739  3.18146  2.89801  2.37887  2.77519  2.98518  4.58477  3.61503
          0.13522  4.19377  2.19476  0.61958  0.77255  0.68027  0.70619
     86   2.13632  4.72444  2.98093  2.23938  4.00653  2.88291  3.66993  3.41512  2.49176  3.03519  3.85951  2.97956  3.53306  2.70828  2.94456  2.53347  2.77866  2.70828  5.29332  3.97119    147 - -
          2.68618  4.42225  2.77519  2.73123  3.46354  2.40513  3.72494  3.29354  2.67741  2.69355  4.24690  2.90347  2.73739  3.18146  2.89801  2.37887  2.77519  2.98518  4.58477  3.61503
          0.02505  4.09540  4.81775  0.61958  0.77255  0.79211  0.60310
     87   2.15099  4.74276  2.99305  2.47063  4.06431  2.89777  3.66535  3.48028  2.37475  3.08640  3.90150  2.97410  3.63490  2.45210  2.91565  2.45448  2.55751  3.02982  5.32893  4.00191    148 - -
          2.68618  4.42225  2.77519  2.73123  3.46354  2.40513  3.72494  3.29354  2.67741  2.69355  4.24690  2.90347  2.73739  3.18146  2.89801  2.37887  2.77519  2.98518  4.58477  3.61503
          0.02505  4.09540  4.81775  0.61958  0.77255  0.79211  0.60310
     88   1.94057  4.39792  3.29858  2.78867  3.83271  2.90542  3.85369  2.94311  2.76697  2.89148  3.74984  3.18465  3.43569  3.03180  3.15892  2.59469  2.00923  2.88870  5.20683  3.94743    149 - -
          2.68618  4.42225  2.77519  2.73123  3.46354  2.40513  3.72494  3.29354  2.67741  2.69355  4.24690  2.90347  2.73739  3.18146  2.89801  2.37887  2.77519  2.98518  4.58477  3.61503
          0.02505  4.09540  4.81775  0.61958  0.77255  0.60663  0.78787
     89   2.25723  4.85948  2.69057  2.28039  4.11421  3.06237  3.63923  3.39884  2.42966  3.10312  3.93098  2.95352  3.39282  2.72473  2.85209  2.63717  2.59311  2.75060  5.35724  4.01141    150 - -
          2.68618  4.42225  2.77519  2.73123  3.46354  2.40513  3.72494  3.29354  2.67741  2.69355  4.24690  2.90347  2.73739  3.18146  2.89801  2.37887  2.77519  2.98518  4.58477  3.61503
          0.02254  4.19965  4.92199  0.61958  0.77255  0.69527  0.69103
     90   1.68954  4.43511  3.33067  2.86555  4.20707  2.15882  3.99187  3.62523  2.87959  3.26749  4.08503  2.95272  3.46921  3.19644  3.28531  2.09323  2.65333  2.98328  5.51957  4.24987    151 - -
          2.68618  4.42225  2.77519  2.73123  3.46354  2.40513  3.72494  3.29354  2.67741  2.69355  4.24690  2.90347  2.73739  3.18146  2.89801  2.37887  2.77519  2.98518  4.58477  3.61503
          0.02254  4.19965  4.92199  0.61958  0.77255  0.69527  0.69103
     91   2.19668  4.82740  2.97343  2.39035  4.15157  2.74039  3.67894  3.57696  2.45980  3.16754  3.97288  2.97402  3.53177  2.71757  2.86366  2.15636  2.55755  3.22724  5.39587  4.05498    152 - -
          2.68618  4.42225  2.77519  2.73123  3.46354  2.40513  3.72494  3.29354  2.67741  2.69355  4.24690  2.90347  2.73739  3.18146  2.89801  2.37887  2.77519  2.98518  4.58477  3.61503
          0.02254  4.19965  4.92199  0.61958  0.77255  0.65407  0.73381
     92   2.46472  4.91553  2.85761  2.36325  4.20247  2.50891  3.63920  3.63767  2.41656  3.20675  3.99806  2.72501  3.61590  2.77046  2.56766  2.48558  2.65386  2.95685  5.41637  4.05835    153 - -
          2.68618  4.42225  2.77519  2.73123  3.46354  2.40513  3.72494  3.29354  2.67741  2.69355  4.24690  2.90347  2.73739  3.18146  2.89801  2.37887  2.77519  2.98518  4.58477  3.61503
          0.02208  4.21987  4.94222  0.61958  0.77255  0.67406  0.71260
     93   1.84012  4.96410  2.66749  2.29526  4.26980  3.16781  3.66507  3.71109  2.46113  3.27407  4.06620  2.83631  3.15472  2.71078  2.94317  2.50164  2.87691  3.26261  5.47890  4.11084    154 - -
          2.68618  4.42225  2.77519  2.73123  3.46354  2.40513  3.72494  3.29354  2.67741  2.69355  4.24690  2.90347  2.73739  3.18146  2.89801  2.37887  2.77519  2.98518  4.58477  3.61503
          0.06097  4.21987  3.11344  0.61958  0.77255  0.66494  0.72217
     94   2.03261  4.73774  3.03258  2.51862  4.11263  2.68150  3.22956  3.53223  2.52336  3.13805  3.95123  3.01258  2.96979  2.87312  2.87479  2.35495  2.76061  3.18228  5.37838  4.05292    155 - -
          2.68618  4.42225  2.77519  2.73123  3.46354  2.40513  3.72494  3.29354  2.67741  2.69355  4.24690  2.90347  2.73739  3.18146  2.89801  2.37887  2.77519  2.98518  4.58477  3.61503
          0.05849  4.18637  3.17941  0.61958  0.77255  0.63327  0.75684
     95   2.32671  4.99002  2.45737  2.36959  4.33316  2.18877  3.67885  3.78211  2.44701  3.33567  4.12561  2.82793  3.71310  2.68271  2.97362  2.54168  2.65815  3.39931  5.53162  4.15436    156 - -
          2.68618  4.42225  2.77519  2.73123  3.46354  2.40513  3.72494  3.29354  2.67741  2.69355  4.24690  2.90347  2.73739  3.18146  2.89801  2.37887  2.77519  2.98518  4.58477  3.61503
          0.09877  4.19071  2.53945  0.61958  0.77255  0.70437  0.68205
     96   2.25928  4.69196  3.03249  2.50945  4.01176  2.77827  3.68976  3.19837  2.51033  3.04245  3.86595  2.77012  3.81908  2.60360  2.95795  2.39740  2.40236  3.09369  5.30030  3.98327    157 - -
          2.68618  4.42225  2.77519  2.73123  3.46354  2.40513  3.72494  3.29354  2.67741  2.69355  4.24690  2.90347  2.73739  3.18146  2.89801  2.37887  2.77519  2.98518  4.58477  3.61503
          0.09104  4.11646  2.64909  0.61958  0.77255  0.76621  0.62506
     97   2.47656  4.60645  3.08277  2.54471  3.91364  3.02587  3.69220  3.31280  2.52866  2.95213  3.57516  3.02585  3.20343  2.64889  2.96448  2.37427  2.22434  2.91706  5.22867  3.92694    158 - -
          2.68618  4.42225  2.77519  2.73123  3.46354  2.40513  3.72494  3.29354  2.67741  2.69355  4.24690  2.90347  2.73739  3.18146  2.89801  2.37887  2.77519  2.98518  4.58477  3.61503
          0.02606  4.05604  4.77839  0.61958  0.77255  0.62364  0.76784
     98   2.26161  4.69159  3.08284  2.49825  3.92196  2.37367  3.68428  3.14053  2.50774  2.85406  3.79135  3.03241  3.71916  2.63273  2.81662  2.60060  2.84310  2.91970  5.23227  3.92524    159 - -
          2.68481  4.42284  2.77550  2.73131  3.46413  2.40490  3.72554  3.29413  2.67769  2.69400  4.24723  2.90365  2.73677  3.18104  2.89834  2.37891  2.77480  2.98537  4.58536  3.61525
          0.38303  1.16884  4.89565  2.20078  0.11734  0.68602  0.70033
     99   1.91758  4.36417  3.44140  2.97548  4.22443  2.35543  4.06469  3.63888  2.97388  3.29320  4.11120  3.27510  3.27583  3.28423  3.36067  1.60254  2.53187  2.92777  5.54830  4.29627    175 - -
          2.68618  4.42225  2.77519  2.73123  3.46354  2.40513  3.72494  3.29354  2.67741  2.69355  4.24690  2.90347  2.73739  3.18146  2.89801  2.37887  2.77519  2.98518  4.58477  3.61503
          0.10812  4.19122  2.43776  0.61958  0.77255  0.70385  0.68255
    100   2.29156  4.69786  2.99467  2.51331  4.07280  3.06126  3.40388  3.48793  2.52869  3.10254  3.92428  3.00261  3.81718  2.66626  2.97023  1.93701  2.47130  3.14504  5.35067  4.03232    176 - -
          2.68618  4.42225  2.77519  2.73123  3.46354  2.40513  3.72494  3.29354  2.67741  2.69355  4.24690  2.90347  2.73739  3.18146  2.89801  2.37887  2.77519  2.98518  4.58477  3.61503
          0.02473  4.10783  4.83018  0.61958  0.77255  0.70962  0.67695
    101   2.32502  4.35492  3.40384  2.84517  3.49652  3.54903  3.80410  2.69022  2.79628  2.57210  3.46221  2.85581  3.93548  2.95390  3.16099  2.79519  2.73311  2.37443  4.93158  2.50024    177 - -
          2.68618  4.42225  2.77519  2.73123  3.46354  2.40513  3.72494  3.29354  2.67741  2.69355  4.24690  2.90347  2.73739  3.18146  2.89801  2.37887  2.77519  2.98518  4.58477  3.61503
          0.02378  4.14678  4.86912  0.61958  0.77255  0.68555  0.70080
    102   1.90006  4.41347  3.23514  2.91960  4.32762  1.43570  4.09955  3.74362  3.01594  3.39719  4.22217  3.24090  3.81331  3.06623  3.39349  2.38717  2.67265  3.26672  5.64209  4.38516    178 - -
          2.68618  4.42225  2.77519  2.73123  3.46354  2.40513  3.72494  3.29354  2.67741  2.69355  4.24690  2.90347  2.73739  3.18146  2.89801  2.37887  2.77519  2.98518  4.58477  3.61503
          0.02302  4.17862  4.90096  0.61958  0.77255  0.68086  0.70559
    103   2.53654  5.03789  2.81537  2.11795  4.35223  3.40253  3.65069  3.80098  2.41604  3.34043  4.12502  2.80247  3.61992  1.93451  2.88574  2.55279  2.51706  3.41942  5.52236  4.14638    179 - -
          2.68618  4.42225  2.77519  2.73123  3.46354  2.40513  3.72494  3.29354  2.67741  2.69355  4.24690  2.90347  2.73739  3.18146  2.89801  2.37887  2.77519  2.98518  4.58477  3.61503
          0.02261  4.19642  4.91876  0.61958  0.77255  0.69858  0.68774
    104   2.27563  4.78065  2.91208  2.48542  4.08839  3.25349  3.68766  3.50513  2.39376  3.11129  3.92572  2.99326  3.83570  2.72150  2.95242  2.07745  2.30311  3.04298  5.35483  4.02431    180 - -
          2.68618  4.42225  2.77519  2.73123  3.46354  2.40513  3.72494  3.29354  2.67741  2.69355  4.24690  2.90347  2.73739  3.18146  2.89801  2.37887  2.77519  2.98518  4.58477  3.61503
          0.02261  4.19642  4.91876  0.61958  0.77255  0.65945  0.72802
    105   2.66775  4.70758  3.15451  2.60135  3.91903  3.51206  3.70675  3.30864  2.38699  2.00786  3.79430  2.88143  3.53991  2.31134  2.77064  2.74661  2.89535  2.91744  5.22391  3.93576    181 - -
          2.68618  4.42225  2.77519  2.73123  3.46354  2.40513  3.72494  3.29354  2.67741  2.69355  4.24690  2.90347  2.73739  3.18146  2.89801  2.37887  2.77519  2.98518  4.58477  3.61503
          0.02218  4.21568  4.93802  0.61958  0.77255  0.67854  0.70797
    106   2.42502  5.03338  2.97059  2.35567  4.34508  3.44902  3.61920  3.78645  1.79091  3.31310  4.09247  2.94129  3.45148  2.37547  2.58571  2.66064  2.77963  3.22877  5.47897  4.12190    182 - -
          2.68618  4.42225  2.77519  2.73123  3.46354  2.40513  3.72494  3.29354  2.67741  2.69355  4.24690  2.90347  2.73739  3.18146  2.89801  2.37887  2.77519  2.98518  4.58477  3.61503
          0.02218  4.21568  4.93802  0.61958  0.77255  0.57108  0.83221
    107   2.07774  5.03588  2.37123  2.25557  4.33703  3.42306  3.62926  3.79143  2.27148  3.32427  4.09481  2.91290  3.45953  2.74518  2.76407  2.55006  2.72731  3.15448  5.50132  4.11928    183 - -
          2.68618  4.42225  2.77519  2.73123  3.46354  2.40513  3.72494  3.29354  2.67741  2.69355  4.24690  2.90347  2.73739  3.18146  2.89801  2.37887  2.77519  2.98518  4.58477  3.61503
          0.02102  4.26848  4.99083  0.61958  0.77255  0.54509  0.86700
    108   2.31403  5.13387  2.24599  2.20820  4.46129  3.42002  3.62304  3.93687  2.29191  3.43160  4.18110  2.66646  3.38518  2.51388  2.77196  2.52749  2.80576  3.38180  5.57643  4.17280    184 - -
          2.68618  4.42225  2.77519  2.73123  3.46354  2.40513  3.72494  3.29354  2.67741  2.69355  4.24690  2.90347  2.73739  3.18146  2.89801  2.37887  2.77519  2.98518  4.58477  3.61503
          0.02031  4.30280  5.02514  0.61958  0.77255  0.57693  0.82467
    109   2.40481  5.13062  2.64619  2.12359  4.45056  3.30696  3.66059  3.91825  2.43550  3.43209  4.19778  2.90148  3.16629  2.37866  2.92985  1.97033  2.93262  3.51179  5.59427  4.19470    185 - -
          2.68618  4.42225  2.77519  2.73123  3.46354  2.40513  3.72494  3.29354  2.67741  2.69355  4.24690  2.90347  2.73739  3.18146  2.89801  2.37887  2.77519  2.98518  4.58477  3.61503
          0.02031  4.30280  5.02514  0.61958  0.77255  0.57693  0.82467
    110   2.47553  5.14831  2.72830  1.93083  4.47291  3.42352  3.63740  3.94595  2.28472  3.44354  4.19887  2.89705  2.78216  2.27307  2.78852  2.57572  2.89404  3.52880  5.59082  4.18903    186 - -
          2.68618  4.42225  2.77519  2.73123  3.46354  2.40513  3.72494  3.29354  2.67741  2.69355  4.24690  2.90347  2.73739  3.18146  2.89801  2.37887  2.77519  2.98518  4.58477  3.61503
          0.02031  4.30280  5.02514  0.61958  0.77255  0.57693  0.82467
    111   2.41804  4.64190  3.19623  2.65456  3.92779  3.46774  3.77776  3.31668  2.50661  2.97006  3.81437  3.12759  2.30460  2.97451  2.89359  2.26892  2.78189  2.45795  5.26019  3.96968    187 - -
          2.68618  4.42225  2.77519  2.73123  3.46354  2.40513  3.72494  3.29354  2.67741  2.69355  4.24690  2.90347  2.73739  3.18146  2.89801  2.37887  2.77519  2.98518  4.58477  3.61503
          0.02031  4.30280  5.02514  0.61958  0.77255  0.52925  0.88928
    112   1.81705  4.74156  3.15624  2.63103  4.24059  2.98227  3.80675  3.66372  2.59020  3.26189  4.06816  3.09954  3.40477  2.96287  2.06162  2.38086  2.74913  3.28158  5.48682  4.17017    188 - -
          2.68618  4.42225  2.77519  2.73123  3.46354  2.40513  3.72494  3.29354  2.67741  2.69355  4.24690  2.90347  2.73739  3.18146  2.89801  2.37887  2.77519  2.98518  4.58477  3.61503
          0.01988  4.32397  5.04632  0.61958  0.77255  0.54912  0.86147
    113   2.67400  4.96114  3.02616  2.46297  4.23753  3.47778  3.66105  3.34492  2.24900  3.23143  4.02623  2.98712  3.71101  2.20902  2.23770  2.51760  2.49600  3.08782  5.43481  4.08793    189 - -
          2.68618  4.42225  2.77519  2.73123  3.46354  2.40513  3.72494  3.29354  2.67741  2.69355  4.24690  2.90347  2.73739  3.18146  2.89801  2.37887  2.77519  2.98518  4.58477  3.61503
          0.01988  4.32397  5.04632  0.61958  0.77255  0.54912  0.86147
    114   2.79178  5.18022  2.66264  2.33608  4.49651  3.44821  3.72519  3.95096  2.31339  3.47677  4.26842  2.93918  3.90620  2.24765  2.94807  1.55455  3.03387  3.56407  5.64645  4.26301    190 - -
          2.68618  4.42225  2.77519  2.73123  3.46354  2.40513  3.72494  3.29354  2.67741  2.69355  4.24690  2.90347  2.73739  3.18146  2.89801  2.37887  2.77519  2.98518  4.58477  3.61503
          0.01988  4.32397  5.04632  0.61958  0.77255  0.54912  0.86147
    115   2.19530  4.35036  3.56805  3.00523  3.51800  3.61542  3.91371  2.81353  2.71007  2.48582  3.33311  3.39445  4.01333  3.25323  3.28735  2.55248  2.57699  1.80899  4.97068  3.73990    191 - -
          2.68618  4.42225  2.77519  2.73123  3.46354  2.40513  3.72494  3.29354  2.67741  2.69355  4.24690  2.90347  2.73739  3.18146  2.89801  2.37887  2.77519  2.98518  4.58477  3.61503
          0.01988  4.32397  5.04632  0.61958  0.77255  0.54912  0.86147
    116   2.53198  5.20148  2.53866  1.73025  4.52660  3.42440  3.66328  4.00472  2.21640  3.49733  4.25479  2.89441  3.85362  2.66261  2.83432  2.16247  2.95519  3.58280  5.64209  4.23161    192 - -
          2.68618  4.42225  2.77519  2.73123  3.46354  2.40513  3.72494  3.29354  2.67741  2.69355  4.24690  2.90347  2.73739  3.18146  2.89801  2.37887  2.77519  2.98518  4.58477  3.61503
          0.01988  4.32397  5.04632  0.61958  0.77255  0.54912  0.86147
    117   2.59206  5.23666  1.83006  2.17217  4.54135  3.41913  3.71254  3.39937  2.52502  3.52643  4.30291  2.04404  3.88215  2.73977  3.03409  2.73068  3.01879  3.60717  5.69025  4.27444    193 - -
          2.68618  4.42225  2.77519  2.73123  3.46354  2.40513  3.72494  3.29354  2.67741  2.69355  4.24690  2.90347  2.73739  3.18146  2.89801  2.37887  2.77519  2.98518  4.58477  3.61503
          0.01988  4.32397  5.04632  0.61958  0.77255  0.54912  0.86147
    118   2.27485  4.40054  4.64605  4.08752  3.46066  4.25306  4.65979  1.90434  3.97070  1.39344  3.33077  4.28941  4.57863  4.18146  4.14008  3.58092  3.26660  1.57053  5.22969  4.06190    194 - -
          2.68618  4.42225  2.77519  2.73123  3.46354  2.40513  3.72494  3.29354  2.67741  2.69355  4.24690  2.90347  2.73739  3.18146  2.89801  2.37887  2.77519  2.98518  4.58477  3.61503
          0.01988  4.32397  5.04632  0.61958  0.77255  0.54912  0.86147
    119   2.65297  4.24565  3.77289  3.19660  3.34324  3.68903  3.95580  2.62396  2.80868  2.16491  3.16735  3.52724  4.06200  3.04529  3.38118  2.95416  2.88422  2.04003  4.83193  2.22560    195 - -
          2.68618  4.42225  2.77519  2.73123  3.46354  2.40513  3.72494  3.29354  2.67741  2.69355  4.24690  2.90347  2.73739  3.18146  2.89801  2.37887  2.77519  2.98518  4.58477  3.61503
          0.01988  4.32397  5.04632  0.61958  0.77255  0.54912  0.86147
    120   2.64711  4.90833  2.51011  2.45331  3.69548  3.46412  3.66423  3.40105  2.44799  3.17436  3.97399  2.78714  3.85529  2.13605  2.69068  2.63928  2.87839  2.73199  5.39724  3.63700    196 - -
          2.68618  4.42225  2.77519  2.73123  3.46354  2.40513  3.72494  3.29354  2.67741  2.69355  4.24690  2.90347  2.73739  3.18146  2.89801  2.37887  2.77519  2.98518  4.58477  3.61503
          0.01988  4.32397  5.04632  0.61958  0.77255  0.54912  0.86147
    121   2.93378  5.46504  2.43869  1.41684  4.77550  3.41653  3.79749  4.27184  2.64411  3.75309  4.54950  2.58180  3.94573  1.84635  3.15479  2.85383  3.18937  3.84562  5.89501  4.44753    197 - -
          2.68618  4.42225  2.77519  2.73123  3.46354  2.40513  3.72494  3.29354  2.67741  2.69355  4.24690  2.90347  2.73739  3.18146  2.89801  2.37887  2.77519  2.98518  4.58477  3.61503
          0.01988  4.32397  5.04632  0.61958  0.77255  0.54912  0.86147
    122   1.94775  5.01678  2.95987  2.32266  4.31841  3.45533  3.65990  3.76099  2.40420  3.30666  4.08913  2.80395  3.85751  2.44316  2.46406  2.42251  2.70375  3.38797  5.49305  4.12848    198 - -
          2.68618  4.42225  2.77519  2.73123  3.46354  2.40513  3.72494  3.29354  2.67741  2.69355  4.24690  2.90347  2.73739  3.18146  2.89801  2.37887  2.77519  2.98518  4.58477  3.61503
          0.01988  4.32397  5.04632  0.61958  0.77255  0.44809  1.01846
    123   2.73944  5.19515  2.57865  1.92216  4.51401  2.89023  2.89457  3.98696  2.47924  3.49456  4.26059  2.91368  3.87468  2.80992  2.97928  1.91913  2.80765  3.57544  5.65261  4.24496    199 - -
          2.68618  4.42225  2.77519  2.73123  3.46354  2.40513  3.72494  3.29354  2.67741  2.69355  4.24690  2.90347  2.73739  3.18146  2.89801  2.37887  2.77519  2.98518  4.58477  3.61503
          0.01900  4.36856  5.09091  0.61958  0.77255  0.48576  0.95510
    124   2.47430  4.80083  3.08066  2.55101  3.50709  2.23936  2.62748  3.47810  2.55548  3.09659  3.91988  2.68216  3.89473  2.90102  3.00944  2.61195  2.66089  3.16023  5.35221  4.02833    200 - -
          2.68618  4.42225  2.77519  2.73123  3.46354  2.40513  3.72494  3.29354  2.67741  2.69355  4.24690  2.90347  2.73739  3.18146  2.89801  2.37887  2.77519  2.98518  4.58477  3.61503
          0.01900  4.36856  5.09091  0.61958  0.77255  0.48576  0.95510
    125   1.95846  4.29128  4.37558  3.80519  1.97913  3.97316  4.30846  2.39864  3.68231  1.85939  3.25877  3.99474  4.33518  3.88602  3.84847  3.28197  3.08852  1.95900  4.90951  3.69349    201 - -
          2.68618  4.42225  2.77519  2.73123  3.46354  2.40513  3.72494  3.29354  2.67741  2.69355  4.24690  2.90347  2.73739  3.18146  2.89801  2.37887  2.77519  2.98518  4.58477  3.61503
          0.01900  4.36856  5.09091  0.61958  0.77255  0.48576  0.95510
    126   2.64885  4.27757  3.93475  3.37396  1.75484  3.76904  3.99322  2.70923  3.28086  2.23720  3.36534  3.65353  2.60923  3.53600  3.52978  3.04999  2.84784  2.52296  4.71112  3.01248    202 - -
          2.68623  4.42230  2.77524  2.73128  3.46358  2.40517  3.72499  3.29359  2.67745  2.69295  4.24694  2.90351  2.73744  3.18142  2.89805  2.37891  2.77524  2.98523  4.58481  3.61508
          0.63868  1.48029  1.40879  0.19260  1.74189  0.48576  0.95510
    127   2.64273  4.56581  2.65565  2.67966  2.25301  2.06982  3.81551  3.21812  2.81532  2.89362  3.79077  3.13587  3.90799  3.10437  3.23040  2.76417  2.92660  2.94461  5.06929  3.69085    204 - -
          2.68618  4.42225  2.77519  2.73123  3.46354  2.40513  3.72494  3.29354  2.67741  2.69355  4.24690  2.90347  2.73739  3.18146  2.89801  2.37887  2.77519  2.98518  4.58477  3.61503
          0.02502  4.09638  4.81872  0.61958  0.77255  0.39827  1.11316
    128   2.65448  5.19754  2.10477  2.13655  4.52942  2.55698  3.68443  4.00738  2.47332  3.50811  4.27072  2.72872  3.31855  2.79883  2.97790  2.35632  2.64736  3.58713  5.66084  4.24751    205 - -
          2.68618  4.42225  2.77519  2.73123  3.46354  2.40513  3.72494  3.29354  2.67741  2.69355  4.24690  2.90347  2.73739  3.18146  2.89801  2.37887  2.77519  2.98518  4.58477  3.61503
          0.01982  4.32694  5.04928  0.61958  0.77255  0.45036  1.01445
    129   2.73134  5.11677  2.83035  2.42870  4.43691  2.20426  2.89858  3.89071  2.40938  3.41243  4.18963  2.72557  3.67350  2.80342  2.05817  2.71225  2.96516  3.50106  5.57521  4.20185    206 - -
          2.68618  4.42225  2.77519  2.73123  3.46354  2.40513  3.72494  3.29354  2.67741  2.69355  4.24690  2.90347  2.73739  3.18146  2.89801  2.37887  2.77519  2.98518  4.58477  3.61503
          0.01900  4.36856  5.09091  0.61958  0.77255  0.48576  0.95510
    130   2.78302  5.25541  3.24329  2.63359  4.65295  3.63749  3.69485  4.05982  1.39047  3.51762  4.31591  3.04681  3.60995  2.48218  1.91147  2.89620  3.02059  3.68145  5.60556  4.32153    207 - -
          2.68618  4.42225  2.77519  2.73123  3.46354  2.40513  3.72494  3.29354  2.67741  2.69355  4.24690  2.90347  2.73739  3.18146  2.89801  2.37887  2.77519  2.98518  4.58477  3.61503
          0.01900  4.36856  5.09091  0.61958  0.77255  0.48576  0.95510
    131   3.33851  4.65863  4.96288  4.43351  1.30895  4.46396  4.30677  2.45650  4.26551  1.31943  3.19782  4.44799  4.72038  4.30200  4.30008  3.79569  3.55713  2.70821  3.90700  3.04323    208 - -
          2.68618  4.42225  2.77519  2.73123  3.46354  2.40513  3.72494  3.29354  2.67741  2.69355  4.24690  2.90347  2.73739  3.18146  2.89801  2.37887  2.77519  2.98518  4.58477  3.61503
          0.01900  4.36856  5.09091  0.61958  0.77255  0.48576  0.95510
    132   2.54652  4.42263  3.62246  3.15242  4.00724  3.36472  4.15344  2.80529  3.10368  3.05302  3.94584  3.44946  3.96800  3.43098  3.44843  1.74706  1.43429  2.94405  5.41968  4.17903    209 - -
          2.68618  4.42225  2.77519  2.73123  3.46354  2.40513  3.72494  3.29354  2.67741  2.69355  4.24690  2.90347  2.73739  3.18146  2.89801  2.37887  2.77519  2.98518  4.58477  3.61503
          0.01900  4.36856  5.09091  0.61958  0.77255  0.48576  0.95510
    133   2.85807  4.22319  4.73016  4.12692  2.57795  4.04528  4.36620  1.73656  3.94138  1.70695  2.76203  4.17482  4.37229  4.05972  3.97595  3.36054  3.08725  1.82838  3.64673  3.66361    210 - -
          2.68618  4.42225  2.77519  2.73123  3.46354  2.40513  3.72494  3.29354  2.67741  2.69355  4.24690  2.90347  2.73739  3.18146  2.89801  2.37887  2.77519  2.98518  4.58477  3.61503
          0.01900  4.36856  5.09091  0.61958  0.77255  0.48576  0.95510
    134   3.11937  5.75996  1.64376  1.11942  5.04314  3.41077  3.92626  4.57953  2.92105  4.04217  4.87333  2.85723  4.02044  2.68313  3.51872  2.99376  3.40011  4.12895  6.18699  4.66390    211 - -
          2.68618  4.42225  2.77519  2.73123  3.46354  2.40513  3.72494  3.29354  2.67741  2.69355  4.24690  2.90347  2.73739  3.18146  2.89801  2.37887  2.77519  2.98518  4.58477  3.61503
          0.01900  4.36856  5.09091  0.61958  0.77255  0.48576  0.95510
    135   2.58557  4.52472  3.33243  2.77354  3.52253  3.56142  3.81841  3.08209  2.74480  2.76762  3.63779  2.80238  2.85273  3.07071  3.14757  2.60633  1.97865  2.72777  3.51247  3.83575    212 - -
          2.68618  4.42225  2.77519  2.73123  3.46354  2.40513  3.72494  3.29354  2.67741  2.69355  4.24690  2.90347  2.73739  3.18146  2.89801  2.37887  2.77519  2.98518  4.58477  3.61503
          0.01900  4.36856  5.09091  0.61958  0.77255  0.48576  0.95510
    136   2.22689  4.37599  3.64408  3.45268  4.75883  1.01625  4.57935  4.21779  3.61603  3.88628  4.68216  3.55305  3.90449  3.85659  3.91544  1.67121  2.94011  3.54153  6.07729  4.88410    213 - -
          2.68618  4.42225  2.77519  2.73123  3.46354  2.40513  3.72494  3.29354  2.67741  2.69355  4.24690  2.90347  2.73739  3.18146  2.89801  2.37887  2.77519  2.98518  4.58477  3.61503
          0.01900  4.36856  5.09091  0.61958  0.77255  0.48576  0.95510
    137   2.87698  4.44978  4.96254  4.38825  2.61267  4.40562  4.77195  1.43195  4.24438  1.43552  3.20622  4.50889  4.68276  4.36908  4.31928  3.74068  3.36066  1.83821  5.18362  4.04545    214 - -
          2.68618  4.42225  2.77519  2.73123  3.46354  2.40513  3.72494  3.29354  2.67741  2.69355  4.24690  2.90347  2.73739  3.18146  2.89801  2.37887  2.77519  2.98518  4.58477  3.61503
          0.01900  4.36856  5.09091  0.61958  0.77255  0.48576  0.95510
    138   2.67341  4.82996  3.09481  2.56278  4.12256  3.48426  3.74059  3.36538  2.52348  3.14318  3.96354  2.87136  3.90285  2.66883  2.80838  2.06932  1.84343  3.20779  5.38784  4.06706    215 - -
          2.68618  4.42225  2.77519  2.73123  3.46354  2.40513  3.72494  3.29354  2.67741  2.69355  4.24690  2.90347  2.73739  3.18146  2.89801  2.37887  2.77519  2.98518  4.58477  3.61503
          0.01900  4.36856  5.09091  0.61958  0.77255  0.48576  0.95510
    139   3.26305  5.13753  2.27927  2.98018  3.00607  3.80663  3.89502  3.78806  3.29548  3.31368  4.34977  3.42773  4.32434  3.52422  3.69429  3.29569  3.53643  3.55119  4.60670  0.92432    216 - -
          2.68618  4.42225  2.77519  2.73123  3.46354  2.40513  3.72494  3.29354  2.67741  2.69355  4.24690  2.90347  2.73739  3.18146  2.89801  2.37887  2.77519  2.98518  4.58477  3.61503
          0.01900  4.36856  5.09091  0.61958  0.77255  0.48576  0.95510
    140   1.91463  4.53909  3.37618  2.92074  4.27829  3.08470  4.05546  3.69236  2.93378  3.33553  4.15643  3.28669  3.89907  3.02606  3.33818  1.56896  1.94854  3.26822  5.58924  4.31680    217 - -
          2.68618  4.42225  2.77519  2.73123  3.46354  2.40513  3.72494  3.29354  2.67741  2.69355  4.24690  2.90347  2.73739  3.18146  2.89801  2.37887  2.77519  2.98518  4.58477  3.61503
          0.01900  4.36856  5.09091  0.61958  0.77255  0.48576  0.95510
    141   3.05722  4.77855  3.77099  3.22971  2.59137  3.92890  2.20516  3.34240  3.10500  2.91396  3.89547  3.56674  4.29128  3.42853  2.33448  3.18633  3.28188  3.12687  3.72020  1.58868    218 - -
          2.68618  4.42225  2.77519  2.73123  3.46354  2.40513  3.72494  3.29354  2.67741  2.69355  4.24690  2.90347  2.73739  3.18146  2.89801  2.37887  2.77519  2.98518  4.58477  3.61503
          0.01900  4.36856  5.09091  0.61958  0.77255  0.48576  0.95510
    142   2.72374  4.09711  3.85693  3.30869  2.86250  3.71319  3.95330  2.83872  3.22634  2.55529  3.48649  3.59842  4.12553  3.49409  3.50205  2.46449  2.68356  2.62720  4.69021  1.54185    219 - -
          2.68618  4.42225  2.77519  2.73123  3.46354  2.40513  3.72494  3.29354  2.67741  2.69355  4.24690  2.90347  2.73739  3.18146  2.89801  2.37887  2.77519  2.98518  4.58477  3.61503
          0.01900  4.36856  5.09091  0.61958  0.77255  0.48576  0.95510
    143   3.10094  5.57910  0.87559  2.32780  5.02209  3.38141  4.02153  4.57745  3.08713  4.08597  4.94424  2.70533  4.03988  3.20020  3.69663  2.41873  3.43069  4.10972  6.23274  4.71644    220 - -
          2.68618  4.42225  2.77519  2.73123  3.46354  2.40513  3.72494  3.29354  2.67741  2.69355  4.24690  2.90347  2.73739  3.18146  2.89801  2.37887  2.77519  2.98518  4.58477  3.61503
          0.01900  4.36856  5.09091  0.61958  0.77255  0.48576  0.95510
    144   2.54744  4.84187  3.21960  2.66172  4.20728  3.51111  3.77494  3.60400  2.46148  3.20537  4.03202  3.13723  3.94347  2.83480  1.60542  2.58495  2.27182  3.11565  5.43168  4.13749    221 - -
          2.68618  4.42225  2.77519  2.73123  3.46354  2.40513  3.72494  3.29354  2.67741  2.69355  4.24690  2.90347  2.73739  3.18146  2.89801  2.37887  2.77519  2.98518  4.58477  3.61503
          0.01900  4.36856  5.09091  0.61958  0.77255  0.48576  0.95510
    145   2.92511  5.22096  3.25134  2.65412  4.61438  3.63940  3.70963  4.01579  1.78732  3.49101  4.29787  2.81440  4.02047  2.80247  1.46477  2.69747  2.78857  3.64838  5.59226  4.31498    222 - -
          2.68618  4.42225  2.77519  2.73123  3.46354  2.40513  3.72494  3.29354  2.67741  2.69355  4.24690  2.90347  2.73739  3.18146  2.89801  2.37887  2.77519  2.98518  4.58477  3.61503
          0.01900  4.36856  5.09091  0.61958  0.77255  0.48576  0.95510
    146   2.41099  5.16610  2.43946  2.32534  4.49319  3.44466  3.65306  3.96629  2.34453  3.46183  4.21584  2.75269  3.85358  1.90713  2.61013  2.66466  2.72335  3.54791  5.60692  4.20620    223 - -
          2.68618  4.42225  2.77519  2.73123  3.46354  2.40513  3.72494  3.29354  2.67741  2.69355  4.24690  2.90347  2.73739  3.18146  2.89801  2.37887  2.77519  2.98518  4.58477  3.61503
          0.01900  4.36856  5.09091  0.61958  0.77255  0.48576  0.95510
    147   3.67722  4.97195  5.24440  4.74420  3.23379  4.90456  5.22617  2.19509  4.51655  0.57000  3.04877  4.98853  5.06906  4.63766  4.59674  4.32871  3.91168  2.49941  5.40078  4.29189    224 - -
          2.68618  4.42225  2.77519  2.73123  3.46354  2.40513  3.72494  3.29354  2.67741  2.69355  4.24690  2.90347  2.73739  3.18146  2.89801  2.37887  2.77519  2.98518  4.58477  3.61503
          0.01900  4.36856  5.09091  0.61958  0.77255  0.48576  0.95510
    148   2.22701  4.58333  3.26764  2.70667  3.37100  3.55505  3.78525  2.90049  2.68322  2.81507  3.67712  2.92042  3.94173  2.56863  2.99251  2.52270  2.31874  2.56094  5.13737  3.86195    225 - -
          2.68618  4.42225  2.77519  2.73123  3.46354  2.40513  3.72494  3.29354  2.67741  2.69355  4.24690  2.90347  2.73739  3.18146  2.89801  2.37887  2.77519  2.98518  4.58477  3.61503
          0.01900  4.36856  5.09091  0.61958  0.77255  0.48576  0.95510
    149   3.66045  4.93930  5.30842  4.78042  3.24622  4.94874  5.27193  2.06913  4.58420  0.60608  3.03495  5.02614  5.08318  4.66521  4.65738  4.34901  3.88826  2.40440  5.42935  4.35953    226 - -
          2.68618  4.42225  2.77519  2.73123  3.46354  2.40513  3.72494  3.29354  2.67741  2.69355  4.24690  2.90347  2.73739  3.18146  2.89801  2.37887  2.77519  2.98518  4.58477  3.61503
          0.01900  4.36856  5.09091  0.61958  0.77255  0.48576  0.95510
    150   2.75070  4.98436  2.96315  2.57785  4.48430  3.43153  3.83663  3.94695  2.56771  3.49740  4.30182  1.67023  3.94083  2.98341  2.56376  1.78535  3.04268  3.53792  5.65979  4.31440    227 - -
          2.68618  4.42225  2.77519  2.73123  3.46354  2.40513  3.72494  3.29354  2.67741  2.69355  4.24690  2.90347  2.73739  3.18146  2.89801  2.37887  2.77519  2.98518  4.58477  3.61503
          0.01900  4.36856  5.09091  0.61958  0.77255  0.48576  0.95510
    151   3.39876  5.09570  4.17044  4.14424  5.22229  0.25652  5.20351  4.97249  4.39057  4.55018  5.54993  4.33743  4.49841  4.67628  4.54428  3.58894  3.91672  4.40434  6.15709  5.35060    228 - -
          2.68618  4.42225  2.77519  2.73123  3.46354  2.40513  3.72494  3.29354  2.67741  2.69355  4.24690  2.90347  2.73739  3.18146  2.89801  2.37887  2.77519  2.98518  4.58477  3.61503
          0.01900  4.36856  5.09091  0.61958  0.77255  0.48576  0.95510
    152   3.96833  5.22940  4.93208  4.76408  0.45417  4.48676  4.20395  3.46440  4.66777  2.72813  4.13227  4.62146  4.95157  4.70291  4.66294  4.19353  4.27842  3.48744  4.35123  2.67492    229 - -
          2.68618  4.42225  2.77519  2.73123  3.46354  2.40513  3.72494  3.29354  2.67741  2.69355  4.24690  2.90347  2.73739  3.18146  2.89801  2.37887  2.77519  2.98518  4.58477  3.61503
          0.01900  4.36856  5.09091  0.61958  0.77255  0.48576  0.95510
    153   3.22254  4.72104  4.55484  4.12987  3.41139  4.21877  4.79908  2.48098  3.90491  0.71270  3.27682  4.34860  4.64537  4.21455  4.07256  3.64494  2.89862  2.50732  5.35837  4.19577    230 - -
          2.68618  4.42225  2.77519  2.73123  3.46354  2.40513  3.72494  3.29354  2.67741  2.69355  4.24690  2.90347  2.73739  3.18146  2.89801  2.37887  2.77519  2.98518  4.58477  3.61503
          0.01900  4.36856  5.09091  0.61958  0.77255  0.48576  0.95510
    154   0.94838  4.41072  4.07828  3.64126  3.91753  3.54841  4.50790  2.37210  3.54776  2.74168  3.83546  3.81135  4.17561  3.85938  3.81798  2.95829  3.07432  2.37164  5.52309  4.30266    231 - -
          2.68618  4.42225  2.77519  2.73123  3.46354  2.40513  3.72494  3.29354  2.67741  2.69355  4.24690  2.90347  2.73739  3.18146  2.89801  2.37887  2.77519  2.98518  4.58477  3.61503
          0.01900  4.36856  5.09091  0.61958  0.77255  0.48576  0.95510
    155   3.72688  5.00271  5.27403  4.77945  2.60540  4.91733  4.99022  2.46641  4.62076  0.57324  3.03646  4.96341  5.06140  4.63009  4.66441  4.32967  3.94796  2.68354  5.11566  3.81840    232 - -
          2.68618  4.42225  2.77519  2.73123  3.46354  2.40513  3.72494  3.29354  2.67741  2.69355  4.24690  2.90347  2.73739  3.18146  2.89801  2.37887  2.77519  2.98518  4.58477  3.61503
          0.01900  4.36856  5.09091  0.61958  0.77255  0.48576  0.95510
    156   3.23028  5.85671  0.83031  2.04080  5.17380  2.83837  4.02487  4.72570  3.12784  4.20218  5.07843  2.86958  4.06917  3.20262  3.77923  3.08902  3.54012  4.26900  6.35125  4.80031    233 - -
          2.68618  4.42225  2.77519  2.73123  3.46354  2.40513  3.72494  3.29354  2.67741  2.69355  4.24690  2.90347  2.73739  3.18146  2.89801  2.37887  2.77519  2.98518  4.58477  3.61503
          0.01900  4.36856  5.09091  0.61958  0.77255  0.48576  0.95510
    157   0.98221  4.32728  3.85794  3.56899  4.59698  3.12362  4.56877  3.97628  3.59470  3.70179  4.52308  3.60861  3.90310  3.86153  3.87243  1.50446  2.80147  3.38952  5.95009  4.76672    234 - -
          2.68618  4.42225  2.77519  2.73123  3.46354  2.40513  3.72494  3.29354  2.67741  2.69355  4.24690  2.90347  2.73739  3.18146  2.89801  2.37887  2.77519  2.98518  4.58477  3.61503
          0.01900  4.36856  5.09091  0.61958  0.77255  0.48576  0.95510
    158   3.44647  4.76356  4.99356  4.65058  3.76465  4.57127  5.31592  0.61334  4.49191  2.27578  3.65039  4.83327  4.98007  4.80567  4.63692  4.14094  3.74636  1.98845  5.73856  4.50443    235 - -
          2.68618  4.42225  2.77519  2.73123  3.46354  2.40513  3.72494  3.29354  2.67741  2.69355  4.24690  2.90347  2.73739  3.18146  2.89801  2.37887  2.77519  2.98518  4.58477  3.61503
          0.01900  4.36856  5.09091  0.61958  0.77255  0.48576  0.95510
    159   3.47167  4.85214  4.86288  4.48742  0.81412  4.42121  4.24396  2.74787  4.34082  2.16587  3.53868  4.44740  4.80590  4.42106  4.41584  3.83915  3.75744  2.38374  4.44855  2.82677    236 - -
          2.68618  4.42225  2.77519  2.73123  3.46354  2.40513  3.72494  3.29354  2.67741  2.69355  4.24690  2.90347  2.73739  3.18146  2.89801  2.37887  2.77519  2.98518  4.58477  3.61503
          0.01900  4.36856  5.09091  0.61958  0.77255  0.48576  0.95510
    160   3.76716  5.09776  4.98805  4.65712  3.40878  4.60939  5.16368  2.66223  4.42433  0.44011  3.32295  4.88839  4.97636  4.66699  4.50782  4.28414  4.04738  2.82308  5.43709  4.26643    237 - -
          2.68618  4.42225  2.77519  2.73123  3.46354  2.40513  3.72494  3.29354  2.67741  2.69355  4.24690  2.90347  2.73739  3.18146  2.89801  2.37887  2.77519  2.98518  4.58477  3.61503
          0.01900  4.36856  5.09091  0.61958  0.77255  0.48576  0.95510
    161   3.39876  5.09570  4.17044  4.14424  5.22229  0.25652  5.20351  4.97249  4.39057  4.55018  5.54993  4.33743  4.49841  4.67628  4.54428  3.58894  3.91672  4.40434  6.15709  5.35060    238 - -
          2.68618  4.42225  2.77519  2.73123  3.46354  2.40513  3.72494  3.29354  2.67741  2.69355  4.24690  2.90347  2.73739  3.18146  2.89801  2.37887  2.77519  2.98518  4.58477  3.61503
          0.01900  4.36856  5.09091  0.61958  0.77255  0.48576  0.95510
    162   2.68457  5.21765  2.56565  2.23771  4.53596  3.44195  3.69659  4.00902  2.47187  3.51140  4.27792  1.65975  3.88154  2.64337  2.70972  2.59430  2.80181  3.59634  5.66470  4.25758    239 - -
          2.68618  4.42225  2.77519  2.73123  3.46354  2.40513  3.72494  3.29354  2.67741  2.69355  4.24690  2.90347  2.73739  3.18146  2.89801  2.37887  2.77519  2.98518  4.58477  3.61503
          0.01900  4.36856  5.09091  0.61958  0.77255  0.48576  0.95510
    163   3.46901  4.72261  5.28961  4.76188  3.51309  4.88907  5.33202  0.83650  4.61539  1.66680  3.06792  4.97139  5.07701  4.77198  4.73199  4.27772  3.70868  1.95176  5.61260  4.49147    240 - -
          2.68618  4.42225  2.77519  2.73123  3.46354  2.40513  3.72494  3.29354  2.67741  2.69355  4.24690  2.90347  2.73739  3.18146  2.89801  2.37887  2.77519  2.98518  4.58477  3.61503
          0.01867  4.38576  5.10811  0.61958  0.77255  0.48576  0.95510
    164   2.39757  5.08621  2.73438  2.47555  4.54694  3.17009  3.85617  4.00333  2.69327  3.55700  4.36143  1.35308  3.94291  2.67525  3.17159  2.58855  3.08441  3.59501  5.74683  4.36760    241 - -
          2.68618  4.42225  2.77519  2.73123  3.46354  2.40513  3.72494  3.29354  2.67741  2.69355  4.24690  2.90347  2.73739  3.18146  2.89801  2.37887  2.77519  2.98518  4.58477  3.61503
          0.01867  4.38576  5.10811  0.61958  0.77255  0.48576  0.95510
    165   2.96427  4.38714  4.48472  3.90874  3.31894  4.12368  4.45479  2.05503  3.76824  1.13050  3.21468  4.12400  4.45024  3.64009  3.93450  3.43177  2.81577  2.01225  5.04518  3.89113    242 - -
          2.68618  4.42225  2.77519  2.73123  3.46354  2.40513  3.72494  3.29354  2.67741  2.69355  4.24690  2.90347  2.73739  3.18146  2.89801  2.37887  2.77519  2.98518  4.58477  3.61503
          0.01867  4.38576  5.10811  0.61958  0.77255  0.48576  0.95510
    166   2.83691  5.33808  1.57244  2.02808  4.65271  2.68596  3.75861  4.13923  2.59118  3.63525  4.41039  2.78952  3.91760  2.73883  3.11361  2.54987  3.08549  3.29846  5.78891  4.35558    243 - -
          2.68618  4.42225  2.77519  2.73123  3.46354  2.40513  3.72494  3.29354  2.67741  2.69355  4.24690  2.90347  2.73739  3.18146  2.89801  2.37887  2.77519  2.98518  4.58477  3.61503
          0.03620  4.38576  3.76798  0.61958  0.77255  0.48576  0.95510
    167   2.71597  5.19786  2.58180  2.29127  4.53945  3.30748  3.65098  4.01372  2.19811  3.49359  4.24463  2.69599  3.86299  2.21821  1.99931  2.67810  2.86100  3.58772  5.62344  4.22684    244 - -
          2.68618  4.42225  2.77519  2.73123  3.46354  2.40513  3.72494  3.29354  2.67741  2.69355  4.24690  2.90347  2.73739  3.18146  2.89801  2.37887  2.77519  2.98518  4.58477  3.61503
          0.01900  4.36856  5.09091  0.61958  0.77255  0.51145  0.91536
    168   2.81070  4.28385  4.31145  3.76079  3.51434  3.93072  4.38870  1.60989  3.65232  2.44067  3.45902  3.97151  4.33807  3.90124  3.86024  2.86031  2.18814  1.54006  5.10520  3.90430    245 - -
          2.68618  4.42225  2.77519  2.73123  3.46354  2.40513  3.72494  3.29354  2.67741  2.69355  4.24690  2.90347  2.73739  3.18146  2.89801  2.37887  2.77519  2.98518  4.58477  3.61503
          0.01900  4.36856  5.09091  0.61958  0.77255  0.51145  0.91536
    169   2.82043  5.22661  2.93260  2.20456  4.58482  3.53799  3.68312  4.02645  1.36822  3.50373  4.28208  2.85573  3.93777  2.79506  2.36468  2.78844  3.03904  3.44961  5.62033  4.27605    246 - -
          2.68618  4.42225  2.77519  2.73123  3.46354  2.40513  3.72494  3.29354  2.67741  2.69355  4.24690  2.90347  2.73739  3.18146  2.89801  2.37887  2.77519  2.98518  4.58477  3.61503
          0.01900  4.36856  5.09091  0.61958  0.77255  0.51145  0.91536
    170   1.78041  4.60341  3.29896  2.87651  4.33623  3.31514  4.03611  3.73807  2.54259  3.38096  4.20392  3.26286  3.91575  3.23005  3.26515  1.34821  2.79514  3.31524  5.62415  4.34527    247 - -
          2.68618  4.42225  2.77519  2.73123  3.46354  2.40513  3.72494  3.29354  2.67741  2.69355  4.24690  2.90347  2.73739  3.18146  2.89801  2.37887  2.77519  2.98518  4.58477  3.61503
          0.01900  4.36856  5.09091  0.61958  0.77255  0.51145  0.91536
    171   2.92355  5.46022  1.47647  2.23343  4.76165  3.42182  2.46682  4.26468  2.68883  3.75242  4.54278  2.38361  3.94885  2.94374  3.22965  2.49018  3.18106  3.83625  5.90210  4.44444    248 - -
          2.68618  4.42225  2.77519  2.73123  3.46354  2.40513  3.72494  3.29354  2.67741  2.69355  4.24690  2.90347  2.73739  3.18146  2.89801  2.37887  2.77519  2.98518  4.58477  3.61503
          0.01900  4.36856  5.09091  0.61958  0.77255  0.51145  0.91536
    172   2.65675  4.63637  3.22381  2.66604  3.82879  3.54115  3.77050  2.79041  2.64178  2.76426  3.73120  2.68840  3.93141  2.47127  3.06743  2.46388  2.20098  2.56139  5.18668  3.90120    249 - -
          2.68618  4.42225  2.77519  2.73123  3.46354  2.40513  3.72494  3.29354  2.67741  2.69355  4.24690  2.90347  2.73739  3.18146  2.89801  2.37887  2.77519  2.98518  4.58477  3.61503
          0.01900  4.36856  5.09091  0.61958  0.77255  0.51145  0.91536
    173   2.68829  4.09835  4.41514  3.81712  2.94333  3.83240  4.13700  2.18321  3.65095  1.80047  3.17417  3.91112  4.19261  3.82027  3.73989  3.13437  2.56643  2.11908  2.54155  3.09491    250 - -
          2.68618  4.42225  2.77519  2.73123  3.46354  2.40513  3.72494  3.29354  2.67741  2.69355  4.24690  2.90347  2.73739  3.18146  2.89801  2.37887  2.77519  2.98518  4.58477  3.61503
          0.01900  4.36856  5.09091  0.61958  0.77255  0.51145  0.91536
    174   2.66694  4.52150  3.38274  2.86673  3.76063  3.54758  3.89189  3.12209  2.79406  2.81822  2.63116  3.06560  3.98793  2.97888  3.16015  2.74574  1.54253  2.86418  5.15865  3.90417    251 - -
          2.68618  4.42225  2.77519  2.73123  3.46354  2.40513  3.72494  3.29354  2.67741  2.69355  4.24690  2.90347  2.73739  3.18146  2.89801  2.37887  2.77519  2.98518  4.58477  3.61503
          0.01886  4.37620  5.09855  0.61958  0.77255  0.51145  0.91536
    175   2.32372  4.10808  4.18440  3.59430  2.50686  3.76381  4.06890  2.55091  3.46233  1.74349  3.04713  3.77243  3.48076  3.67036  3.61885  2.95813  2.74599  2.34700  4.28201  2.85214    252 - -
          2.68618  4.42225  2.77519  2.73123  3.46354  2.40513  3.72494  3.29354  2.67741  2.69355  4.24690  2.90347  2.73739  3.18146  2.89801  2.37887  2.77519  2.98518  4.58477  3.61503
          0.01886  4.37620  5.09855  0.61958  0.77255  0.51145  0.91536
    176   2.89744  5.29487  1.21190  2.37020  4.53946  3.43813  3.82953  4.05763  2.72050  3.60352  4.41913  2.61065  3.96152  2.98263  3.24213  2.85264  2.80250  3.67359  5.76441  3.42154    253 - -
          2.68618  4.42225  2.77519  2.73123  3.46354  2.40513  3.72494  3.29354  2.67741  2.69355  4.24690  2.90347  2.73739  3.18146  2.89801  2.37887  2.77519  2.98518  4.58477  3.61503
          0.01886  4.37620  5.09855  0.61958  0.77255  0.51145  0.91536
    177   2.77308  4.23395  4.23494  3.18565  3.04013  3.89458  4.20211  2.46724  3.53304  1.42773  2.74834  3.87166  4.24708  3.74985  3.71561  3.18556  2.77758  1.91962  4.86039  3.68120    254 - -
          2.68618  4.42225  2.77519  2.73123  3.46354  2.40513  3.72494  3.29354  2.67741  2.69355  4.24690  2.90347  2.73739  3.18146  2.89801  2.37887  2.77519  2.98518  4.58477  3.61503
          0.01886  4.37620  5.09855  0.61958  0.77255  0.51145  0.91536
    178   2.37250  4.88450  2.54944  2.49758  4.16969  3.46844  3.70903  3.25275  2.50586  3.18534  3.99097  2.63438  3.87804  2.85351  2.97329  2.42811  2.03223  3.08692  5.41816  4.07553    255 - -
          2.68618  4.42225  2.77519  2.73123  3.46354  2.40513  3.72494  3.29354  2.67741  2.69355  4.24690  2.90347  2.73739  3.18146  2.89801  2.37887  2.77519  2.98518  4.58477  3.61503
          0.01886  4.37620  5.09855  0.61958  0.77255  0.51145  0.91536
    179   2.04687  4.33115  3.63869  3.07526  3.09926  2.40998  3.95113  2.81471  3.02082  2.50089  3.30443  3.44500  4.03382  3.31335  3.35196  2.89543  2.33033  2.31004  4.96048  3.73514    256 - -
          2.68618  4.42225  2.77519  2.73123  3.46354  2.40513  3.72494  3.29354  2.67741  2.69355  4.24690  2.90347  2.73739  3.18146  2.89801  2.37887  2.77519  2.98518  4.58477  3.61503
          0.01886  4.37620  5.09855  0.61958  0.77255  0.51145  0.91536
    180   3.18691  5.25224  3.68134  2.98352  4.51897  3.85009  3.77859  3.98789  1.92460  3.46657  4.34379  3.38160  4.20474  2.93102  0.98683  3.20180  3.35307  3.69124  5.50569  3.37384    257 - -
          2.68618  4.42225  2.77519  2.73123  3.46354  2.40513  3.72494  3.29354  2.67741  2.69355  4.24690  2.90347  2.73739  3.18146  2.89801  2.37887  2.77519  2.98518  4.58477  3.61503
          0.01886  4.37620  5.09855  0.61958  0.77255  0.51145  0.91536
    181   2.81997  4.85151  4.49180  4.06378  2.34066  4.29737  3.75015  3.38202  3.87571  2.88130  3.99272  4.06429  4.65626  4.04442  4.01888  3.63605  3.67990  3.22725  3.05850  0.81825    258 - -
          2.68618  4.42225  2.77519  2.73123  3.46354  2.40513  3.72494  3.29354  2.67741  2.69355  4.24690  2.90347  2.73739  3.18146  2.89801  2.37887  2.77519  2.98518  4.58477  3.61503
          0.01886  4.37620  5.09855  0.61958  0.77255  0.51145  0.91536
    182   2.67480  4.91595  2.94528  2.53904  4.43037  1.84929  3.82548  3.87765  2.54324  3.44280  4.23514  2.16034  3.30018  2.96880  3.10305  2.42421  2.66254  3.46426  5.63991  4.28432    259 - -
          2.68618  4.42225  2.77519  2.73123  3.46354  2.40513  3.72494  3.29354  2.67741  2.69355  4.24690  2.90347  2.73739  3.18146  2.89801  2.37887  2.77519  2.98518  4.58477  3.61503
          0.01886  4.37620  5.09855  0.61958  0.77255  0.51145  0.91536
    183   2.56509  4.07975  4.43141  3.83001  2.59537  3.82147  4.14124  2.26422  3.65861  1.63843  3.14058  3.91304  3.63797  3.82484  3.73837  3.12425  2.88233  1.90275  4.11430  3.33653    260 - -
          2.68618  4.42225  2.77519  2.73123  3.46354  2.40513  3.72494  3.29354  2.67741  2.69355  4.24690  2.90347  2.73739  3.18146  2.89801  2.37887  2.77519  2.98518  4.58477  3.61503
          0.01886  4.37620  5.09855  0.61958  0.77255  0.51145  0.91536
    184   2.49834  5.00889  2.50136  2.43409  4.32142  3.41704  3.68607  3.76633  2.46207  3.00667  4.10150  2.55982  3.86469  2.81116  2.89329  1.96291  2.43014  3.39050  5.51348  4.14304    261 - -
          2.68618  4.42225  2.77519  2.73123  3.46354  2.40513  3.72494  3.29354  2.67741  2.69355  4.24690  2.90347  2.73739  3.18146  2.89801  2.37887  2.77519  2.98518  4.58477  3.61503
          0.01886  4.37620  5.09855  0.61958  0.77255  0.51145  0.91536
    185   2.68346  5.29308  1.92629  2.27757  4.61999  3.43263  3.70557  4.10896  2.32421  3.59039  4.34812  2.19004  3.18013  2.38488  3.00444  2.65013  3.01681  3.67578  5.72888  4.30190    262 - -
          2.68618  4.42225  2.77519  2.73123  3.46354  2.40513  3.72494  3.29354  2.67741  2.69355  4.24690  2.90347  2.73739  3.18146  2.89801  2.37887  2.77519  2.98518  4.58477  3.61503
          0.01886  4.37620  5.09855  0.61958  0.77255  0.51145  0.91536
    186   2.99265  5.25394  2.88215  2.64497  4.64748  3.60074  3.80847  4.09592  2.34348  3.59029  4.42010  2.45579  4.05934  2.94891  1.13900  2.97652  3.22616  3.72517  5.68342  4.38322    263 - -
          2.68618  4.42225  2.77519  2.73123  3.46354  2.40513  3.72494  3.29354  2.67741  2.69355  4.24690  2.90347  2.73739  3.18146  2.89801  2.37887  2.77519  2.98518  4.58477  3.61503
          0.01886  4.37620  5.09855  0.61958  0.77255  0.47003  0.98078
    187   3.12137  4.48790  4.81266  4.22308  3.12679  4.30191  4.54887  2.13497  4.05470  1.25508  2.65229  4.36039  4.57812  4.17192  4.13262  3.61972  3.34410  2.50100  1.95917  3.76382    264 - -
          2.68618  4.42225  2.77519  2.73123  3.46354  2.40513  3.72494  3.29354  2.67741  2.69355  4.24690  2.90347  2.73739  3.18146  2.89801  2.37887  2.77519  2.98518  4.58477  3.61503
          0.01853  4.39327  5.11561  0.61958  0.77255  0.48576  0.95510
    188   2.76593  5.12850  2.85972  2.31823  4.46617  3.46717  3.73509  3.91695  2.49122  3.45008  4.23691  2.78785  3.91245  1.63786  2.95041  2.19599  2.61421  3.52909  5.62434  4.24899    265 - -
          2.68618  4.42225  2.77519  2.73123  3.46354  2.40513  3.72494  3.29354  2.67741  2.69355  4.24690  2.90347  2.73739  3.18146  2.89801  2.37887  2.77519  2.98518  4.58477  3.61503
          0.01853  4.39327  5.11561  0.61958  0.77255  0.48576  0.95510
    189   2.57540  4.34991  4.72888  4.13932  1.97402  4.17819  4.50418  2.21822  3.98658  1.42791  2.99162  4.26096  4.48800  4.12384  4.07022  3.49405  3.20951  1.92736  4.97700  3.82847    266 - -
          2.68618  4.42225  2.77519  2.73123  3.46354  2.40513  3.72494  3.29354  2.67741  2.69355  4.24690  2.90347  2.73739  3.18146  2.89801  2.37887  2.77519  2.98518  4.58477  3.61503
          0.01853  4.39327  5.11561  0.61958  0.77255  0.48576  0.95510
    190   2.92243  5.44032  1.32902  1.94938  4.75060  3.22772  3.82107  4.24373  2.70346  3.74071  4.53214  2.58834  3.95682  2.95593  3.24559  2.69495  3.18136  3.21985  5.89900  4.44682    267 - -
          2.68618  4.42225  2.77519  2.73123  3.46354  2.40513  3.72494  3.29354  2.67741  2.69355  4.24690  2.90347  2.73739  3.18146  2.89801  2.37887  2.77519  2.98518  4.58477  3.61503
          0.01853  4.39327  5.11561  0.61958  0.77255  0.48576  0.95510
    191   2.99688  4.46258  5.01266  4.43203  2.69799  4.41937  4.78010  1.69071  4.28006  1.34658  2.94803  4.53671  4.69019  4.38542  4.33484  3.75416  3.37483  1.63390  5.17029  4.04832    268 - -
          2.68618  4.42225  2.77519  2.73123  3.46354  2.40513  3.72494  3.29354  2.67741  2.69355  4.24690  2.90347  2.73739  3.18146  2.89801  2.37887  2.77519  2.98518  4.58477  3.61503
          0.01853  4.39327  5.11561  0.61958  0.77255  0.48576  0.95510
    192   2.69079  5.28865  1.94552  2.35479  4.62317  3.24963  3.75006  4.10540  2.37106  3.60465  4.37660  1.80121  3.91053  2.87158  3.07875  2.61752  2.72750  3.68267  5.75833  4.33456    269 - -
          2.68618  4.42225  2.77519  2.73123  3.46354  2.40513  3.72494  3.29354  2.67741  2.69355  4.24690  2.90347  2.73739  3.18146  2.89801  2.37887  2.77519  2.98518  4.58477  3.61503
          0.01853  4.39327  5.11561  0.61958  0.77255  0.48576  0.95510
    193   3.09314  4.55876  5.14214  4.62895  3.78319  4.71988  5.27994  1.66024  4.52785  2.00838  3.57486  4.81423  4.99407  4.76373  4.69672  4.10125  3.54249  0.82827  5.73832  4.54644    270 - -
          2.68618  4.42225  2.77519  2.73123  3.46354  2.40513  3.72494  3.29354  2.67741  2.69355  4.24690  2.90347  2.73739  3.18146  2.89801  2.37887  2.77519  2.98518  4.58477  3.61503
          0.01853  4.39327  5.11561  0.61958  0.77255  0.48576  0.95510
    194   3.59266  5.22784  4.25803  4.19130  5.09386  3.88779  5.19517  4.81407  4.30127  4.36426  5.45541  4.43306  0.25554  4.67061  4.45863  3.78268  4.07811  4.39148  6.10005  5.23051    271 - -
          2.68618  4.42225  2.77519  2.73123  3.46354  2.40513  3.72494  3.29354  2.67741  2.69355  4.24690  2.90347  2.73739  3.18146  2.89801  2.37887  2.77519  2.98518  4.58477  3.61503
          0.01853  4.39327  5.11561  0.61958  0.77255  0.48576  0.95510
    195   2.55629  4.14477  4.35414  3.76541  2.61337  3.85771  4.16078  2.27130  3.61869  2.27085  3.24002  3.90203  4.22021  3.80927  3.74382  3.15744  2.78835  1.71431  4.74515  2.16627    272 - -
          2.68618  4.42225  2.77519  2.73123  3.46354  2.40513  3.72494  3.29354  2.67741  2.69355  4.24690  2.90347  2.73739  3.18146  2.89801  2.37887  2.77519  2.98518  4.58477  3.61503
          0.01853  4.39327  5.11561  0.61958  0.77255  0.48576  0.95510
    196   3.30765  4.59182  5.15011  4.59492  3.46635  4.66650  5.07958  1.89592  4.47168  1.50193  2.56517  4.76009  4.89834  4.59824  4.56737  4.02196  3.54262  1.11364  5.43633  4.32457    273 - -
          2.68618  4.42225  2.77519  2.73123  3.46354  2.40513  3.72494  3.29354  2.67741  2.69355  4.24690  2.90347  2.73739  3.18146  2.89801  2.37887  2.77519  2.98518  4.58477  3.61503
          0.01853  4.39327  5.11561  0.61958  0.77255  0.48576  0.95510
    197   2.41908  4.51696  4.19310  3.67309  2.49816  4.00482  3.93017  2.90346  3.56156  2.52797  3.31909  3.86242  4.37714  3.77892  3.77640  3.30639  3.25302  2.74597  4.37596  1.17493    274 - -
          2.68618  4.42225  2.77519  2.73123  3.46354  2.40513  3.72494  3.29354  2.67741  2.69355  4.24690  2.90347  2.73739  3.18146  2.89801  2.37887  2.77519  2.98518  4.58477  3.61503
          0.01853  4.39327  5.11561  0.61958  0.77255  0.48576  0.95510
    198   3.70586  5.44361  4.25852  3.69574  4.93932  4.04964  4.35084  4.54817  2.64130  3.96804  4.97951  4.00187  4.54987  3.56772  0.41192  3.78158  3.95074  4.25480  5.82216  4.78363    275 - -
          2.68618  4.42225  2.77519  2.73123  3.46354  2.40513  3.72494  3.29354  2.67741  2.69355  4.24690  2.90347  2.73739  3.18146  2.89801  2.37887  2.77519  2.98518  4.58477  3.61503
          0.01853  4.39327  5.11561  0.61958  0.77255  0.48576  0.95510
    199   2.67240  5.13814  2.76812  2.00364  4.46586  3.44957  3.25018  3.93863  2.32753  3.43504  4.18393  2.62601  3.84371  2.54327  2.38522  2.42127  2.79934  3.51955  3.82025  4.18163    276 - -
          2.68618  4.42225  2.77519  2.73123  3.46354  2.40513  3.72494  3.29354  2.67741  2.69355  4.24690  2.90347  2.73739  3.18146  2.89801  2.37887  2.77519  2.98518  4.58477  3.61503
          0.01853  4.39327  5.11561  0.61958  0.77255  0.48576  0.95510
    200   2.57683  4.84205  2.65585  2.61343  4.42952  3.36786  3.90773  3.86761  2.75718  3.45889  4.26238  2.89712  3.91536  3.06709  3.22314  1.40809  2.10640  3.44878  5.67269  4.33046    277 - -
          2.68618  4.42225  2.77519  2.73123  3.46354  2.40513  3.72494  3.29354  2.67741  2.69355  4.24690  2.90347  2.73739  3.18146  2.89801  2.37887  2.77519  2.98518  4.58477  3.61503
          0.01853  4.39327  5.11561  0.61958  0.77255  0.48576  0.95510
    201   2.58465  4.97954  2.85902  2.45251  4.26020  3.47269  3.67967  3.69674  2.45070  3.26154  4.05053  2.66845  3.87028  2.56993  2.64141  2.42438  1.98694  2.94137  5.46716  4.10700    278 - -
          2.68618  4.42225  2.77519  2.73123  3.46354  2.40513  3.72494  3.29354  2.67741  2.69355  4.24690  2.90347  2.73739  3.18146  2.89801  2.37887  2.77519  2.98518  4.58477  3.61503
          0.01853  4.39327  5.11561  0.61958  0.77255  0.48576  0.95510
    202   3.77669  5.00273  4.98850  4.64604  1.42182  4.62457  3.76365  2.75372  4.47131  2.75438  4.00105  4.35856  4.91842  4.40566  4.46266  3.97852  3.99429  3.30166  3.90104  0.95557    279 - -
          2.68618  4.42225  2.77519  2.73123  3.46354  2.40513  3.72494  3.29354  2.67741  2.69355  4.24690  2.90347  2.73739  3.18146  2.89801  2.37887  2.77519  2.98518  4.58477  3.61503
          0.01853  4.39327  5.11561  0.61958  0.77255  0.48576  0.95510
    203   2.66821  4.80138  2.86955  2.34612  3.05726  3.51044  3.72268  2.71761  2.54385  3.05151  3.87850  3.05980  3.90181  2.14532  2.99848  2.43862  2.69262  3.12227  5.31747  3.99738    280 - -
          2.68618  4.42225  2.77519  2.73123  3.46354  2.40513  3.72494  3.29354  2.67741  2.69355  4.24690  2.90347  2.73739  3.18146  2.89801  2.37887  2.77519  2.98518  4.58477  3.61503
          0.01853  4.39327  5.11561  0.61958  0.77255  0.48576  0.95510
    204   2.66885  4.59780  3.29590  2.74361  3.80485  3.55769  3.81730  2.85124  2.50208  2.85285  3.71864  3.20805  3.96047  2.90752  3.10033  1.67228  2.68978  2.47435  5.17807  3.90561    281 - -
          2.68618  4.42225  2.77519  2.73123  3.46354  2.40513  3.72494  3.29354  2.67741  2.69355  4.24690  2.90347  2.73739  3.18146  2.89801  2.37887  2.77519  2.98518  4.58477  3.61503
          0.06285  4.39327  3.02514  0.61958  0.77255  0.48576  0.95510
    205   2.34604  4.35745  3.76804  3.30983  3.97596  1.30735  4.25458  2.90372  3.26373  2.99052  3.90956  3.54606  3.99136  3.56755  3.58171  2.75229  2.74249  2.17066  5.42608  4.20707    282 - -
          2.68618  4.42225  2.77519  2.73123  3.46354  2.40513  3.72494  3.29354  2.67741  2.69355  4.24690  2.90347  2.73739  3.18146  2.89801  2.37887  2.77519  2.98518  4.58477  3.61503
          0.01936  4.34979  5.07213  0.61958  0.77255  0.54912  0.86147
    206   3.36743  5.06826  4.13567  4.10652  5.18870  0.26676  5.16926  4.93215  4.35057  4.51344  5.51166  4.30256  4.47082  4.63775  4.50833  3.55682  3.88418  4.36762  6.13048  5.31571    283 - -
          2.68618  4.42225  2.77519  2.73123  3.46354  2.40513  3.72494  3.29354  2.67741  2.69355  4.24690  2.90347  2.73739  3.18146  2.89801  2.37887  2.77519  2.98518  4.58477  3.61503
          0.01936  4.34979  5.07213  0.61958  0.77255  0.54912  0.86147
    207   1.54401  4.92352  2.83372  2.33187  4.19417  3.13511  3.73187  3.61412  2.45938  3.21153  4.02670  3.00617  3.89719  2.73949  3.00610  2.72834  2.94744  3.04174  5.44831  4.10514    284 - -
          2.68622  4.42229  2.77523  2.73127  3.46358  2.40496  3.72498  3.29358  2.67745  2.69359  4.24694  2.90321  2.73743  3.18139  2.89805  2.37890  2.77523  2.98522  4.58481  3.61507
          0.34826  1.60630  2.37030  0.21346  1.64912  0.54912  0.86147
    208   2.67719  4.74274  2.87181  2.53547  3.34751  1.74269  3.75155  3.37378  2.62597  3.01458  3.86232  2.82139  3.90274  2.90268  3.07143  2.72512  2.92335  3.08057  5.26632  3.69029    286 - -
          2.68618  4.42225  2.77519  2.73123  3.46354  2.40513  3.72494  3.29354  2.67741  2.69355  4.24690  2.90347  2.73739  3.18146  2.89801  2.37887  2.77519  2.98518  4.58477  3.61503
          0.02123  4.25857  4.98091  0.61958  0.77255  0.47341  0.97519
    209   2.24858  4.79847  3.02377  2.47866  4.10446  1.78157  3.78276  3.51518  2.61740  3.01080  3.96954  2.77934  3.90950  2.95670  3.06498  2.61983  2.93818  3.19236  5.39874  3.76860    287 - -
          2.68618  4.42225  2.77519  2.73123  3.46354  2.40513  3.72494  3.29354  2.67741  2.69355  4.24690  2.90347  2.73739  3.18146  2.89801  2.37887  2.77519  2.98518  4.58477  3.61503
          0.01936  4.34979  5.07213  0.61958  0.77255  0.54912  0.86147
    210   1.46205  4.70695  2.98190  2.69411  4.36984  3.14743  3.93899  3.80345  2.79550  3.40894  4.21492  2.46381  3.88846  3.10929  3.24434  2.02417  2.77849  3.37528  5.63357  4.31524    288 - -
          2.68618  4.42225  2.77519  2.73123  3.46354  2.40513  3.72494  3.29354  2.67741  2.69355  4.24690  2.90347  2.73739  3.18146  2.89801  2.37887  2.77519  2.98518  4.58477  3.61503
          0.01936  4.34979  5.07213  0.61958  0.77255  0.44809  1.01846
    211   1.84862  4.97531  2.70944  2.47337  4.35767  2.91139  3.73548  3.80405  2.46512  3.36117  4.14560  2.74805  3.81076  2.86587  3.00477  2.15518  2.58387  3.41547  5.55710  4.19070    289 - -
          2.68618  4.42225  2.77519  2.73123  3.46354  2.40513  3.72494  3.29354  2.67741  2.69355  4.24690  2.90347  2.73739  3.18146  2.89801  2.37887  2.77519  2.98518  4.58477  3.61503
          0.01853  4.39327  5.11561  0.61958  0.77255  0.48576  0.95510
    212   2.33282  5.02718  2.84415  2.38057  4.36189  3.18857  3.70507  3.81105  2.47101  3.35913  4.13964  2.56820  3.57109  2.80737  2.96891  1.80736  2.55786  3.42681  5.54900  4.17482    290 - -
          2.68618  4.42225  2.77519  2.73123  3.46354  2.40513  3.72494  3.29354  2.67741  2.69355  4.24690  2.90347  2.73739  3.18146  2.89801  2.37887  2.77519  2.98518  4.58477  3.61503
          0.01853  4.39327  5.11561  0.61958  0.77255  0.48576  0.95510
    213   2.55696  4.86371  2.91976  2.50826  4.10163  3.46867  3.70018  3.13376  2.44244  3.12195  3.93483  2.78094  3.88616  2.51382  2.71243  2.53365  2.24518  2.64384  5.36667  3.81837    291 - -
          2.68618  4.42225  2.77519  2.73123  3.46354  2.40513  3.72494  3.29354  2.67741  2.69355  4.24690  2.90347  2.73739  3.18146  2.89801  2.37887  2.77519  2.98518  4.58477  3.61503
          0.01853  4.39327  5.11561  0.61958  0.77255  0.48576  0.95510
    214   2.41940  4.67374  2.82227  2.57333  3.86484  3.30945  3.75934  2.96756  2.62240  2.47743  3.58925  3.12979  3.92721  2.84267  2.83577  2.55788  2.38268  2.66487  5.21142  3.71740    292 - -
          2.68618  4.42225  2.77519  2.73123  3.46354  2.40513  3.72494  3.29354  2.67741  2.69355  4.24690  2.90347  2.73739  3.18146  2.89801  2.37887  2.77519  2.98518  4.58477  3.61503
          0.01853  4.39327  5.11561  0.61958  0.77255  0.48576  0.95510
    215   2.66708  4.93287  2.79663  2.27526  3.87168  3.48214  3.68346  3.47036  2.46742  3.03562  3.99843  2.99694  3.87410  2.56988  2.93853  1.82557  2.67824  3.27531  5.42201  3.56415    293 - -
          2.68618  4.42225  2.77519  2.73123  3.46354  2.40513  3.72494  3.29354  2.67741  2.69355  4.24690  2.90347  2.73739  3.18146  2.89801  2.37887  2.77519  2.98518  4.58477  3.61503
          0.01853  4.39327  5.11561  0.61958  0.77255  0.48576  0.95510
    216   2.69553  5.67243  1.55445  1.26855  4.96855  3.42408  3.90411  4.48904  2.86544  3.96255  4.77824  2.87532  4.00999  2.84945  3.44781  2.95807  3.34133  4.04512  6.11224  4.61030    294 - -
          2.68618  4.42225  2.77519  2.73123  3.46354  2.40513  3.72494  3.29354  2.67741  2.69355  4.24690  2.90347  2.73739  3.18146  2.89801  2.37887  2.77519  2.98518  4.58477  3.61503
          0.01853  4.39327  5.11561  0.61958  0.77255  0.48576  0.95510
    217   2.00848  5.08691  2.76679  1.96364  4.39254  3.22341  3.66832  3.84983  2.37131  3.37874  4.14776  2.94399  3.86118  2.66905  2.91876  2.47764  2.55724  3.31512  5.55267  4.16700    295 - -
          2.68618  4.42225  2.77519  2.73123  3.46354  2.40513  3.72494  3.29354  2.67741  2.69355  4.24690  2.90347  2.73739  3.18146  2.89801  2.37887  2.77519  2.98518  4.58477  3.61503
          0.08749  4.39327  2.63926  0.61958  0.77255  0.48576  0.95510
    218   2.49813  4.97157  2.68115  2.42536  4.26007  3.23170  3.66208  3.69978  2.29869  3.26074  4.04717  2.86733  3.84892  2.69695  2.91398  2.10343  2.31855  2.94611  5.46303  4.09866    296 - -
          2.68618  4.42225  2.77519  2.73123  3.46354  2.40513  3.72494  3.29354  2.67741  2.69355  4.24690  2.90347  2.73739  3.18146  2.89801  2.37887  2.77519  2.98518  4.58477  3.61503
          0.01984  4.32562  5.04796  0.61958  0.77255  0.58157  0.81875
    219   2.64669  4.43400  3.42166  2.74064  3.58571  3.44403  3.83860  2.70717  2.48084  2.51008  3.53574  3.28982  3.97823  3.01139  3.17550  2.58999  2.74112  1.82209  5.00850  3.76254    297 - -
          2.68618  4.42225  2.77519  2.73123  3.46354  2.40513  3.72494  3.29354  2.67741  2.69355  4.24690  2.90347  2.73739  3.18146  2.89801  2.37887  2.77519  2.98518  4.58477  3.61503
          0.01984  4.32562  5.04796  0.61958  0.77255  0.43020  1.05091
    220   2.66690  4.77983  3.01100  2.56712  4.00494  3.51148  3.73360  3.07805  2.48427  3.03730  3.86763  2.63731  3.90670  2.83013  3.00913  2.31224  1.96656  2.75705  5.30825  3.99328    298 - -
          2.68618  4.42225  2.77519  2.73123  3.46354  2.40513  3.72494  3.29354  2.67741  2.69355  4.24690  2.90347  2.73739  3.18146  2.89801  2.37887  2.77519  2.98518  4.58477  3.61503
          0.05043  4.39327  3.30184  0.61958  0.77255  0.48576  0.95510
    221   2.68151  5.14859  2.60194  2.26445  4.47500  2.80232  3.64397  3.94864  2.35036  3.44598  4.19795  2.69515  3.84359  2.68522  2.38192  2.13318  2.63323  3.52994  5.59283  4.19125    299 - -
          2.68618  4.42225  2.77519  2.73123  3.46354  2.40513  3.72494  3.29354  2.67741  2.69355  4.24690  2.90347  2.73739  3.18146  2.89801  2.37887  2.77519  2.98518  4.58477  3.61503
          0.01913  4.36197  5.08432  0.61958  0.77255  0.45787  1.00138
    222   2.59310  5.22026  1.97832  2.30495  4.54005  2.45694  3.03348  4.01701  2.48029  3.51742  4.27916  2.74911  3.87958  2.73032  2.98300  2.45506  2.80200  3.59959  5.66989  4.25768    300 - -
          2.68618  4.42225  2.77519  2.73123  3.46354  2.40513  3.72494  3.29354  2.67741  2.69355  4.24690  2.90347  2.73739  3.18146  2.89801  2.37887  2.77519  2.98518  4.58477  3.61503
          0.21337  4.39327  1.71599  0.61958  0.77255  0.48576  0.95510
    223   2.28553  4.76997  2.93405  2.52673  4.28490  2.55903  3.78771  3.71837  2.48371  3.30845  4.11501  2.66950  2.11396  2.94512  3.06258  2.49271  2.89912  3.32324  5.52743  4.19220    301 - -
          2.68618  4.42225  2.77519  2.73123  3.46354  2.40513  3.72494  3.29354  2.67741  2.69355  4.24690  2.90347  2.73739  3.18146  2.89801  2.37887  2.77519  2.98518  4.58477  3.61503
          0.02248  4.20237  4.92472  0.61958  0.77255  0.38991  1.13046
    224   2.27401  5.09226  2.81716  2.17995  4.40776  2.45792  3.67126  3.86658  2.43551  3.39280  4.16164  2.53697  3.86050  2.78687  2.66211  2.67115  2.45094  3.47122  5.56415  4.17717    302 - -
          2.68618  4.42225  2.77519  2.73123  3.46354  2.40513  3.72494  3.29354  2.67741  2.69355  4.24690  2.90347  2.73739  3.18146  2.89801  2.37887  2.77519  2.98518  4.58477  3.61503
          0.01883  4.37729  5.09964  0.61958  0.77255  0.47100  0.97917
    225   3.21109  4.55153  4.93185  4.35227  3.08002  4.45141  4.77704  1.40700  4.20992  1.14943  2.94541  4.51916  4.07127  4.32331  4.29921  3.78055  3.43748  2.29038  5.17164  4.06090    303 - -
          2.68618  4.42225  2.77519  2.73123  3.46354  2.40513  3.72494  3.29354  2.67741  2.69355  4.24690  2.90347  2.73739  3.18146  2.89801  2.37887  2.77519  2.98518  4.58477  3.61503
          0.01853  4.39327  5.11561  0.61958  0.77255  0.48576  0.95510
    226   3.44027  5.13201  4.21642  4.19408  5.26655  0.24368  5.24864  5.02571  4.44334  4.59857  5.60039  4.38353  4.53487  4.72712  4.59165  3.63149  3.95978  4.45283  6.19208  5.39657    304 - -
          2.68618  4.42225  2.77519  2.73123  3.46354  2.40513  3.72494  3.29354  2.67741  2.69355  4.24690  2.90347  2.73739  3.18146  2.89801  2.37887  2.77519  2.98518  4.58477  3.61503
          0.01853  4.39327  5.11561  0.61958  0.77255  0.48576  0.95510
    227   3.65182  5.76315  0.39135  2.82146  5.23431  3.70053  4.51651  4.96376  3.71567  4.48435  5.50368  3.39386  4.38974  3.77633  4.28037  3.57472  4.01040  4.55515  6.28545  5.05941    305 - -
          2.68618  4.42225  2.77519  2.73123  3.46354  2.40513  3.72494  3.29354  2.67741  2.69355  4.24690  2.90347  2.73739  3.18146  2.89801  2.37887  2.77519  2.98518  4.58477  3.61503
          0.01853  4.39327  5.11561  0.61958  0.77255  0.48576  0.95510
    228   3.33024  4.57728  5.26145  4.74140  3.72352  4.80127  5.33458  1.32647  4.64358  2.11134  2.99274  4.90842  5.03865  4.83626  4.77837  4.18383  3.57778  0.99614  5.71462  4.54915    306 - -
          2.68618  4.42225  2.77519  2.73123  3.46354  2.40513  3.72494  3.29354  2.67741  2.69355  4.24690  2.90347  2.73739  3.18146  2.89801  2.37887  2.77519  2.98518  4.58477  3.61503
          0.01853  4.39327  5.11561  0.61958  0.77255  0.48576  0.95510
    229   2.78451  5.15552  2.77034  2.24806  4.53844  2.87352  3.78017  4.00110  2.58405  3.53155  4.31888  1.91483  3.92049  2.91217  2.94902  1.75872  3.04694  3.59520  5.70562  4.31376    307 - -
          2.68618  4.42225  2.77519  2.73123  3.46354  2.40513  3.72494  3.29354  2.67741  2.69355  4.24690  2.90347  2.73739  3.18146  2.89801  2.37887  2.77519  2.98518  4.58477  3.61503
          0.01853  4.39327  5.11561  0.61958  0.77255  0.48576  0.95510
    230   2.11550  4.18080  4.24500  3.66219  1.91074  3.61052  4.16099  2.49174  3.53460  2.01709  3.10992  3.84927  4.20760  3.74585  3.69961  3.13490  2.95950  2.04982  4.80465  3.60744    308 - -
          2.68618  4.42225  2.77519  2.73123  3.46354  2.40513  3.72494  3.29354  2.67741  2.69355  4.24690  2.90347  2.73739  3.18146  2.89801  2.37887  2.77519  2.98518  4.58477  3.61503
          0.01853  4.39327  5.11561  0.61958  0.77255  0.48576  0.95510
    231   1.81721  4.35613  3.79744  3.53274  4.70859  1.04194  4.58582  4.14752  3.61698  3.82184  4.61655  3.59521  3.90853  3.86387  3.91281  2.02221  2.72953  3.49604  6.03545  4.85372    309 - -
          2.68618  4.42225  2.77519  2.73123  3.46354  2.40513  3.72494  3.29354  2.67741  2.69355  4.24690  2.90347  2.73739  3.18146  2.89801  2.37887  2.77519  2.98518  4.58477  3.61503
          0.01853  4.39327  5.11561  0.61958  0.77255  0.48576  0.95510
    232   2.27728  4.19833  4.39053  3.80827  3.16109  3.35021  4.27859  1.68585  3.67516  1.85920  3.29836  3.97172  4.29542  3.87980  3.82159  3.23906  3.01384  1.84654  4.89452  3.70691    310 - -
          2.68618  4.42225  2.77519  2.73123  3.46354  2.40513  3.72494  3.29354  2.67741  2.69355  4.24690  2.90347  2.73739  3.18146  2.89801  2.37887  2.77519  2.98518  4.58477  3.61503
          0.01853  4.39327  5.11561  0.61958  0.77255  0.48576  0.95510
    233   2.08266  4.51001  3.37968  2.85717  3.44230  3.40722  3.86975  3.09055  2.84085  2.78061  3.66059  2.80576  3.99201  3.15912  3.22768  2.62404  2.92241  2.83834  5.06351  1.94380    311 - -
          2.68618  4.42225  2.77519  2.73123  3.46354  2.40513  3.72494  3.29354  2.67741  2.69355  4.24690  2.90347  2.73739  3.18146  2.89801  2.37887  2.77519  2.98518  4.58477  3.61503
          0.01853  4.39327  5.11561  0.61958  0.77255  0.48576  0.95510
    234   3.22895  4.84199  4.03882  3.73139  2.72041  3.97387  3.95423  3.40382  3.58543  2.97743  4.10238  3.89693  4.48513  3.91058  3.79282  3.40875  2.85828  3.22053  4.36104  0.77350    312 - -
          2.68618  4.42225  2.77519  2.73123  3.46354  2.40513  3.72494  3.29354  2.67741  2.69355  4.24690  2.90347  2.73739  3.18146  2.89801  2.37887  2.77519  2.98518  4.58477  3.61503
          0.01853  4.39327  5.11561  0.61958  0.77255  0.48576  0.95510
    235   3.11782  5.39864  3.46082  2.64947  4.86598  3.77377  3.73433  4.22978  1.56577  3.63362  4.45718  3.25326  4.13173  1.76709  1.66941  3.08354  3.28962  3.86497  5.66467  4.44897    313 - -
          2.68618  4.42225  2.77519  2.73123  3.46354  2.40513  3.72494  3.29354  2.67741  2.69355  4.24690  2.90347  2.73739  3.18146  2.89801  2.37887  2.77519  2.98518  4.58477  3.61503
          0.01853  4.39327  5.11561  0.61958  0.77255  0.48576  0.95510
    236   3.34689  4.64938  5.15485  4.57850  1.72711  4.61618  4.88970  2.08265  4.43301  1.17198  3.07099  4.71229  4.82775  4.47752  4.47279  3.95888  3.56865  1.96090  5.16839  4.02240    314 - -
          2.68618  4.42225  2.77519  2.73123  3.46354  2.40513  3.72494  3.29354  2.67741  2.69355  4.24690  2.90347  2.73739  3.18146  2.89801  2.37887  2.77519  2.98518  4.58477  3.61503
          0.01853  4.39327  5.11561  0.61958  0.77255  0.48576  0.95510
    237   2.75020  4.17150  4.39501  3.80168  2.48296  3.89257  4.20476  2.38331  3.46380  1.39774  2.84959  3.65548  4.24535  3.83405  3.76958  3.19230  2.98149  2.06923  4.78190  3.60190    315 - -
          2.68618  4.42225  2.77519  2.73123  3.46354  2.40513  3.72494  3.29354  2.67741  2.69355  4.24690  2.90347  2.73739  3.18146  2.89801  2.37887  2.77519  2.98518  4.58477  3.61503
          0.01853  4.39327  5.11561  0.61958  0.77255  0.48576  0.95510
    238   2.47953  5.17114  2.30445  2.32675  4.50616  3.10796  3.64314  3.98493  1.91600  3.47126  4.21637  2.78923  3.49516  2.67507  2.54931  2.64914  2.76643  3.55676  5.60858  4.20338    316 - -
          2.68618  4.42225  2.77519  2.73123  3.46354  2.40513  3.72494  3.29354  2.67741  2.69355  4.24690  2.90347  2.73739  3.18146  2.89801  2.37887  2.77519  2.98518  4.58477  3.61503
          0.01853  4.39327  5.11561  0.61958  0.77255  0.48576  0.95510
    239   3.53010  5.65058  2.85691  0.46371  5.08307  3.70711  4.38316  4.65470  3.34320  4.19691  5.18352  3.38027  4.34636  3.61005  3.78356  3.47653  3.84950  4.29557  6.14738  4.91867    317 - -
          2.68618  4.42225  2.77519  2.73123  3.46354  2.40513  3.72494  3.29354  2.67741  2.69355  4.24690  2.90347  2.73739  3.18146  2.89801  2.37887  2.77519  2.98518  4.58477  3.61503
          0.01853  4.39327  5.11561  0.61958  0.77255  0.48576  0.95510
    240   2.60169  4.93559  2.81141  2.49429  4.28253  3.19859  3.72154  3.71774  2.49900  3.21768  4.08046  3.01285  3.87904  2.85582  2.49836  1.89075  2.13582  3.34875  5.49614  4.14302    318 - -
          2.68618  4.42225  2.77519  2.73123  3.46354  2.40513  3.72494  3.29354  2.67741  2.69355  4.24690  2.90347  2.73739  3.18146  2.89801  2.37887  2.77519  2.98518  4.58477  3.61503
          0.01853  4.39327  5.11561  0.61958  0.77255  0.48576  0.95510
    241   2.19812  5.07834  2.91285  2.19074  4.38402  2.72727  3.65167  3.72503  2.28688  3.36730  4.13159  2.59612  3.45830  2.60700  2.89056  2.56755  2.77914  3.15335  5.53709  4.15161    319 - -
          2.68618  4.42225  2.77519  2.73123  3.46354  2.40513  3.72494  3.29354  2.67741  2.69355  4.24690  2.90347  2.73739  3.18146  2.89801  2.37887  2.77519  2.98518  4.58477  3.61503
          0.01853  4.39327  5.11561  0.61958  0.77255  0.48576  0.95510
    242   2.40187  5.02590  2.44713  2.42319  4.23572  3.17963  3.24190  3.76041  2.42580  3.30691  4.08376  2.39846  3.85812  2.78152  2.90661  2.33854  2.60584  3.38558  4.09212  4.02024    320 - -
          2.68618  4.42225  2.77519  2.73123  3.46354  2.40513  3.72494  3.29354  2.67741  2.69355  4.24690  2.90347  2.73739  3.18146  2.89801  2.37887  2.77519  2.98518  4.58477  3.61503
          0.01853  4.39327  5.11561  0.61958  0.77255  0.48576  0.95510
    243   2.66057  4.21696  3.87545  3.29681  3.25821  3.71685  3.99822  2.42276  3.20233  1.92066  3.28625  3.59650  4.08976  3.46731  2.53053  2.71366  2.61322  2.41817  2.94594  3.61081    321 - -
          2.68618  4.42225  2.77519  2.73123  3.46354  2.40513  3.72494  3.29354  2.67741  2.69355  4.24690  2.90347  2.73739  3.18146  2.89801  2.37887  2.77519  2.98518  4.58477  3.61503
          0.01853  4.39327  5.11561  0.61958  0.77255  0.48576  0.95510
    244   3.59266  5.22784  4.25803  4.19130  5.09386  3.88779  5.19517  4.81407  4.30127  4.36426  5.45541  4.43306  0.25554  4.67061  4.45863  3.78268  4.07811  4.39148  6.10005  5.23051    322 - -
          2.68618  4.42225  2.77519  2.73123  3.46354  2.40513  3.72494  3.29354  2.67741  2.69355  4.24690  2.90347  2.73739  3.18146  2.89801  2.37887  2.77519  2.98518  4.58477  3.61503
          0.01853  4.39327  5.11561  0.61958  0.77255  0.48576  0.95510
    245   3.17609  5.78052  0.89185  2.05848  5.10722  3.08612  3.99856  4.64436  3.06121  4.12484  4.97991  2.87779  4.05670  3.16821  3.69113  2.64570  3.47839  4.19127  6.28545  4.74804    323 - -
          2.68618  4.42225  2.77519  2.73123  3.46354  2.40513  3.72494  3.29354  2.67741  2.69355  4.24690  2.90347  2.73739  3.18146  2.89801  2.37887  2.77519  2.98518  4.58477  3.61503
          0.01853  4.39327  5.11561  0.61958  0.77255  0.48576  0.95510
    246   2.06859  4.13774  4.21925  3.63079  3.23851  3.80434  4.11765  2.28941  3.50031  1.87382  3.12175  3.81289  4.17063  3.71038  3.65973  3.06715  2.44230  1.92513  4.23238  3.57774    324 - -
          2.68618  4.42225  2.77519  2.73123  3.46354  2.40513  3.72494  3.29354  2.67741  2.69355  4.24690  2.90347  2.73739  3.18146  2.89801  2.37887  2.77519  2.98518  4.58477  3.61503
          0.01853  4.39327  5.11561  0.61958  0.77255  0.48576  0.95510
    247   3.14864  4.48264  4.88630  4.36097  3.41730  4.46358  4.98589  1.79286  4.25726  2.35480  3.56248  4.54657  4.79584  4.49687  4.43855  3.82387  2.93466  0.82900  5.53999  4.33028    325 - -
          2.68618  4.42225  2.77519  2.73123  3.46354  2.40513  3.72494  3.29354  2.67741  2.69355  4.24690  2.90347  2.73739  3.18146  2.89801  2.37887  2.77519  2.98518  4.58477  3.61503
          0.01853  4.39327  5.11561  0.61958  0.77255  0.48576  0.95510
    248   2.28909  4.12893  4.16822  3.58020  3.09304  2.61857  4.08135  2.31956  3.45349  2.01479  3.23895  3.77171  4.14268  3.66735  3.62098  3.06295  2.89660  2.02491  3.04336  3.55100    326 - -
          2.68618  4.42225  2.77519  2.73123  3.46354  2.40513  3.72494  3.29354  2.67741  2.69355  4.24690  2.90347  2.73739  3.18146  2.89801  2.37887  2.77519  2.98518  4.58477  3.61503
          0.01853  4.39327  5.11561  0.61958  0.77255  0.48576  0.95510
    249   2.58689  4.66620  3.19592  2.83287  4.47268  3.30112  4.06310  3.91085  2.92070  3.52750  4.33512  2.17079  3.92116  3.24598  3.34057  1.42688  1.97789  3.44284  5.73894  4.43546    327 - -
          2.68618  4.42225  2.77519  2.73123  3.46354  2.40513  3.72494  3.29354  2.67741  2.69355  4.24690  2.90347  2.73739  3.18146  2.89801  2.37887  2.77519  2.98518  4.58477  3.61503
          0.01853  4.39327  5.11561  0.61958  0.77255  0.48576  0.95510
    250   2.54296  4.27989  4.47395  3.89009  2.53989  4.01879  4.35010  2.31681  3.75461  1.28017  3.20560  4.05735  4.36063  3.93856  3.89086  3.32453  2.71107  2.10181  4.92141  3.75290    328 - -
          2.68618  4.42225  2.77519  2.73123  3.46354  2.40513  3.72494  3.29354  2.67741  2.69355  4.24690  2.90347  2.73739  3.18146  2.89801  2.37887  2.77519  2.98518  4.58477  3.61503
          0.01853  4.39327  5.11561  0.61958  0.77255  0.48576  0.95510
    251   2.94676  4.99641  3.48862  2.91485  4.39821  2.60155  3.86689  3.80559  2.34211  2.91115  4.24132  3.33203  4.10589  3.03334  1.13221  3.00785  3.19640  3.48430  5.52725  4.28385    329 - -
          2.68618  4.42225  2.77519  2.73123  3.46354  2.40513  3.72494  3.29354  2.67741  2.69355  4.24690  2.90347  2.73739  3.18146  2.89801  2.37887  2.77519  2.98518  4.58477  3.61503
          0.01853  4.39327  5.11561  0.61958  0.77255  0.48576  0.95510
    252   3.03074  4.55534  5.09621  4.58978  3.81957  4.68255  5.27151  1.69690  4.48638  2.17041  3.61311  4.78040  4.97809  4.74224  4.66981  4.06728  3.53210  0.77725  5.76518  4.56116    330 - -
          2.68618  4.42225  2.77519  2.73123  3.46354  2.40513  3.72494  3.29354  2.67741  2.69355  4.24690  2.90347  2.73739  3.18146  2.89801  2.37887  2.77519  2.98518  4.58477  3.61503
          0.01853  4.39327  5.11561  0.61958  0.77255  0.48576  0.95510
    253   2.92813  5.15618  3.33577  2.71310  4.53633  3.66199  3.73436  3.91723  1.30252  3.42891  4.25070  3.18420  4.04164  2.86273  2.06039  2.93119  2.42182  3.29611  5.55792  4.29421    331 - -
          2.68618  4.42225  2.77519  2.73123  3.46354  2.40513  3.72494  3.29354  2.67741  2.69355  4.24690  2.90347  2.73739  3.18146  2.89801  2.37887  2.77519  2.98518  4.58477  3.61503
          0.01853  4.39327  5.11561  0.61958  0.77255  0.48576  0.95510
    254   0.70488  4.32486  3.99564  3.70948  4.50061  3.16571  4.63354  3.76573  3.68882  3.58621  4.45465  3.69254  3.94636  3.96165  3.93108  2.28106  2.93729  3.00583  5.90310  4.71932    332 - -
          2.68618  4.42225  2.77519  2.73123  3.46354  2.40513  3.72494  3.29354  2.67741  2.69355  4.24690  2.90347  2.73739  3.18146  2.89801  2.37887  2.77519  2.98518  4.58477  3.61503
          0.01853  4.39327  5.11561  0.61958  0.77255  0.48576  0.95510
    255   3.05112  4.95791  3.59409  3.30483  4.62753  3.61535  4.36469  4.16428  3.03900  3.73982  4.66941  3.65696  0.69223  3.61231  2.62556  3.17314  3.43616  3.77220  5.80454  4.62764    333 - -
          2.68618  4.42225  2.77519  2.73123  3.46354  2.40513  3.72494  3.29354  2.67741  2.69355  4.24690  2.90347  2.73739  3.18146  2.89801  2.37887  2.77519  2.98518  4.58477  3.61503
          0.01853  4.39327  5.11561  0.61958  0.77255  0.48576  0.95510
    256   2.50659  4.41342  3.79528  3.57442  4.50681  3.21861  4.58206  3.80254  3.56158  3.61208  4.50689  3.65445  3.98907  3.89796  3.80907  2.46195  0.72247  3.31996  5.89949  4.68248    334 - -
          2.68618  4.42225  2.77519  2.73123  3.46354  2.40513  3.72494  3.29354  2.67741  2.69355  4.24690  2.90347  2.73739  3.18146  2.89801  2.37887  2.77519  2.98518  4.58477  3.61503
          0.01853  4.39327  5.11561  0.61958  0.77255  0.48576  0.95510
    257   3.44027  5.13201  4.21642  4.19408  5.26655  0.24368  5.24864  5.02571  4.44334  4.59857  5.60039  4.38353  4.53487  4.72712  4.59165  3.63149  3.95978  4.45283  6.19208  5.39657    335 - -
          2.68618  4.42225  2.77519  2.73123  3.46354  2.40513  3.72494  3.29354  2.67741  2.69355  4.24690  2.90347  2.73739  3.18146  2.89801  2.37887  2.77519  2.98518  4.58477  3.61503
          0.01853  4.39327  5.11561  0.61958  0.77255  0.48576  0.95510
    258   2.70802  5.09929  2.96231  2.37587  4.41483  3.48858  3.65924  3.67361  1.71810  3.38208  4.15264  2.97475  3.87824  2.58381  2.31130  2.55742  2.55272  3.25304  5.54138  4.17370    336 - -
          2.68618  4.42225  2.77519  2.73123  3.46354  2.40513  3.72494  3.29354  2.67741  2.69355  4.24690  2.90347  2.73739  3.18146  2.89801  2.37887  2.77519  2.98518  4.58477  3.61503
          0.01853  4.39327  5.11561  0.61958  0.77255  0.48576  0.95510
    259   2.39994  5.29003  1.75579  2.24254  4.60602  3.43878  3.27743  4.08652  2.56751  3.59012  4.36452  2.72701  3.91120  2.87017  3.08219  2.00373  3.05934  3.67051  5.74810  4.32494    337 - -
          2.68618  4.42225  2.77519  2.73123  3.46354  2.40513  3.72494  3.29354  2.67741  2.69355  4.24690  2.90347  2.73739  3.18146  2.89801  2.37887  2.77519  2.98518  4.58477  3.61503
          0.01853  4.39327  5.11561  0.61958  0.77255  0.48576  0.95510
    260   3.59266  5.22784  4.25803  4.19130  5.09386  3.88779  5.19517  4.81407  4.30127  4.36426  5.45541  4.43306  0.25554  4.67061  4.45863  3.78268  4.07811  4.39148  6.10005  5.23051    338 - -
          2.68618  4.42225  2.77519  2.73123  3.46354  2.40513  3.72494  3.29354  2.67741  2.69355  4.24690  2.90347  2.73739  3.18146  2.89801  2.37887  2.77519  2.98518  4.58477  3.61503
          0.01853  4.39327  5.11561  0.61958  0.77255  0.48576  0.95510
    261   4.27452  5.32699  5.18287  5.01805  1.09293  4.86814  3.66418  3.87901  4.82415  3.09934  4.43367  4.46649  5.14440  4.59965  4.71380  4.26717  4.48209  3.82686  3.75546  0.89662    339 - -
          2.68618  4.42225  2.77519  2.73123  3.46354  2.40513  3.72494  3.29354  2.67741  2.69355  4.24690  2.90347  2.73739  3.18146  2.89801  2.37887  2.77519  2.98518  4.58477  3.61503
          0.01853  4.39327  5.11561  0.61958  0.77255  0.48576  0.95510
    262   3.09002  5.13230  2.41232  2.91014  5.01075  0.62641  4.44978  4.58721  3.53794  4.17706  5.06611  3.38873  4.19901  3.69689  4.00479  3.14728  3.51873  4.07146  6.16524  4.93202    340 - -
          2.68618  4.42225  2.77519  2.73123  3.46354  2.40513  3.72494  3.29354  2.67741  2.69355  4.24690  2.90347  2.73739  3.18146  2.89801  2.37887  2.77519  2.98518  4.58477  3.61503
          0.01853  4.39327  5.11561  0.61958  0.77255  0.48576  0.95510
    263   2.90877  4.37207  4.25460  3.28644  3.42579  4.03698  4.35344  1.19046  3.54269  1.93887  3.35198  3.96749  4.38499  3.59680  3.75596  3.34160  3.14420  2.13085  5.07054  3.88043    341 - -
          2.68618  4.42225  2.77519  2.73123  3.46354  2.40513  3.72494  3.29354  2.67741  2.69355  4.24690  2.90347  2.73739  3.18146  2.89801  2.37887  2.77519  2.98518  4.58477  3.61503
          0.01853  4.39327  5.11561  0.61958  0.77255  0.48576  0.95510
    264   2.56307  5.26482  2.44561  2.10920  4.59375  3.28373  3.71152  4.07170  1.47047  3.56236  4.32642  2.92164  3.56907  2.82559  2.96948  2.73535  3.02039  3.64992  5.70557  4.29379    342 - -
          2.68618  4.42225  2.77519  2.73123  3.46354  2.40513  3.72494  3.29354  2.67741  2.69355  4.24690  2.90347  2.73739  3.18146  2.89801  2.37887  2.77519  2.98518  4.58477  3.61503
          0.06285  4.39327  3.02514  0.61958  0.77255  0.48576  0.95510
    265   2.82180  4.23684  4.45506  3.86617  3.01094  3.96580  4.25760  2.45812  3.71363  1.27346  3.15372  4.00984  4.30691  3.88925  3.83141  3.26962  2.75091  1.96669  3.33548  3.59580    343 - -
          2.68618  4.42225  2.77519  2.73123  3.46354  2.40513  3.72494  3.29354  2.67741  2.69355  4.24690  2.90347  2.73739  3.18146  2.89801  2.37887  2.77519  2.98518  4.58477  3.61503
          0.01936  4.34979  5.07213  0.61958  0.77255  0.54912  0.86147
    266   2.56554  4.68789  3.17886  2.54836  3.88515  3.52838  3.74054  2.94969  2.37846  2.92632  3.77186  2.98361  3.91483  2.76389  2.47818  2.54324  2.88796  2.21108  5.21947  3.44223    344 - -
          2.68624  4.42231  2.77525  2.73114  3.46360  2.40502  3.72500  3.29333  2.67746  2.69361  4.24695  2.90352  2.73730  3.18152  2.89806  2.37892  2.77517  2.98504  4.58483  3.61509
          0.09156  2.51049  5.07213  1.06233  0.42411  0.54912  0.86147
    267   2.69076  5.14151  2.92296  2.15908  4.47076  3.42105  3.32813  3.93725  2.32944  3.43399  4.19029  2.77209  3.80275  1.98372  2.51052  2.34602  2.73188  3.52448  5.57770  4.18851    351 - -
          2.68618  4.42225  2.77519  2.73123  3.46354  2.40513  3.72494  3.29354  2.67741  2.69355  4.24690  2.90347  2.73739  3.18146  2.89801  2.37887  2.77519  2.98518  4.58477  3.61503
          0.21415  4.34979  1.71557  0.61958  0.77255  0.54912  0.86147
    268   2.33362  4.62963  2.62921  2.56732  3.85909  3.45271  3.70579  3.11883  2.56015  2.72605  3.74405  3.05784  3.36357  2.89832  2.99914  2.31367  2.83462  2.44840  5.19582  3.89720    352 - -
          2.68618  4.42225  2.77519  2.73123  3.46354  2.40513  3.72494  3.29354  2.67741  2.69355  4.24690  2.90347  2.73739  3.18146  2.89801  2.37887  2.77519  2.98518  4.58477  3.61503
          0.02348  4.15912  4.88147  0.61958  0.77255  0.41675  1.07642
    269   2.72130  5.17001  1.85086  2.13307  4.48216  3.43259  3.67896  3.95200  2.46002  3.46339  4.22935  2.78473  3.56165  2.63231  2.95853  2.38795  2.86682  2.94486  5.62440  4.22028    353 - -
          2.68618  4.42225  2.77519  2.73123  3.46354  2.40513  3.72494  3.29354  2.67741  2.69355  4.24690  2.90347  2.73739  3.18146  2.89801  2.37887  2.77519  2.98518  4.58477  3.61503
          0.01936  4.34979  5.07213  0.61958  0.77255  0.54912  0.86147
    270   2.29526  5.06028  2.38622  2.34059  4.02663  3.31216  3.65529  3.82061  2.42049  3.35311  4.12346  2.83019  2.70404  2.69345  2.90665  2.31796  2.75270  3.43151  5.53013  4.14670    354 - -
          2.68618  4.42225  2.77519  2.73123  3.46354  2.40513  3.72494  3.29354  2.67741  2.69355  4.24690  2.90347  2.73739  3.18146  2.89801  2.37887  2.77519  2.98518  4.58477  3.61503
          0.02589  4.34979  4.36996  0.61958  0.77255  0.54912  0.86147
    271   2.39330  5.08538  2.32942  2.40750  4.50639  2.37056  3.74728  3.97370  2.55616  3.50109  4.27644  2.11467  3.87583  2.87346  3.05399  2.48507  2.62826  3.55257  5.67205  4.27705    355 - -
          2.68618  4.42225  2.77519  2.73123  3.46354  2.40513  3.72494  3.29354  2.67741  2.69355  4.24690  2.90347  2.73739  3.18146  2.89801  2.37887  2.77519  2.98518  4.58477  3.61503
          0.13234  4.34338  2.19856  0.61958  0.77255  0.44316  1.02723
    272   2.72188  4.95243  2.88201  2.39578  4.18546  3.28721  3.43241  3.63895  2.51498  3.22739  4.04585  1.63000  3.89371  2.87195  2.96768  2.73736  2.69452  3.30526  5.43849  3.40471    356 - -
          2.68618  4.42225  2.77519  2.73123  3.46354  2.40513  3.72494  3.29354  2.67741  2.69355  4.24690  2.90347  2.73739  3.18146  2.89801  2.37887  2.77519  2.98518  4.58477  3.61503
          0.02060  4.28839  5.01074  0.61958  0.77255  0.62817  0.76265
    273   2.66086  4.99871  2.38571  2.39967  4.29442  3.12089  3.66148  3.27028  2.44291  3.29321  4.07800  2.48075  3.84334  2.70810  2.92520  2.45281  2.19102  3.36741  5.48982  4.11798    357 - -
          2.68618  4.42225  2.77519  2.73123  3.46354  2.40513  3.72494  3.29354  2.67741  2.69355  4.24690  2.90347  2.73739  3.18146  2.89801  2.37887  2.77519  2.98518  4.58477  3.61503
          0.02060  4.28839  5.01074  0.61958  0.77255  0.40602  1.09750
    274   2.93910  5.37624  2.39954  2.39927  4.70160  3.47340  3.82049  4.17760  2.48160  3.68159  4.48660  1.23323  3.98366  2.95877  2.70726  2.88295  3.19158  3.77519  5.82932  4.42238    358 - -
          2.68618  4.42225  2.77519  2.73123  3.46354  2.40513  3.72494  3.29354  2.67741  2.69355  4.24690  2.90347  2.73739  3.18146  2.89801  2.37887  2.77519  2.98518  4.58477  3.61503
          0.01853  4.39327  5.11561  0.61958  0.77255  0.48576  0.95510
    275   3.04802  4.55942  3.31069  3.65547  2.60643  4.08468  4.28943  2.61921  3.60684  0.96264  3.28591  3.95679  4.43290  3.82960  3.84730  3.40157  3.28451  2.58559  4.89678  3.55957    359 - -
          2.68618  4.42225  2.77519  2.73123  3.46354  2.40513  3.72494  3.29354  2.67741  2.69355  4.24690  2.90347  2.73739  3.18146  2.89801  2.37887  2.77519  2.98518  4.58477  3.61503
          0.01853  4.39327  5.11561  0.61958  0.77255  0.48576  0.95510
    276   2.24038  4.54507  3.00994  2.75754  3.26094  3.40883  3.80993  2.73678  2.73210  2.77012  3.63913  2.80550  3.96184  2.90399  3.13984  2.63320  2.53179  2.35885  5.10375  3.56552    360 - -
          2.68618  4.42225  2.77519  2.73123  3.46354  2.40513  3.72494  3.29354  2.67741  2.69355  4.24690  2.90347  2.73739  3.18146  2.89801  2.37887  2.77519  2.98518  4.58477  3.61503
          0.01853  4.39327  5.11561  0.61958  0.77255  0.48576  0.95510
    277   2.28914  4.27816  3.30336  3.25390  3.41627  3.73880  4.03118  2.34531  3.18456  2.45409  3.39625  3.58591  4.11608  3.45810  3.47278  3.00805  2.73033  1.55320  4.91210  3.26184    361 - -
          2.68618  4.42225  2.77519  2.73123  3.46354  2.40513  3.72494  3.29354  2.67741  2.69355  4.24690  2.90347  2.73739  3.18146  2.89801  2.37887  2.77519  2.98518  4.58477  3.61503
          0.01853  4.39327  5.11561  0.61958  0.77255  0.48576  0.95510
    278   2.76441  5.13486  2.41631  2.42897  4.66085  3.40860  4.03075  4.09283  2.97919  3.70233  4.55863  3.05218  1.07303  3.21861  3.46817  2.92797  3.25615  3.69308  5.91867  4.53688    362 - -
          2.68618  4.42225  2.77519  2.73123  3.46354  2.40513  3.72494  3.29354  2.67741  2.69355  4.24690  2.90347  2.73739  3.18146  2.89801  2.37887  2.77519  2.98518  4.58477  3.61503
          0.01853  4.39327  5.11561  0.61958  0.77255  0.48576  0.95510
    279   2.69140  5.16648  2.28681  2.00257  4.49381  3.32014  3.65240  3.96966  2.26279  3.46395  4.21415  2.87819  3.85173  2.61948  2.80188  2.53911  2.26419  3.34722  5.60855  4.20430    363 - -
          2.68618  4.42225  2.77519  2.73123  3.46354  2.40513  3.72494  3.29354  2.67741  2.69355  4.24690  2.90347  2.73739  3.18146  2.89801  2.37887  2.77519  2.98518  4.58477  3.61503
          0.01853  4.39327  5.11561  0.61958  0.77255  0.48576  0.95510
    280   2.69983  5.19631  2.52515  1.88102  4.53399  3.44698  3.65107  4.01520  2.06602  3.49651  4.24167  2.89660  3.85365  2.55051  2.63789  2.28330  2.76688  3.58353  5.62998  4.22193    364 - -
          2.68618  4.42225  2.77519  2.73123  3.46354  2.40513  3.72494  3.29354  2.67741  2.69355  4.24690  2.90347  2.73739  3.18146  2.89801  2.37887  2.77519  2.98518  4.58477  3.61503
          0.01853  4.39327  5.11561  0.61958  0.77255  0.48576  0.95510
    281   3.16402  4.65712  4.36597  3.80863  3.30836  4.24349  4.50758  2.40465  3.58973  0.86854  3.16929  4.12587  4.54671  2.94548  3.80636  3.55678  3.39292  2.47127  5.16635  4.01563    365 - -
          2.68618  4.42225  2.77519  2.73123  3.46354  2.40513  3.72494  3.29354  2.67741  2.69355  4.24690  2.90347  2.73739  3.18146  2.89801  2.37887  2.77519  2.98518  4.58477  3.61503
          0.01853  4.39327  5.11561  0.61958  0.77255  0.48576  0.95510
    282   2.12790  4.53606  3.67946  3.51121  4.65997  3.28177  4.62107  4.01648  3.60377  3.74691  4.66086  3.66639  0.75837  3.92307  3.87289  2.80028  3.12272  3.50937  5.99623  4.81193    366 - -
          2.68618  4.42225  2.77519  2.73123  3.46354  2.40513  3.72494  3.29354  2.67741  2.69355  4.24690  2.90347  2.73739  3.18146  2.89801  2.37887  2.77519  2.98518  4.58477  3.61503
          0.01853  4.39327  5.11561  0.61958  0.77255  0.48576  0.95510
    283   2.79760  4.63364  4.00912  3.82608  4.54841  3.44629  4.78793  3.74946  3.78098  3.59146  4.62952  3.91797  4.20081  4.15278  3.99027  3.00748  0.52549  3.37872  5.93030  4.77395    367 - -
          2.68618  4.42225  2.77519  2.73123  3.46354  2.40513  3.72494  3.29354  2.67741  2.69355  4.24690  2.90347  2.73739  3.18146  2.89801  2.37887  2.77519  2.98518  4.58477  3.61503
          0.01853  4.39327  5.11561  0.61958  0.77255  0.48576  0.95510
    284   3.44027  5.13201  4.21642  4.19408  5.26655  0.24368  5.24864  5.02571  4.44334  4.59857  5.60039  4.38353  4.53487  4.72712  4.59165  3.63149  3.95978  4.45283  6.19208  5.39657    368 - -
          2.68618  4.42225  2.77519  2.73123  3.46354  2.40513  3.72494  3.29354  2.67741  2.69355  4.24690  2.90347  2.73739  3.18146  2.89801  2.37887  2.77519  2.98518  4.58477  3.61503
          0.01853  4.39327  5.11561  0.61958  0.77255  0.48576  0.95510
    285   2.64714  4.74694  3.06010  2.77950  4.55264  3.31356  4.07617  3.99932  2.94051  3.61198  4.42588  1.23818  3.94549  3.26018  3.36315  2.20701  2.28764  3.52482  5.80907  4.48865    369 - -
          2.68618  4.42225  2.77519  2.73123  3.46354  2.40513  3.72494  3.29354  2.67741  2.69355  4.24690  2.90347  2.73739  3.18146  2.89801  2.37887  2.77519  2.98518  4.58477  3.61503
          0.01853  4.39327  5.11561  0.61958  0.77255  0.48576  0.95510
    286   3.44027  5.13201  4.21642  4.19408  5.26655  0.24368  5.24864  5.02571  4.44334  4.59857  5.60039  4.38353  4.53487  4.72712  4.59165  3.63149  3.95978  4.45283  6.19208  5.39657    370 - -
          2.68618  4.42225  2.77519  2.73123  3.46354  2.40513  3.72494  3.29354  2.67741  2.69355  4.24690  2.90347  2.73739  3.18146  2.89801  2.37887  2.77519  2.98518  4.58477  3.61503
          0.01853  4.39327  5.11561  0.61958  0.77255  0.48576  0.95510
    287   2.80212  4.27382  4.29440  3.72749  2.47489  3.93055  3.39867  2.52042  3.58794  2.12788  3.31621  3.90915  4.29035  3.80528  3.75496  3.23058  3.05898  1.27861  4.71623  3.38863    371 - -
          2.68618  4.42225  2.77519  2.73123  3.46354  2.40513  3.72494  3.29354  2.67741  2.69355  4.24690  2.90347  2.73739  3.18146  2.89801  2.37887  2.77519  2.98518  4.58477  3.61503
          0.01853  4.39327  5.11561  0.61958  0.77255  0.48576  0.95510
    288   4.33672  5.49663  4.96770  4.82239  3.39454  4.38818  4.69091  4.42797  4.56272  3.71802  5.02925  4.88240  4.95241  4.91886  4.58744  4.53587  4.67015  4.32895  0.27465  3.37488    372 - -
          2.68618  4.42225  2.77519  2.73123  3.46354  2.40513  3.72494  3.29354  2.67741  2.69355  4.24690  2.90347  2.73739  3.18146  2.89801  2.37887  2.77519  2.98518  4.58477  3.61503
          0.01853  4.39327  5.11561  0.61958  0.77255  0.48576  0.95510
    289   2.46058  4.93632  2.98542  2.51595  4.39241  2.48669  3.77506  3.83947  2.56422  3.39816  4.18338  2.65224  3.88504  2.45242  3.03416  1.78779  2.69623  3.43601  5.59157  4.23224    373 - -
          2.68618  4.42225  2.77519  2.73123  3.46354  2.40513  3.72494  3.29354  2.67741  2.69355  4.24690  2.90347  2.73739  3.18146  2.89801  2.37887  2.77519  2.98518  4.58477  3.61503
          0.01853  4.39327  5.11561  0.61958  0.77255  0.48576  0.95510
    290   2.30346  4.25747  4.39346  3.82473  3.43116  3.28844  4.37028  1.50208  3.70491  2.07066  3.38626  4.01555  4.35790  3.93090  3.88080  3.29937  3.07253  1.71703  5.02281  3.82869    374 - -
          2.68618  4.42225  2.77519  2.73123  3.46354  2.40513  3.72494  3.29354  2.67741  2.69355  4.24690  2.90347  2.73739  3.18146  2.89801  2.37887  2.77519  2.98518  4.58477  3.61503
          0.01853  4.39327  5.11561  0.61958  0.77255  0.48576  0.95510
    291   2.54490  4.57011  3.31920  2.95802  4.43582  2.95702  4.14590  3.86515  3.03883  3.50039  4.31523  2.67116  3.92153  3.35129  3.43914  1.93111  1.26769  3.39287  5.73305  4.45854    375 - -
          2.68618  4.42225  2.77519  2.73123  3.46354  2.40513  3.72494  3.29354  2.67741  2.69355  4.24690  2.90347  2.73739  3.18146  2.89801  2.37887  2.77519  2.98518  4.58477  3.61503
          0.01853  4.39327  5.11561  0.61958  0.77255  0.48576  0.95510
    292   2.23111  4.31165  3.65645  3.08712  3.24400  3.46620  3.93591  2.79825  3.02807  2.32122  3.42455  3.45585  2.41541  3.31630  3.34970  2.91658  2.32390  2.44021  3.84396  3.68591    376 - -
          2.68618  4.42225  2.77519  2.73123  3.46354  2.40513  3.72494  3.29354  2.67741  2.69355  4.24690  2.90347  2.73739  3.18146  2.89801  2.37887  2.77519  2.98518  4.58477  3.61503
          0.01853  4.39327  5.11561  0.61958  0.77255  0.48576  0.95510
    293   2.64266  4.56983  3.60498  3.54677  4.85803  0.57188  4.74016  4.42858  3.81340  4.10619  4.95866  3.68895  4.06278  4.06931  4.07051  2.61054  3.17691  3.76133  6.13854  4.95867    377 - -
          2.68618  4.42225  2.77519  2.73123  3.46354  2.40513  3.72494  3.29354  2.67741  2.69355  4.24690  2.90347  2.73739  3.18146  2.89801  2.37887  2.77519  2.98518  4.58477  3.61503
          0.01853  4.39327  5.11561  0.61958  0.77255  0.48576  0.95510
    294   3.33204  4.62392  5.21329  4.63006  2.67368  4.62878  4.96687  1.59700  4.48164  1.14801  2.65829  4.75444  4.83701  4.51904  4.50598  3.97438  3.55435  1.92497  5.24585  4.17620    378 - -
          2.68618  4.42225  2.77519  2.73123  3.46354  2.40513  3.72494  3.29354  2.67741  2.69355  4.24690  2.90347  2.73739  3.18146  2.89801  2.37887  2.77519  2.98518  4.58477  3.61503
          0.01853  4.39327  5.11561  0.61958  0.77255  0.48576  0.95510
    295   2.46286  4.40526  3.73814  3.51760  4.65639  3.16594  4.58042  4.06573  3.56802  3.78870  4.62858  3.60619  3.94814  3.86917  3.84253  0.70429  2.47162  3.47358  6.00458  4.79110    379 - -
          2.68618  4.42225  2.77519  2.73123  3.46354  2.40513  3.72494  3.29354  2.67741  2.69355  4.24690  2.90347  2.73739  3.18146  2.89801  2.37887  2.77519  2.98518  4.58477  3.61503
          0.01853  4.39327  5.11561  0.61958  0.77255  0.48576  0.95510
    296   2.56104  4.33776  4.77670  4.18414  2.48037  4.18460  4.51821  2.07144  4.02369  1.34409  2.76511  4.28545  4.49292  4.15121  4.09031  3.50265  3.20653  1.88339  4.97707  3.83746    380 - -
          2.68618  4.42225  2.77519  2.73123  3.46354  2.40513  3.72494  3.29354  2.67741  2.69355  4.24690  2.90347  2.73739  3.18146  2.89801  2.37887  2.77519  2.98518  4.58477  3.61503
          0.01853  4.39327  5.11561  0.61958  0.77255  0.48576  0.95510
    297   2.60215  4.29453  4.40668  3.84475  3.46086  4.01137  4.41618  2.14728  3.72205  1.73487  3.40250  4.04286  4.38729  3.95764  3.90606  2.91677  3.10786  1.30368  5.07708  3.88332    381 - -
          2.68618  4.42225  2.77519  2.73123  3.46354  2.40513  3.72494  3.29354  2.67741  2.69355  4.24690  2.90347  2.73739  3.18146  2.89801  2.37887  2.77519  2.98518  4.58477  3.61503
          0.01853  4.39327  5.11561  0.61958  0.77255  0.48576  0.95510
    298   2.88510  5.16621  3.31027  2.87293  4.74940  3.64373  3.89152  4.11651  0.86242  3.63694  4.49840  3.29990  4.13383  3.04023  2.54988  2.80410  3.30146  3.74446  5.72641  4.49539    382 - -
          2.68618  4.42225  2.77519  2.73123  3.46354  2.40513  3.72494  3.29354  2.67741  2.69355  4.24690  2.90347  2.73739  3.18146  2.89801  2.37887  2.77519  2.98518  4.58477  3.61503
          0.01853  4.39327  5.11561  0.61958  0.77255  0.48576  0.95510
    299   2.47944  4.39585  3.78480  3.53763  4.51827  3.19814  4.55242  3.85526  3.53863  3.62571  4.49264  3.62584  3.96488  3.85725  3.80160  2.20642  0.78655  3.34637  5.89526  4.68572    383 - -
          2.68618  4.42225  2.77519  2.73123  3.46354  2.40513  3.72494  3.29354  2.67741  2.69355  4.24690  2.90347  2.73739  3.18146  2.89801  2.37887  2.77519  2.98518  4.58477  3.61503
          0.01853  4.39327  5.11561  0.61958  0.77255  0.48576  0.95510
    300   2.41065  4.14583  4.10356  3.51869  2.36896  3.76115  4.05621  2.58630  3.40148  2.17386  2.94299  3.73340  4.13114  3.62462  3.58866  2.57719  2.80154  2.32066  4.74085  2.29135    384 - -
          2.68618  4.42225  2.77519  2.73123  3.46354  2.40513  3.72494  3.29354  2.67741  2.69355  4.24690  2.90347  2.73739  3.18146  2.89801  2.37887  2.77519  2.98518  4.58477  3.61503
          0.01853  4.39327  5.11561  0.61958  0.77255  0.48576  0.95510
    301   3.65182  5.76315  0.39135  2.82146  5.23431  3.70053  4.51651  4.96376  3.71567  4.48435  5.50368  3.39386  4.38974  3.77633  4.28037  3.57472  4.01040  4.55515  6.28545  5.05941    385 - -
          2.68618  4.42225  2.77519  2.73123  3.46354  2.40513  3.72494  3.29354  2.67741  2.69355  4.24690  2.90347  2.73739  3.18146  2.89801  2.37887  2.77519  2.98518  4.58477  3.61503
          0.01853  4.39327  5.11561  0.61958  0.77255  0.48576  0.95510
    302   3.59266  5.22784  4.25803  4.19130  5.09386  3.88779  5.19517  4.81407  4.30127  4.36426  5.45541  4.43306  0.25554  4.67061  4.45863  3.78268  4.07811  4.39148  6.10005  5.23051    386 - -
          2.68618  4.42225  2.77519  2.73123  3.46354  2.40513  3.72494  3.29354  2.67741  2.69355  4.24690  2.90347  2.73739  3.18146  2.89801  2.37887  2.77519  2.98518  4.58477  3.61503
          0.01853  4.39327  5.11561  0.61958  0.77255  0.48576  0.95510
    303   1.17863  4.41181  4.24128  3.75431  3.80822  3.77302  4.56049  2.23533  3.66593  2.60753  3.70504  3.95302  4.31842  3.95337  3.92741  3.15408  3.14056  1.71571  5.45042  4.23973    387 - -
          2.68618  4.42225  2.77519  2.73123  3.46354  2.40513  3.72494  3.29354  2.67741  2.69355  4.24690  2.90347  2.73739  3.18146  2.89801  2.37887  2.77519  2.98518  4.58477  3.61503
          0.01853  4.39327  5.11561  0.61958  0.77255  0.48576  0.95510
    304   3.37838  4.60657  5.34289  4.84724  3.82936  4.90582  5.51791  1.23272  4.76153  2.07515  3.59247  5.02408  5.13652  4.98506  4.91776  4.31090  3.63265  0.97137  5.87993  4.69027    388 - -
          2.68618  4.42225  2.77519  2.73123  3.46354  2.40513  3.72494  3.29354  2.67741  2.69355  4.24690  2.90347  2.73739  3.18146  2.89801  2.37887  2.77519  2.98518  4.58477  3.61503
          0.01853  4.39327  5.11561  0.61958  0.77255  0.48576  0.95510
    305   3.47794  4.76383  5.24315  4.67600  2.80179  4.78253  5.08330  2.19750  4.54642  0.80713  3.06342  4.86417  4.95158  4.58108  4.60282  4.13804  3.69891  1.82733  5.31564  4.22310    389 - -
          2.68618  4.42225  2.77519  2.73123  3.46354  2.40513  3.72494  3.29354  2.67741  2.69355  4.24690  2.90347  2.73739  3.18146  2.89801  2.37887  2.77519  2.98518  4.58477  3.61503
          0.01853  4.39327  5.11561  0.61958  0.77255  0.48576  0.95510
    306   4.00776  5.26178  4.96754  4.80614  0.43622  4.51507  4.22569  3.50445  4.71026  2.76307  4.16940  4.65382  4.98084  4.73898  4.69920  4.22980  4.31860  3.52887  4.36982  2.69219    390 - -
          2.68618  4.42225  2.77519  2.73123  3.46354  2.40513  3.72494  3.29354  2.67741  2.69355  4.24690  2.90347  2.73739  3.18146  2.89801  2.37887  2.77519  2.98518  4.58477  3.61503
          0.01853  4.39327  5.11561  0.61958  0.77255  0.48576  0.95510
    307   1.72812  4.40484  3.62515  3.10634  3.20053  1.79455  4.05481  3.05118  3.06615  2.63742  3.71252  3.44633  4.00714  3.37061  3.41452  2.81316  2.92305  2.68138  5.18706  3.93949    391 - -
          2.68618  4.42225  2.77519  2.73123  3.46354  2.40513  3.72494  3.29354  2.67741  2.69355  4.24690  2.90347  2.73739  3.18146  2.89801  2.37887  2.77519  2.98518  4.58477  3.61503
          0.01853  4.39327  5.11561  0.61958  0.77255  0.48576  0.95510
    308   2.63211  4.72539  3.07831  2.81430  4.60147  3.29215  4.11665  4.06720  2.99132  3.67325  4.48270  1.75292  3.94425  3.30383  3.41116  1.27261  2.79273  3.56278  5.85630  4.53599    392 - -
          2.68618  4.42225  2.77519  2.73123  3.46354  2.40513  3.72494  3.29354  2.67741  2.69355  4.24690  2.90347  2.73739  3.18146  2.89801  2.37887  2.77519  2.98518  4.58477  3.61503
          0.01853  4.39327  5.11561  0.61958  0.77255  0.48576  0.95510
    309   2.73219  4.53052  4.87388  4.30049  3.01570  4.42069  4.76802  2.06222  4.17149  0.96466  3.16115  4.47958  4.69102  4.30452  4.28234  3.74953  3.41205  1.96233  5.19893  4.07872    393 - -
          2.68618  4.42225  2.77519  2.73123  3.46354  2.40513  3.72494  3.29354  2.67741  2.69355  4.24690  2.90347  2.73739  3.18146  2.89801  2.37887  2.77519  2.98518  4.58477  3.61503
          0.01853  4.39327  5.11561  0.61958  0.77255  0.48576  0.95510
    310   2.27668  4.67376  3.15513  2.82616  4.58954  2.44078  4.09654  4.04668  2.97420  3.64071  4.43268  2.09341  3.91246  3.27310  3.41067  1.35698  2.97829  3.52812  5.83533  4.52502    394 - -
          2.68618  4.42225  2.77519  2.73123  3.46354  2.40513  3.72494  3.29354  2.67741  2.69355  4.24690  2.90347  2.73739  3.18146  2.89801  2.37887  2.77519  2.98518  4.58477  3.61503
          0.01853  4.39327  5.11561  0.61958  0.77255  0.48576  0.95510
    311   4.08290  5.35656  4.65096  4.50274  2.51309  4.47108  3.99104  4.03450  4.35081  3.34614  4.65608  4.42358  4.94377  4.52074  4.41416  4.15475  4.37813  3.93218  4.16732  0.40630    395 - -
          2.68618  4.42225  2.77519  2.73123  3.46354  2.40513  3.72494  3.29354  2.67741  2.69355  4.24690  2.90347  2.73739  3.18146  2.89801  2.37887  2.77519  2.98518  4.58477  3.61503
          0.01853  4.39327  5.11561  0.61958  0.77255  0.48576  0.95510
    312   2.63740  4.41642  3.56077  3.04143  3.65324  2.94817  3.98502  3.02099  2.99080  2.75376  3.65077  3.41058  4.01457  3.30865  3.33710  2.84486  1.46018  2.52113  5.09785  2.90766    396 - -
          2.68618  4.42225  2.77519  2.73123  3.46354  2.40513  3.72494  3.29354  2.67741  2.69355  4.24690  2.90347  2.73739  3.18146  2.89801  2.37887  2.77519  2.98518  4.58477  3.61503
          0.01853  4.39327  5.11561  0.61958  0.77255  0.48576  0.95510
    313   3.97397  5.24015  4.74974  4.39935  2.13702  4.64464  1.67152  3.88067  4.19583  3.18676  4.41736  4.23141  4.94758  4.26262  4.29421  3.99177  4.18278  3.75663  2.98658  0.93291    397 - -
          2.68618  4.42225  2.77519  2.73123  3.46354  2.40513  3.72494  3.29354  2.67741  2.69355  4.24690  2.90347  2.73739  3.18146  2.89801  2.37887  2.77519  2.98518  4.58477  3.61503
          0.01853  4.39327  5.11561  0.61958  0.77255  0.48576  0.95510
    314   2.61005  4.92761  2.97385  2.51795  4.20538  3.48017  3.75681  3.64425  2.55858  3.23906  4.05513  1.63349  3.91683  2.76120  3.01287  2.36140  2.85733  3.30608  5.46187  3.26496    398 - -
          2.68618  4.42225  2.77519  2.73123  3.46354  2.40513  3.72494  3.29354  2.67741  2.69355  4.24690  2.90347  2.73739  3.18146  2.89801  2.37887  2.77519  2.98518  4.58477  3.61503
          0.01853  4.39327  5.11561  0.61958  0.77255  0.48576  0.95510
    315   2.76504  4.16182  4.52415  3.92452  2.26194  3.92538  4.24695  2.01387  3.54696  1.66222  2.74184  4.01607  4.27315  3.91349  3.57002  3.23125  2.99588  2.03161  4.77747  3.60898    399 - -
          2.68618  4.42225  2.77519  2.73123  3.46354  2.40513  3.72494  3.29354  2.67741  2.69355  4.24690  2.90347  2.73739  3.18146  2.89801  2.37887  2.77519  2.98518  4.58477  3.61503
          0.01853  4.39327  5.11561  0.61958  0.77255  0.48576  0.95510
    316   2.33694  5.19392  2.76819  1.79273  4.51937  3.44799  3.67209  3.99498  2.18131  3.49026  4.24573  2.83812  2.76190  2.56594  2.92134  2.60828  2.95461  3.57516  5.63634  4.23043    400 - -
          2.68618  4.42225  2.77519  2.73123  3.46354  2.40513  3.72494  3.29354  2.67741  2.69355  4.24690  2.90347  2.73739  3.18146  2.89801  2.37887  2.77519  2.98518  4.58477  3.61503
          0.01853  4.39327  5.11561  0.61958  0.77255  0.48576  0.95510
    317   2.74794  5.23995  2.47610  1.97887  4.57824  3.01724  3.67746  4.05629  2.27274  3.53545  4.28935  2.88977  3.88065  2.61796  1.89886  2.70492  2.98101  3.62838  5.66655  4.26216    401 - -
          2.68618  4.42225  2.77519  2.73123  3.46354  2.40513  3.72494  3.29354  2.67741  2.69355  4.24690  2.90347  2.73739  3.18146  2.89801  2.37887  2.77519  2.98518  4.58477  3.61503
          0.01853  4.39327  5.11561  0.61958  0.77255  0.48576  0.95510
    318   2.75927  5.21482  2.43785  2.23228  4.52797  3.05254  3.34624  4.00036  2.50026  3.50962  4.27832  2.83138  3.88850  2.68899  3.00184  1.61760  2.83632  3.59115  5.66980  4.26114    402 - -
          2.68618  4.42225  2.77519  2.73123  3.46354  2.40513  3.72494  3.29354  2.67741  2.69355  4.24690  2.90347  2.73739  3.18146  2.89801  2.37887  2.77519  2.98518  4.58477  3.61503
          0.01853  4.39327  5.11561  0.61958  0.77255  0.48576  0.95510
    319   3.43144  4.76198  4.89262  4.41483  0.91803  4.50494  4.22835  2.35638  4.25822  2.06369  3.39916  4.42771  4.78957  4.33073  4.33517  3.85047  3.66294  2.54475  4.45296  2.78542    403 - -
          2.68618  4.42225  2.77519  2.73123  3.46354  2.40513  3.72494  3.29354  2.67741  2.69355  4.24690  2.90347  2.73739  3.18146  2.89801  2.37887  2.77519  2.98518  4.58477  3.61503
          0.01853  4.39327  5.11561  0.61958  0.77255  0.48576  0.95510
    320   2.30555  5.12481  2.15834  2.40546  4.50297  2.89827  3.72360  3.97181  2.51165  3.49006  4.25806  2.68973  3.65947  2.84245  2.91184  1.89746  2.97324  3.55488  5.65429  4.25688    404 - -
          2.68618  4.42225  2.77519  2.73123  3.46354  2.40513  3.72494  3.29354  2.67741  2.69355  4.24690  2.90347  2.73739  3.18146  2.89801  2.37887  2.77519  2.98518  4.58477  3.61503
          0.01853  4.39327  5.11561  0.61958  0.77255  0.48576  0.95510
    321   3.65182  5.76315  0.39135  2.82146  5.23431  3.70053  4.51651  4.96376  3.71567  4.48435  5.50368  3.39386  4.38974  3.77633  4.28037  3.57472  4.01040  4.55515  6.28545  5.05941    405 - -
          2.68618  4.42225  2.77519  2.73123  3.46354  2.40513  3.72494  3.29354  2.67741  2.69355  4.24690  2.90347  2.73739  3.18146  2.89801  2.37887  2.77519  2.98518  4.58477  3.61503
          0.06285  4.39327  3.02514  0.61958  0.77255  0.48576  0.95510
    322   3.42644  4.69918  5.16464  4.69485  3.58285  4.79286  5.30734  0.77161  4.51754  1.86255  3.41152  4.89863  5.05107  4.76542  4.66345  4.22032  3.68605  1.86988  5.64937  4.43889    406 - -
          2.68618  4.42225  2.77519  2.73123  3.46354  2.40513  3.72494  3.29354  2.67741  2.69355  4.24690  2.90347  2.73739  3.18146  2.89801  2.37887  2.77519  2.98518  4.58477  3.61503
          0.01936  4.34979  5.07213  0.61958  0.77255  0.54912  0.86147
    323   2.81269  5.04180  2.18870  2.51579  4.68463  3.33364  4.01166  4.18961  2.96594  3.76235  4.58848  2.90066  3.96595  3.19097  3.47119  1.04451  3.17116  3.72427  5.92986  4.52703    407 - -
          2.68618  4.42225  2.77519  2.73123  3.46354  2.40513  3.72494  3.29354  2.67741  2.69355  4.24690  2.90347  2.73739  3.18146  2.89801  2.37887  2.77519  2.98518  4.58477  3.61503
          0.01936  4.34979  5.07213  0.61958  0.77255  0.54912  0.86147
    324   2.39322  4.63214  3.23499  2.72774  4.13071  2.98522  3.88071  3.54120  2.73163  3.17577  4.00089  3.16932  2.85707  3.06613  3.16320  1.57778  2.43093  3.17973  5.43761  3.72470    408 - -
          2.68618  4.42225  2.77519  2.73123  3.46354  2.40513  3.72494  3.29354  2.67741  2.69355  4.24690  2.90347  2.73739  3.18146  2.89801  2.37887  2.77519  2.98518  4.58477  3.61503
          0.01936  4.34979  5.07213  0.61958  0.77255  0.54912  0.86147
    325   2.55475  4.91346  2.76397  2.43841  4.17028  3.47047  3.67389  3.43658  2.45949  3.03647  3.98128  2.57476  3.86320  2.39318  2.92973  2.48458  2.40624  2.64329  5.40598  4.05705    409 - -
          2.68618  4.42225  2.77519  2.73123  3.46354  2.40513  3.72494  3.29354  2.67741  2.69355  4.24690  2.90347  2.73739  3.18146  2.89801  2.37887  2.77519  2.98518  4.58477  3.61503
          0.01936  4.34979  5.07213  0.61958  0.77255  0.54912  0.86147
    326   2.49231  4.76571  3.11401  2.36762  3.98340  3.50587  3.71665  3.31921  2.53610  3.01479  3.65863  3.06368  2.72273  2.47457  2.84491  2.64620  2.88818  2.28000  5.28645  3.97339    410 - -
          2.68618  4.42225  2.77519  2.73123  3.46354  2.40513  3.72494  3.29354  2.67741  2.69355  4.24690  2.90347  2.73739  3.18146  2.89801  2.37887  2.77519  2.98518  4.58477  3.61503
          0.01936  4.34979  5.07213  0.61958  0.77255  0.54912  0.86147
    327   2.78067  5.37555  2.11834  2.33568  4.75237  1.49672  3.86616  4.24242  2.78500  3.75846  4.56884  2.25119  3.96159  2.81470  3.32764  2.86807  3.21050  3.81776  5.93023  4.48405    411 - -
          2.68618  4.42225  2.77519  2.73123  3.46354  2.40513  3.72494  3.29354  2.67741  2.69355  4.24690  2.90347  2.73739  3.18146  2.89801  2.37887  2.77519  2.98518  4.58477  3.61503
          0.01936  4.34979  5.07213  0.61958  0.77255  0.54912  0.86147
    328   2.65657  4.92052  2.84000  2.41533  4.17872  3.47016  3.67308  3.44656  2.45648  3.01062  3.98761  2.65695  3.86319  2.13603  2.92648  2.46912  2.53910  2.66834  5.41126  4.06124    412 - -
          2.68618  4.42225  2.77519  2.73123  3.46354  2.40513  3.72494  3.29354  2.67741  2.69355  4.24690  2.90347  2.73739  3.18146  2.89801  2.37887  2.77519  2.98518  4.58477  3.61503
          0.01936  4.34979  5.07213  0.61958  0.77255  0.54912  0.86147
    329   2.60587  4.81406  3.09802  2.53969  4.04584  3.50294  3.53705  3.32036  2.03862  3.06872  3.89276  3.04953  3.89321  2.52100  2.93930  2.54889  2.31805  2.48489  5.32474  4.00545    413 - -
          2.68618  4.42225  2.77519  2.73123  3.46354  2.40513  3.72494  3.29354  2.67741  2.69355  4.24690  2.90347  2.73739  3.18146  2.89801  2.37887  2.77519  2.98518  4.58477  3.61503
          0.14913  4.34979  2.07437  0.61958  0.77255  0.44809  1.01846
    330   2.64191  4.92828  2.74041  2.37412  4.19405  3.44486  3.65002  3.52318  2.42800  3.08144  3.99452  2.67140  3.84111  2.15901  2.89922  2.65234  2.38652  2.75519  5.41440  4.05887    414 - -
          2.68618  4.42225  2.77519  2.73123  3.46354  2.40513  3.72494  3.29354  2.67741  2.69355  4.24690  2.90347  2.73739  3.18146  2.89801  2.37887  2.77519  2.98518  4.58477  3.61503
          0.02095  4.27190  4.99425  0.61958  0.77255  0.39642  1.11694
    331   2.60521  4.55756  3.35196  2.94107  4.12017  2.76212  4.05410  2.96892  2.88740  3.18395  4.04082  3.31991  1.32754  3.28973  3.31918  2.57024  2.96158  3.14753  5.47533  4.21101    415 - -
          2.68618  4.42225  2.77519  2.73123  3.46354  2.40513  3.72494  3.29354  2.67741  2.69355  4.24690  2.90347  2.73739  3.18146  2.89801  2.37887  2.77519  2.98518  4.58477  3.61503
          0.01853  4.39327  5.11561  0.61958  0.77255  0.48576  0.95510
    332   1.68948  4.41942  3.78366  3.63708  4.80192  0.82499  4.72177  4.21091  3.79713  3.93552  4.76558  3.68027  3.97625  4.03569  4.05120  2.68011  3.02429  3.56648  6.12049  4.96862    416 - -
          2.68618  4.42225  2.77519  2.73123  3.46354  2.40513  3.72494  3.29354  2.67741  2.69355  4.24690  2.90347  2.73739  3.18146  2.89801  2.37887  2.77519  2.98518  4.58477  3.61503
          0.01853  4.39327  5.11561  0.61958  0.77255  0.48576  0.95510
    333   2.70975  5.20191  2.18415  2.13562  4.53652  3.44771  3.65916  4.01655  1.91791  3.50078  4.24908  2.91678  3.85934  2.64608  2.74390  2.41188  2.60836  3.58767  5.63698  4.22901    417 - -
          2.68618  4.42225  2.77519  2.73123  3.46354  2.40513  3.72494  3.29354  2.67741  2.69355  4.24690  2.90347  2.73739  3.18146  2.89801  2.37887  2.77519  2.98518  4.58477  3.61503
          0.01853  4.39327  5.11561  0.61958  0.77255  0.48576  0.95510
    334   3.35459  4.60831  5.26901  4.80159  3.89330  4.82458  5.52549  1.47911  4.70742  2.35707  3.66391  4.97528  5.11182  4.97274  4.88602  4.24704  3.62493  0.75027  5.94026  4.71975    418 - -
          2.68618  4.42225  2.77519  2.73123  3.46354  2.40513  3.72494  3.29354  2.67741  2.69355  4.24690  2.90347  2.73739  3.18146  2.89801  2.37887  2.77519  2.98518  4.58477  3.61503
          0.01853  4.39327  5.11561  0.61958  0.77255  0.48576  0.95510
    335   2.68486  5.23316  2.46146  2.26284  4.58050  3.48196  3.67227  4.04998  1.56304  3.52496  4.28186  2.92801  3.89189  2.60736  2.40927  2.68454  2.98670  3.62686  5.64877  4.26068    419 - -
          2.68618  4.42225  2.77519  2.73123  3.46354  2.40513  3.72494  3.29354  2.67741  2.69355  4.24690  2.90347  2.73739  3.18146  2.89801  2.37887  2.77519  2.98518  4.58477  3.61503
          0.01853  4.39327  5.11561  0.61958  0.77255  0.48576  0.95510
    336   3.18380  4.63167  4.56966  4.03841  3.31315  4.28928  4.65763  2.22344  3.86526  0.81164  3.17443  4.29248  3.44157  4.10570  4.04346  3.63319  3.43207  2.46648  5.20454  4.05846    420 - -
          2.68618  4.42225  2.77519  2.73123  3.46354  2.40513  3.72494  3.29354  2.67741  2.69355  4.24690  2.90347  2.73739  3.18146  2.89801  2.37887  2.77519  2.98518  4.58477  3.61503
          0.01853  4.39327  5.11561  0.61958  0.77255  0.48576  0.95510
    337   3.44027  5.13201  4.21642  4.19408  5.26655  0.24368  5.24864  5.02571  4.44334  4.59857  5.60039  4.38353  4.53487  4.72712  4.59165  3.63149  3.95978  4.45283  6.19208  5.39657    421 - -
          2.68618  4.42225  2.77519  2.73123  3.46354  2.40513  3.72494  3.29354  2.67741  2.69355  4.24690  2.90347  2.73739  3.18146  2.89801  2.37887  2.77519  2.98518  4.58477  3.61503
          0.01853  4.39327  5.11561  0.61958  0.77255  0.48576  0.95510
    338   3.17793  5.74508  0.89215  2.30761  5.12970  2.81212  4.02993  4.68765  3.11058  4.16846  5.02972  2.27584  4.06568  3.20498  3.74433  3.05940  3.49522  4.21844  6.31408  4.77671    422 - -
          2.68618  4.42225  2.77519  2.73123  3.46354  2.40513  3.72494  3.29354  2.67741  2.69355  4.24690  2.90347  2.73739  3.18146  2.89801  2.37887  2.77519  2.98518  4.58477  3.61503
          0.01853  4.39327  5.11561  0.61958  0.77255  0.48576  0.95510
    339   2.34940  4.29203  3.69846  3.12822  3.41747  3.67060  3.94888  2.38510  3.06280  2.50143  3.40559  3.48401  4.05243  3.34699  3.37231  1.84814  2.56717  2.52734  3.88016  3.25842    423 - -
          2.68618  4.42225  2.77519  2.73123  3.46354  2.40513  3.72494  3.29354  2.67741  2.69355  4.24690  2.90347  2.73739  3.18146  2.89801  2.37887  2.77519  2.98518  4.58477  3.61503
          0.01853  4.39327  5.11561  0.61958  0.77255  0.48576  0.95510
    340   2.77571  4.15545  4.59682  4.00629  2.16174  3.92468  4.13576  1.98763  3.81761  2.09739  3.21153  4.02488  4.27753  3.94921  3.85962  3.23499  3.00652  1.94138  2.89446  2.79610    424 - -
          2.68618  4.42225  2.77519  2.73123  3.46354  2.40513  3.72494  3.29354  2.67741  2.69355  4.24690  2.90347  2.73739  3.18146  2.89801  2.37887  2.77519  2.98518  4.58477  3.61503
          0.01853  4.39327  5.11561  0.61958  0.77255  0.48576  0.95510
    341   2.62206  5.13798  2.60203  2.19924  4.45559  3.18336  3.65602  3.92434  2.40928  3.43126  4.18818  2.85228  3.85455  1.85367  2.82196  2.60289  2.66571  3.51424  5.58628  3.56691    425 - -
          2.68618  4.42225  2.77519  2.73123  3.46354  2.40513  3.72494  3.29354  2.67741  2.69355  4.24690  2.90347  2.73739  3.18146  2.89801  2.37887  2.77519  2.98518  4.58477  3.61503
          0.01853  4.39327  5.11561  0.61958  0.77255  0.48576  0.95510
    342   2.85232  4.22963  4.61574  4.03954  1.96544  3.98696  4.10917  2.10010  3.85844  1.98147  3.25328  4.05656  4.33343  3.98135  3.90724  3.29813  3.08206  2.19796  4.07106  2.07938    426 - -
          2.68618  4.42225  2.77519  2.73123  3.46354  2.40513  3.72494  3.29354  2.67741  2.69355  4.24690  2.90347  2.73739  3.18146  2.89801  2.37887  2.77519  2.98518  4.58477  3.61503
          0.01853  4.39327  5.11561  0.61958  0.77255  0.48576  0.95510
    343   2.51661  4.46596  3.59160  3.48666  4.83262  0.74539  4.66575  4.35263  3.72795  4.01933  4.83413  3.60774  3.97761  3.96674  4.00756  2.04409  3.04860  3.66135  6.13923  4.94480    427 - -
          2.68618  4.42225  2.77519  2.73123  3.46354  2.40513  3.72494  3.29354  2.67741  2.69355  4.24690  2.90347  2.73739  3.18146  2.89801  2.37887  2.77519  2.98518  4.58477  3.61503
          0.01853  4.39327  5.11561  0.61958  0.77255  0.48576  0.95510
    344   2.00151  4.23406  3.90889  3.33577  2.79674  2.46773  4.04041  2.64321  3.25048  1.99901  3.18739  3.62974  4.11248  3.50836  3.50772  3.00746  2.91528  2.25880  4.85413  3.64838    428 - -
          2.68618  4.42225  2.77519  2.73123  3.46354  2.40513  3.72494  3.29354  2.67741  2.69355  4.24690  2.90347  2.73739  3.18146  2.89801  2.37887  2.77519  2.98518  4.58477  3.61503
          0.01853  4.39327  5.11561  0.61958  0.77255  0.48576  0.95510
    345   3.44027  5.13201  4.21642  4.19408  5.26655  0.24368  5.24864  5.02571  4.44334  4.59857  5.60039  4.38353  4.53487  4.72712  4.59165  3.63149  3.95978  4.45283  6.19208  5.39657    429 - -
          2.68618  4.42225  2.77519  2.73123  3.46354  2.40513  3.72494  3.29354  2.67741  2.69355  4.24690  2.90347  2.73739  3.18146  2.89801  2.37887  2.77519  2.98518  4.58477  3.61503
          0.01853  4.39327  5.11561  0.61958  0.77255  0.48576  0.95510
    346   3.08960  4.41128  4.92775  4.35952  3.05081  4.38344  4.77650  1.71648  4.22180  1.64090  3.21313  4.48177  4.67851  4.37951  4.31602  3.71857  2.98355  1.26569  5.23555  4.07805    430 - -
          2.68618  4.42225  2.77519  2.73123  3.46354  2.40513  3.72494  3.29354  2.67741  2.69355  4.24690  2.90347  2.73739  3.18146  2.89801  2.37887  2.77519  2.98518  4.58477  3.61503
          0.01853  4.39327  5.11561  0.61958  0.77255  0.48576  0.95510
    347   0.46702  4.54579  4.08738  3.94110  4.66663  3.35035  4.88619  3.87982  3.97391  3.73320  4.72828  3.92850  4.14055  4.26781  4.16287  2.90300  3.21794  3.43447  6.03387  4.90934    431 - -
          2.68618  4.42225  2.77519  2.73123  3.46354  2.40513  3.72494  3.29354  2.67741  2.69355  4.24690  2.90347  2.73739  3.18146  2.89801  2.37887  2.77519  2.98518  4.58477  3.61503
          0.01853  4.39327  5.11561  0.61958  0.77255  0.48576  0.95510
    348   3.44066  4.74664  4.90949  4.44260  1.12722  4.47109  4.02267  2.74978  4.27556  1.62817  3.49249  4.35633  4.75558  4.29725  4.31005  3.80536  3.66076  2.88845  4.22020  2.15840    432 - -
          2.68618  4.42225  2.77519  2.73123  3.46354  2.40513  3.72494  3.29354  2.67741  2.69355  4.24690  2.90347  2.73739  3.18146  2.89801  2.37887  2.77519  2.98518  4.58477  3.61503
          0.01853  4.39327  5.11561  0.61958  0.77255  0.48576  0.95510
    349   0.46702  4.54579  4.08738  3.94110  4.66663  3.35035  4.88619  3.87982  3.97391  3.73320  4.72828  3.92850  4.14055  4.26781  4.16287  2.90300  3.21794  3.43447  6.03387  4.90934    433 - -
          2.68618  4.42225  2.77519  2.73123  3.46354  2.40513  3.72494  3.29354  2.67741  2.69355  4.24690  2.90347  2.73739  3.18146  2.89801  2.37887  2.77519  2.98518  4.58477  3.61503
          0.01853  4.39327  5.11561  0.61958  0.77255  0.48576  0.95510
    350   3.51692  4.80026  5.28254  4.70999  2.01621  4.79418  5.01512  2.23116  4.57103  0.83832  3.01001  4.87608  4.94765  4.56599  4.59837  4.14715  3.73117  2.27363  5.20830  4.07062    434 - -
          2.68618  4.42225  2.77519  2.73123  3.46354  2.40513  3.72494  3.29354  2.67741  2.69355  4.24690  2.90347  2.73739  3.18146  2.89801  2.37887  2.77519  2.98518  4.58477  3.61503
          0.01853  4.39327  5.11561  0.61958  0.77255  0.48576  0.95510
    351   2.73928  4.84999  2.92067  2.76327  4.65651  3.32007  4.15475  4.21592  3.06282  3.80988  4.64052  1.10389  3.99432  3.35779  3.48516  1.83389  3.14975  3.70189  5.92613  4.56059    435 - -
          2.68618  4.42225  2.77519  2.73123  3.46354  2.40513  3.72494  3.29354  2.67741  2.69355  4.24690  2.90347  2.73739  3.18146  2.89801  2.37887  2.77519  2.98518  4.58477  3.61503
          0.01853  4.39327  5.11561  0.61958  0.77255  0.48576  0.95510
    352   3.15937  5.79374  1.62031  1.03502  5.08759  3.42363  3.96677  4.62584  2.99015  4.09446  4.93565  2.87598  3.65096  3.12754  3.60308  3.03090  3.44747  4.17405  6.24047  4.71168    436 - -
          2.68618  4.42225  2.77519  2.73123  3.46354  2.40513  3.72494  3.29354  2.67741  2.69355  4.24690  2.90347  2.73739  3.18146  2.89801  2.37887  2.77519  2.98518  4.58477  3.61503
          0.01853  4.39327  5.11561  0.61958  0.77255  0.48576  0.95510
    353   3.43679  5.50921  3.97924  3.15747  5.07883  3.98998  3.80456  4.36767  1.23721  3.72502  4.61011  3.50395  4.32225  2.93152  1.10954  3.41330  3.55747  4.05444  5.69176  4.59706    437 - -
          2.68618  4.42225  2.77519  2.73123  3.46354  2.40513  3.72494  3.29354  2.67741  2.69355  4.24690  2.90347  2.73739  3.18146  2.89801  2.37887  2.77519  2.98518  4.58477  3.61503
          0.01853  4.39327  5.11561  0.61958  0.77255  0.48576  0.95510
    354   2.70016  4.36646  2.83199  3.09276  3.14123  3.70233  3.96753  2.77172  3.04041  2.00060  2.20645  3.47606  4.07783  3.33099  3.37122  2.95754  2.33658  2.58108  4.95435  3.73059    438 - -
          2.68618  4.42225  2.77519  2.73123  3.46354  2.40513  3.72494  3.29354  2.67741  2.69355  4.24690  2.90347  2.73739  3.18146  2.89801  2.37887  2.77519  2.98518  4.58477  3.61503
          0.01853  4.39327  5.11561  0.61958  0.77255  0.48576  0.95510
    355   2.12002  4.39109  3.76490  3.57284  4.70332  3.14978  4.63650  4.11937  3.66025  3.84613  4.68082  3.62902  3.94546  3.93552  3.92540  0.68204  2.97702  3.49862  6.05359  4.84920    439 - -
          2.68618  4.42225  2.77519  2.73123  3.46354  2.40513  3.72494  3.29354  2.67741  2.69355  4.24690  2.90347  2.73739  3.18146  2.89801  2.37887  2.77519  2.98518  4.58477  3.61503
          0.01853  4.39327  5.11561  0.61958  0.77255  0.48576  0.95510
    356   2.23590  4.24050  4.16047  3.58289  3.29923  3.84723  4.17341  2.40765  3.46430  1.53196  2.29357  3.81742  4.21675  3.69875  3.66511  2.82044  2.98943  2.36824  4.87238  3.68740    440 - -
          2.68618  4.42225  2.77519  2.73123  3.46354  2.40513  3.72494  3.29354  2.67741  2.69355  4.24690  2.90347  2.73739  3.18146  2.89801  2.37887  2.77519  2.98518  4.58477  3.61503
          0.01853  4.39327  5.11561  0.61958  0.77255  0.48576  0.95510
    357   2.04240  4.37274  3.76875  3.45515  4.66138  2.52883  4.51261  4.09719  3.50702  3.76490  4.56070  3.56106  3.90574  3.77391  3.82324  0.88775  2.58025  3.47287  5.98147  4.78519    441 - -
          2.68618  4.42225  2.77519  2.73123  3.46354  2.40513  3.72494  3.29354  2.67741  2.69355  4.24690  2.90347  2.73739  3.18146  2.89801  2.37887  2.77519  2.98518  4.58477  3.61503
          0.01853  4.39327  5.11561  0.61958  0.77255  0.48576  0.95510
    358   3.01154  4.36915  4.81905  4.22337  2.12273  4.21558  4.53879  1.84837  4.05880  1.55647  2.21024  4.32126  4.51358  4.16986  4.11409  3.53444  2.85825  2.26369  4.97228  3.84203    442 - -
          2.68618  4.42225  2.77519  2.73123  3.46354  2.40513  3.72494  3.29354  2.67741  2.69355  4.24690  2.90347  2.73739  3.18146  2.89801  2.37887  2.77519  2.98518  4.58477  3.61503
          0.01853  4.39327  5.11561  0.61958  0.77255  0.48576  0.95510
    359   2.11263  4.55343  3.35999  2.89484  3.29299  3.38522  3.99996  3.46725  2.90980  3.14006  3.99004  2.84931  3.93973  3.23094  3.31164  1.30920  2.92744  3.12090  5.40913  4.12076    443 - -
          2.68618  4.42225  2.77519  2.73123  3.46354  2.40513  3.72494  3.29354  2.67741  2.69355  4.24690  2.90347  2.73739  3.18146  2.89801  2.37887  2.77519  2.98518  4.58477  3.61503
          0.01853  4.39327  5.11561  0.61958  0.77255  0.48576  0.95510
    360   3.09590  4.46490  4.65240  4.12577  1.63509  4.17787  4.02811  2.58307  3.96861  2.28685  3.38980  4.13882  4.50885  4.07662  4.04852  3.49363  3.32415  2.07682  4.33741  1.64198    444 - -
          2.68618  4.42225  2.77519  2.73123  3.46354  2.40513  3.72494  3.29354  2.67741  2.69355  4.24690  2.90347  2.73739  3.18146  2.89801  2.37887  2.77519  2.98518  4.58477  3.61503
          0.01853  4.39327  5.11561  0.61958  0.77255  0.48576  0.95510
    361   2.45361  4.84727  3.04798  2.58949  4.32590  3.40986  3.82515  3.75772  2.62836  3.34532  4.14779  2.58415  3.90199  2.69009  3.08087  1.60078  2.25428  3.36995  5.56211  4.22581    445 - -
          2.68618  4.42225  2.77519  2.73123  3.46354  2.40513  3.72494  3.29354  2.67741  2.69355  4.24690  2.90347  2.73739  3.18146  2.89801  2.37887  2.77519  2.98518  4.58477  3.61503
          0.01853  4.39327  5.11561  0.61958  0.77255  0.48576  0.95510
    362   2.61221  5.07274  2.08221  2.37034  4.37203  3.45979  3.23505  3.82725  2.41543  3.13512  3.33616  2.87192  3.85719  2.20195  2.89803  2.66239  2.75451  3.43880  5.53279  4.15053    446 - -
          2.68618  4.42225  2.77519  2.73123  3.46354  2.40513  3.72494  3.29354  2.67741  2.69355  4.24690  2.90347  2.73739  3.18146  2.89801  2.37887  2.77519  2.98518  4.58477  3.61503
          0.01853  4.39327  5.11561  0.61958  0.77255  0.48576  0.95510
    363   2.19299  4.93495  3.09012  2.46468  4.19582  3.51901  3.69897  3.61248  2.35705  2.60467  4.00475  3.04109  3.90722  2.40637  2.12001  2.61755  2.93479  3.17020  5.41590  4.08616    447 - -
          2.68618  4.42225  2.77519  2.73123  3.46354  2.40513  3.72494  3.29354  2.67741  2.69355  4.24690  2.90347  2.73739  3.18146  2.89801  2.37887  2.77519  2.98518  4.58477  3.61503
          0.01853  4.39327  5.11561  0.61958  0.77255  0.48576  0.95510
    364   2.78887  4.17963  4.56455  3.96535  2.27261  3.95319  3.64338  1.75793  3.79416  1.82916  2.73546  4.04896  4.29701  3.94469  3.86560  3.26080  3.01940  2.03271  4.78104  3.60448    448 - -
          2.68618  4.42225  2.77519  2.73123  3.46354  2.40513  3.72494  3.29354  2.67741  2.69355  4.24690  2.90347  2.73739  3.18146  2.89801  2.37887  2.77519  2.98518  4.58477  3.61503
          0.01853  4.39327  5.11561  0.61958  0.77255  0.48576  0.95510
    365   2.37036  4.89947  3.04261  2.27992  4.14943  3.34034  3.69349  3.41663  2.48425  3.16442  3.97031  3.01282  3.88094  2.30150  2.95048  2.12839  2.72682  3.13865  5.39767  3.19010    449 - -
          2.68618  4.42225  2.77519  2.73123  3.46354  2.40513  3.72494  3.29354  2.67741  2.69355  4.24690  2.90347  2.73739  3.18146  2.89801  2.37887  2.77519  2.98518  4.58477  3.61503
          0.01853  4.39327  5.11561  0.61958  0.77255  0.48576  0.95510
    366   2.43131  5.09927  2.63485  2.39089  4.11830  3.11233  3.64377  3.87770  2.32595  3.39136  3.84895  2.73333  3.02345  2.66682  2.29877  2.42427  2.81524  3.47328  5.55143  4.16036    450 - -
          2.68618  4.42225  2.77519  2.73123  3.46354  2.40513  3.72494  3.29354  2.67741  2.69355  4.24690  2.90347  2.73739  3.18146  2.89801  2.37887  2.77519  2.98518  4.58477  3.61503
          0.01853  4.39327  5.11561  0.61958  0.77255  0.48576  0.95510
    367   2.57454  5.18041  2.84301  2.08684  4.51952  3.45958  3.64751  3.99404  1.74698  3.47762  4.22602  2.76807  3.85860  2.49048  2.58157  2.53427  2.79897  3.56856  5.61084  4.21345    451 - -
          2.68618  4.42225  2.77519  2.73123  3.46354  2.40513  3.72494  3.29354  2.67741  2.69355  4.24690  2.90347  2.73739  3.18146  2.89801  2.37887  2.77519  2.98518  4.58477  3.61503
          0.01853  4.39327  5.11561  0.61958  0.77255  0.48576  0.95510
    368   1.96569  4.37581  3.78371  3.40846  4.49779  3.17770  4.43239  3.88183  3.40771  3.58512  4.40596  3.54743  3.91507  3.69623  3.72938  1.31669  1.51473  3.34938  5.84184  4.63516    452 - -
          2.68618  4.42225  2.77519  2.73123  3.46354  2.40513  3.72494  3.29354  2.67741  2.69355  4.24690  2.90347  2.73739  3.18146  2.89801  2.37887  2.77519  2.98518  4.58477  3.61503
          0.01853  4.39327  5.11561  0.61958  0.77255  0.48576  0.95510
    369   2.87222  5.25965  3.11364  2.29386  4.63842  3.58813  3.69467  4.06774  1.41279  3.53059  4.31478  3.06603  3.97678  2.59525  2.26802  2.34590  3.08287  3.67355  5.62999  4.30956    453 - -
          2.68618  4.42225  2.77519  2.73123  3.46354  2.40513  3.72494  3.29354  2.67741  2.69355  4.24690  2.90347  2.73739  3.18146  2.89801  2.37887  2.77519  2.98518  4.58477  3.61503
          0.01853  4.39327  5.11561  0.61958  0.77255  0.48576  0.95510
    370   2.68924  4.30583  3.75253  3.17977  3.42276  3.71617  3.98795  2.16324  3.09531  2.07376  3.39649  3.53131  4.09031  2.56572  3.25530  2.97827  2.28365  2.18691  4.91218  3.69785    454 - -
          2.68618  4.42225  2.77519  2.73123  3.46354  2.40513  3.72494  3.29354  2.67741  2.69355  4.24690  2.90347  2.73739  3.18146  2.89801  2.37887  2.77519  2.98518  4.58477  3.61503
          0.01853  4.39327  5.11561  0.61958  0.77255  0.48576  0.95510
    371   2.84079  5.21388  3.13529  2.55310  4.58239  3.35043  3.68640  4.01136  1.67237  3.48785  4.27136  2.77457  3.96236  2.57970  1.88601  2.81600  2.51285  3.62219  5.59956  4.27743    455 - -
          2.68618  4.42225  2.77519  2.73123  3.46354  2.40513  3.72494  3.29354  2.67741  2.69355  4.24690  2.90347  2.73739  3.18146  2.89801  2.37887  2.77519  2.98518  4.58477  3.61503
          0.01853  4.39327  5.11561  0.61958  0.77255  0.48576  0.95510
    372   2.16168  4.77986  3.11750  2.47531  3.32912  3.15602  3.72869  3.40666  2.55399  2.88996  3.86424  3.07053  2.75352  2.54070  3.00585  2.57246  2.58938  3.10462  5.30510  3.98926    456 - -
          2.68618  4.42225  2.77519  2.73123  3.46354  2.40513  3.72494  3.29354  2.67741  2.69355  4.24690  2.90347  2.73739  3.18146  2.89801  2.37887  2.77519  2.98518  4.58477  3.61503
          0.01853  4.39327  5.11561  0.61958  0.77255  0.48576  0.95510
    373   2.57797  5.18868  2.14093  2.01813  4.51453  3.44505  3.66474  3.99185  2.42316  3.12905  4.23797  2.80999  2.77646  2.46908  2.83075  2.67235  2.94351  3.56964  5.63038  4.22273    457 - -
          2.68618  4.42225  2.77519  2.73123  3.46354  2.40513  3.72494  3.29354  2.67741  2.69355  4.24690  2.90347  2.73739  3.18146  2.89801  2.37887  2.77519  2.98518  4.58477  3.61503
          0.03494  4.39327  3.81790  0.61958  0.77255  0.48576  0.95510
    374   2.69236  4.68508  3.19158  3.04631  4.68207  0.81210  4.32258  4.10538  2.86891  3.76731  4.62807  3.38833  4.02130  3.56074  3.50119  2.82127  2.93789  3.60064  5.94868  4.69636    458 - -
          2.68618  4.42225  2.77519  2.73123  3.46354  2.40513  3.72494  3.29354  2.67741  2.69355  4.24690  2.90347  2.73739  3.18146  2.89801  2.37887  2.77519  2.98518  4.58477  3.61503
          0.06390  4.37717  3.00904  0.61958  0.77255  0.47089  0.97936
    375   2.70903  4.84298  2.97732  2.42036  3.44577  1.69948  3.77692  3.53284  2.60822  3.15268  3.98590  3.05660  3.92042  2.58130  3.05438  2.51462  2.96219  3.21508  5.40371  4.07546    459 - -
          2.68618  4.42225  2.77519  2.73123  3.46354  2.40513  3.72494  3.29354  2.67741  2.69355  4.24690  2.90347  2.73739  3.18146  2.89801  2.37887  2.77519  2.98518  4.58477  3.61503
          0.01936  4.34979  5.07213  0.61958  0.77255  0.54912  0.86147
    376   2.31053  5.06965  2.22906  2.39089  4.39033  3.20693  3.65026  3.85039  2.27106  3.37385  4.13822  2.93114  3.47774  2.76281  2.78352  2.18558  2.74675  3.31068  5.54224  4.15546    460 - -
          2.68618  4.42225  2.77519  2.73123  3.46354  2.40513  3.72494  3.29354  2.67741  2.69355  4.24690  2.90347  2.73739  3.18146  2.89801  2.37887  2.77519  2.98518  4.58477  3.61503
          0.03442  4.34979  3.86675  0.61958  0.77255  0.54912  0.86147
    377   2.66298  4.27622  3.72960  2.83092  3.02740  3.68407  3.92413  2.75203  3.07679  2.47386  3.20103  3.50006  4.05899  3.36244  3.23228  2.84449  2.79843  2.54267  1.99634  2.99450    461 - -
          2.68618  4.42225  2.77519  2.73123  3.46354  2.40513  3.72494  3.29354  2.67741  2.69355  4.24690  2.90347  2.73739  3.18146  2.89801  2.37887  2.77519  2.98518  4.58477  3.61503
          0.01966  4.33502  5.05737  0.61958  0.77255  0.53470  0.88151
    378   2.57349  4.90204  3.03202  2.11653  4.15486  3.47968  3.67925  3.41682  2.40416  3.16437  3.44216  3.00039  3.87094  1.97948  2.92006  2.68391  2.60280  2.96554  5.39525  4.05240    462 - -
          2.68618  4.42225  2.77519  2.73123  3.46354  2.40513  3.72494  3.29354  2.67741  2.69355  4.24690  2.90347  2.73739  3.18146  2.89801  2.37887  2.77519  2.98518  4.58477  3.61503
          0.01936  4.34979  5.07213  0.61958  0.77255  0.54912  0.86147
    379   2.67649  5.11501  2.64297  2.29672  4.43547  3.38230  3.64680  3.90199  1.88890  3.41218  4.17119  2.83290  3.53726  2.75601  2.88582  2.05328  2.63567  3.34501  5.56957  4.17525    463 - -
          2.68618  4.42225  2.77519  2.73123  3.46354  2.40513  3.72494  3.29354  2.67741  2.69355  4.24690  2.90347  2.73739  3.18146  2.89801  2.37887  2.77519  2.98518  4.58477  3.61503
          0.01936  4.34979  5.07213  0.61958  0.77255  0.44809  1.01846
    380   3.37568  4.60629  5.33069  4.83865  3.84831  4.90041  5.52492  1.33000  4.75207  2.15378  3.61194  5.01850  5.13778  4.98678  4.91577  4.30762  3.63200  0.87766  5.89880  4.70077    464 - -
          2.68618  4.42225  2.77519  2.73123  3.46354  2.40513  3.72494  3.29354  2.67741  2.69355  4.24690  2.90347  2.73739  3.18146  2.89801  2.37887  2.77519  2.98518  4.58477  3.61503
          0.01853  4.39327  5.11561  0.61958  0.77255  0.48576  0.95510
    381   2.66006  4.57634  2.88328  2.73762  3.76623  3.55950  3.81275  2.58859  2.72029  2.82066  3.68625  3.08741  2.62973  3.04795  3.13474  2.54904  2.54530  2.22576  5.14933  3.87690    465 - -
          2.68618  4.42225  2.77519  2.73123  3.46354  2.40513  3.72494  3.29354  2.67741  2.69355  4.24690  2.90347  2.73739  3.18146  2.89801  2.37887  2.77519  2.98518  4.58477  3.61503
          0.03506  4.39327  3.81268  0.61958  0.77255  0.48576  0.95510
    382   2.61817  4.79524  3.04813  2.70019  4.48230  1.39412  3.96360  3.92561  2.77152  3.51193  4.32049  2.64361  3.93031  3.13154  2.80106  2.21060  3.01034  3.48508  5.71200  4.39270    466 - -
          2.68618  4.42225  2.77519  2.73123  3.46354  2.40513  3.72494  3.29354  2.67741  2.69355  4.24690  2.90347  2.73739  3.18146  2.89801  2.37887  2.77519  2.98518  4.58477  3.61503
          0.01884  4.37705  5.09940  0.61958  0.77255  0.47079  0.97953
    383   2.48683  4.42740  3.70800  3.53333  4.66904  3.17501  4.61354  4.11406  3.61032  3.83641  4.69080  3.62078  3.96597  3.91446  3.87319  0.64056  2.78081  3.51313  6.02581  4.79596    467 - -
          2.68618  4.42225  2.77519  2.73123  3.46354  2.40513  3.72494  3.29354  2.67741  2.69355  4.24690  2.90347  2.73739  3.18146  2.89801  2.37887  2.77519  2.98518  4.58477  3.61503
          0.01853  4.39327  5.11561  0.61958  0.77255  0.48576  0.95510
    384   2.87337  5.41110  1.44787  2.04661  4.72840  2.90247  3.77242  4.22412  2.37603  3.70315  4.47683  2.89601  3.93202  2.64713  2.98457  2.71204  3.12225  3.79012  5.84418  4.40016    468 - -
          2.68618  4.42225  2.77519  2.73123  3.46354  2.40513  3.72494  3.29354  2.67741  2.69355  4.24690  2.90347  2.73739  3.18146  2.89801  2.37887  2.77519  2.98518  4.58477  3.61503
          0.01853  4.39327  5.11561  0.61958  0.77255  0.48576  0.95510
    385   1.70958  4.43969  3.47737  2.93237  3.66663  3.24458  3.91470  3.02953  2.89289  2.52581  3.62054  3.33830  3.98921  3.20903  3.26332  2.72841  2.11942  2.77855  5.08934  3.17708    469 - -
          2.68618  4.42225  2.77519  2.73123  3.46354  2.40513  3.72494  3.29354  2.67741  2.69355  4.24690  2.90347  2.73739  3.18146  2.89801  2.37887  2.77519  2.98518  4.58477  3.61503
          0.01853  4.39327  5.11561  0.61958  0.77255  0.48576  0.95510
    386   2.63573  4.69228  3.17169  2.82936  4.39014  3.34550  4.05424  3.77120  2.90273  3.44676  4.28267  1.19343  3.95191  3.24840  3.30593  2.61677  2.34821  3.05308  5.68357  4.37821    470 - -
          2.68618  4.42225  2.77519  2.73123  3.46354  2.40513  3.72494  3.29354  2.67741  2.69355  4.24690  2.90347  2.73739  3.18146  2.89801  2.37887  2.77519  2.98518  4.58477  3.61503
          0.01853  4.39327  5.11561  0.61958  0.77255  0.48576  0.95510
    387   1.24113  4.32458  3.89883  3.43813  4.01802  3.32472  4.32956  3.22582  3.38692  3.07228  3.96418  3.60526  3.98314  3.66727  3.68377  2.20441  2.57550  1.98084  5.45826  4.25401    471 - -
          2.68618  4.42225  2.77519  2.73123  3.46354  2.40513  3.72494  3.29354  2.67741  2.69355  4.24690  2.90347  2.73739  3.18146  2.89801  2.37887  2.77519  2.98518  4.58477  3.61503
          0.01853  4.39327  5.11561  0.61958  0.77255  0.48576  0.95510
    388   1.03286  4.35269  3.81721  3.53766  4.67563  1.78054  4.57688  4.11428  3.60869  3.79049  4.58875  3.59868  3.90916  3.85722  3.90452  2.02670  2.92074  3.47724  6.00788  4.82425    472 - -
          2.68618  4.42225  2.77519  2.73123  3.46354  2.40513  3.72494  3.29354  2.67741  2.69355  4.24690  2.90347  2.73739  3.18146  2.89801  2.37887  2.77519  2.98518  4.58477  3.61503
          0.01853  4.39327  5.11561  0.61958  0.77255  0.48576  0.95510
    389   2.34915  4.47885  3.40135  2.83973  3.64237  3.59299  3.84746  2.91942  2.80602  2.63535  3.58727  2.81200  3.98248  3.12475  3.19414  2.46961  2.11395  2.51108  5.05708  2.88209    473 - -
          2.68618  4.42225  2.77519  2.73123  3.46354  2.40513  3.72494  3.29354  2.67741  2.69355  4.24690  2.90347  2.73739  3.18146  2.89801  2.37887  2.77519  2.98518  4.58477  3.61503
          0.01853  4.39327  5.11561  0.61958  0.77255  0.48576  0.95510
    390   2.69054  4.38299  4.69442  4.10266  1.97892  4.17064  4.45828  2.46261  3.94962  1.28098  2.43179  4.23646  4.47358  4.07753  4.03560  3.48229  3.22577  2.37445  4.91577  3.60145    474 - -
          2.68618  4.42225  2.77519  2.73123  3.46354  2.40513  3.72494  3.29354  2.67741  2.69355  4.24690  2.90347  2.73739  3.18146  2.89801  2.37887  2.77519  2.98518  4.58477  3.61503
          0.01853  4.39327  5.11561  0.61958  0.77255  0.48576  0.95510
    391   2.68143  4.78509  3.10100  2.59929  4.04245  2.76481  3.77782  3.23237  2.60713  3.09603  3.93025  1.68913  3.92313  2.95591  3.04881  2.74555  2.59983  3.15141  5.35088  3.42907    475 - -
          2.68618  4.42225  2.77519  2.73123  3.46354  2.40513  3.72494  3.29354  2.67741  2.69355  4.24690  2.90347  2.73739  3.18146  2.89801  2.37887  2.77519  2.98518  4.58477  3.61503
          0.01853  4.39327  5.11561  0.61958  0.77255  0.48576  0.95510
    392   3.22246  4.53459  5.08778  4.50257  1.82808  4.48996  4.81939  1.62054  4.34714  1.54226  2.72057  4.60967  4.73485  4.41566  4.38277  3.82660  3.44770  1.95560  5.15524  4.04510    476 - -
          2.68618  4.42225  2.77519  2.73123  3.46354  2.40513  3.72494  3.29354  2.67741  2.69355  4.24690  2.90347  2.73739  3.18146  2.89801  2.37887  2.77519  2.98518  4.58477  3.61503
          0.01853  4.39327  5.11561  0.61958  0.77255  0.48576  0.95510
    393   3.44027  5.13201  4.21642  4.19408  5.26655  0.24368  5.24864  5.02571  4.44334  4.59857  5.60039  4.38353  4.53487  4.72712  4.59165  3.63149  3.95978  4.45283  6.19208  5.39657    477 - -
          2.68618  4.42225  2.77519  2.73123  3.46354  2.40513  3.72494  3.29354  2.67741  2.69355  4.24690  2.90347  2.73739  3.18146  2.89801  2.37887  2.77519  2.98518  4.58477  3.61503
          0.01853  4.39327  5.11561  0.61958  0.77255  0.48576  0.95510
    394   2.27556  4.13207  4.20387  3.61543  3.09902  3.56745  4.10413  2.39416  3.48593  1.82097  2.31613  3.79869  4.15900  3.69608  3.64654  2.78803  2.90779  2.07753  4.75553  3.56708    478 - -
          2.68618  4.42225  2.77519  2.73123  3.46354  2.40513  3.72494  3.29354  2.67741  2.69355  4.24690  2.90347  2.73739  3.18146  2.89801  2.37887  2.77519  2.98518  4.58477  3.61503
          0.01853  4.39327  5.11561  0.61958  0.77255  0.48576  0.95510
    395   2.60937  4.65617  3.18671  2.87222  4.44825  3.30877  4.10686  3.87335  2.97928  3.51439  4.33894  2.02535  3.94427  3.30726  3.38107  2.38510  1.27926  3.42245  5.73761  4.44264    479 - -
          2.68618  4.42225  2.77519  2.73123  3.46354  2.40513  3.72494  3.29354  2.67741  2.69355  4.24690  2.90347  2.73739  3.18146  2.89801  2.37887  2.77519  2.98518  4.58477  3.61503
          0.01853  4.39327  5.11561  0.61958  0.77255  0.48576  0.95510
    396   2.74929  4.20192  4.23709  3.66140  2.79193  3.84398  2.53305  2.24532  3.53138  2.20246  3.02051  3.82197  4.20757  3.72805  3.68804  3.13583  2.98039  2.40163  4.01822  1.99729    480 - -
          2.68618  4.42225  2.77519  2.73123  3.46354  2.40513  3.72494  3.29354  2.67741  2.69355  4.24690  2.90347  2.73739  3.18146  2.89801  2.37887  2.77519  2.98518  4.58477  3.61503
          0.01853  4.39327  5.11561  0.61958  0.77255  0.48576  0.95510
    397   1.05555  4.32126  4.03287  3.62985  4.08037  3.33463  4.48162  3.10322  3.57149  3.09176  4.02758  3.71660  4.02810  3.84699  3.82917  2.48869  2.95936  1.84703  5.55986  4.36209    481 - -
          2.68618  4.42225  2.77519  2.73123  3.46354  2.40513  3.72494  3.29354  2.67741  2.69355  4.24690  2.90347  2.73739  3.18146  2.89801  2.37887  2.77519  2.98518  4.58477  3.61503
          0.01853  4.39327  5.11561  0.61958  0.77255  0.48576  0.95510
    398   2.14547  4.21240  4.47949  3.88673  2.64607  3.96121  4.27926  2.28032  3.73727  1.47340  3.04405  4.01997  4.30471  3.90811  3.84673  3.26457  3.03547  2.03064  4.83217  3.46498    482 - -
          2.68618  4.42225  2.77519  2.73123  3.46354  2.40513  3.72494  3.29354  2.67741  2.69355  4.24690  2.90347  2.73739  3.18146  2.89801  2.37887  2.77519  2.98518  4.58477  3.61503
          0.01853  4.39327  5.11561  0.61958  0.77255  0.48576  0.95510
    399   2.65014  4.84297  2.93198  2.60751  4.43460  3.01998  3.88576  3.87974  2.71715  3.45903  4.25469  2.14066  3.90430  3.03805  3.18183  1.77107  2.00119  3.45372  5.66387  4.31976    483 - -
          2.68618  4.42225  2.77519  2.73123  3.46354  2.40513  3.72494  3.29354  2.67741  2.69355  4.24690  2.90347  2.73739  3.18146  2.89801  2.37887  2.77519  2.98518  4.58477  3.61503
          0.01853  4.39327  5.11561  0.61958  0.77255  0.48576  0.95510
    400   2.72437  5.22994  2.11031  2.25442  4.56778  3.44662  3.66653  4.05162  1.88203  3.52955  4.27697  2.72937  3.33240  2.40764  2.78647  2.61579  2.95854  3.61758  5.66114  4.24859    484 - -
          2.68618  4.42225  2.77519  2.73123  3.46354  2.40513  3.72494  3.29354  2.67741  2.69355  4.24690  2.90347  2.73739  3.18146  2.89801  2.37887  2.77519  2.98518  4.58477  3.61503
          0.01853  4.39327  5.11561  0.61958  0.77255  0.48576  0.95510
    401   2.73669  5.13866  2.92567  2.42749  4.45510  3.32376  2.48206  3.90961  2.35266  3.42570  4.19907  1.92306  3.89030  2.59280  2.72087  2.50369  2.87820  3.51692  5.58485  4.20880    485 - -
          2.68618  4.42225  2.77519  2.73123  3.46354  2.40513  3.72494  3.29354  2.67741  2.69355  4.24690  2.90347  2.73739  3.18146  2.89801  2.37887  2.77519  2.98518  4.58477  3.61503
          0.01853  4.39327  5.11561  0.61958  0.77255  0.48576  0.95510
    402   2.79685  4.39397  3.91778  3.35332  3.27958  3.81066  4.11306  2.69355  3.17869  1.28202  3.37340  3.67650  4.19570  3.51960  3.01156  3.10182  2.27487  2.55353  4.98456  3.77217    486 - -
          2.68618  4.42225  2.77519  2.73123  3.46354  2.40513  3.72494  3.29354  2.67741  2.69355  4.24690  2.90347  2.73739  3.18146  2.89801  2.37887  2.77519  2.98518  4.58477  3.61503
          0.01853  4.39327  5.11561  0.61958  0.77255  0.48576  0.95510
    403   2.45865  4.40027  3.73793  3.43050  4.53707  3.18581  4.47460  3.92277  3.44369  3.63957  4.47525  3.56466  3.93641  3.74806  3.74643  1.26687  1.30760  3.38537  5.88596  4.67154    487 - -
          2.68618  4.42225  2.77519  2.73123  3.46354  2.40513  3.72494  3.29354  2.67741  2.69355  4.24690  2.90347  2.73739  3.18146  2.89801  2.37887  2.77519  2.98518  4.58477  3.61503
          0.01853  4.39327  5.11561  0.61958  0.77255  0.48576  0.95510
    404   3.42795  4.69808  5.27278  4.71122  3.37277  4.78843  5.16931  1.14762  4.58143  1.46696  2.14651  4.88897  4.97111  4.65069  4.64685  4.15043  3.65527  2.05122  5.43203  4.36787    488 - -
          2.68618  4.42225  2.77519  2.73123  3.46354  2.40513  3.72494  3.29354  2.67741  2.69355  4.24690  2.90347  2.73739  3.18146  2.89801  2.37887  2.77519  2.98518  4.58477  3.61503
          0.01853  4.39327  5.11561  0.61958  0.77255  0.48576  0.95510
    405   2.56062  4.36317  3.65069  3.10877  3.58168  3.62274  4.00730  2.51460  3.05703  2.63316  3.54425  2.69893  4.05575  3.35745  3.38974  2.36907  2.82012  1.59320  5.04554  3.81803    489 - -
          2.68618  4.42225  2.77519  2.73123  3.46354  2.40513  3.72494  3.29354  2.67741  2.69355  4.24690  2.90347  2.73739  3.18146  2.89801  2.37887  2.77519  2.98518  4.58477  3.61503
          0.01853  4.39327  5.11561  0.61958  0.77255  0.48576  0.95510
    406   2.26551  4.48905  3.42678  2.87893  3.78055  2.84943  3.90860  3.13948  2.84806  2.84121  3.23981  3.29516  2.40235  3.16847  3.23941  2.77892  2.11552  2.52733  5.17948  3.92407    490 - -
          2.68618  4.42225  2.77519  2.73123  3.46354  2.40513  3.72494  3.29354  2.67741  2.69355  4.24690  2.90347  2.73739  3.18146  2.89801  2.37887  2.77519  2.98518  4.58477  3.61503
          0.01853  4.39327  5.11561  0.61958  0.77255  0.48576  0.95510
    407   2.60238  4.84940  3.07696  2.53964  4.11872  3.49057  3.72957  3.53074  2.52655  2.86183  3.65401  1.96200  3.89905  2.75228  2.97830  2.05569  2.74637  3.20587  5.38651  4.05762    491 - -
          2.68618  4.42225  2.77519  2.73123  3.46354  2.40513  3.72494  3.29354  2.67741  2.69355  4.24690  2.90347  2.73739  3.18146  2.89801  2.37887  2.77519  2.98518  4.58477  3.61503
          0.01853  4.39327  5.11561  0.61958  0.77255  0.48576  0.95510
    408   3.13136  4.48052  4.88158  4.29576  3.22836  4.35089  4.66000  2.08760  4.13598  1.04883  3.11193  4.43110  4.62600  4.25473  4.21208  3.67571  3.35819  1.71115  4.14844  3.92712    492 - -
          2.68618  4.42225  2.77519  2.73123  3.46354  2.40513  3.72494  3.29354  2.67741  2.69355  4.24690  2.90347  2.73739  3.18146  2.89801  2.37887  2.77519  2.98518  4.58477  3.61503
          0.01853  4.39327  5.11561  0.61958  0.77255  0.48576  0.95510
    409   1.61514  4.37232  3.76430  3.45808  4.68391  1.52736  4.52289  4.12951  3.52449  3.79121  4.58277  3.56117  3.90365  3.78341  3.84293  1.47861  2.87502  3.49014  6.00123  4.80487    493 - -
          2.68618  4.42225  2.77519  2.73123  3.46354  2.40513  3.72494  3.29354  2.67741  2.69355  4.24690  2.90347  2.73739  3.18146  2.89801  2.37887  2.77519  2.98518  4.58477  3.61503
          0.01853  4.39327  5.11561  0.61958  0.77255  0.48576  0.95510
    410   2.40773  4.22253  4.36602  3.78785  3.37284  3.95555  4.30439  1.42768  3.66319  2.17591  3.04031  3.97350  4.31614  3.88151  3.82968  3.02836  2.73304  1.91216  4.94665  3.75484    494 - -
          2.68618  4.42225  2.77519  2.73123  3.46354  2.40513  3.72494  3.29354  2.67741  2.69355  4.24690  2.90347  2.73739  3.18146  2.89801  2.37887  2.77519  2.98518  4.58477  3.61503
          0.01853  4.39327  5.11561  0.61958  0.77255  0.48576  0.95510
    411   3.44027  5.13201  4.21642  4.19408  5.26655  0.24368  5.24864  5.02571  4.44334  4.59857  5.60039  4.38353  4.53487  4.72712  4.59165  3.63149  3.95978  4.45283  6.19208  5.39657    495 - -
          2.68618  4.42225  2.77519  2.73123  3.46354  2.40513  3.72494  3.29354  2.67741  2.69355  4.24690  2.90347  2.73739  3.18146  2.89801  2.37887  2.77519  2.98518  4.58477  3.61503
          0.01853  4.39327  5.11561  0.61958  0.77255  0.48576  0.95510
    412   3.67406  4.92981  5.43152  4.85310  3.21190  5.00435  5.29088  2.07778  4.71122  0.72183  2.10460  5.08943  5.08236  4.68006  4.73562  4.37409  3.88130  2.51240  5.40222  4.42206    496 - -
          2.68618  4.42225  2.77519  2.73123  3.46354  2.40513  3.72494  3.29354  2.67741  2.69355  4.24690  2.90347  2.73739  3.18146  2.89801  2.37887  2.77519  2.98518  4.58477  3.61503
          0.01853  4.39327  5.11561  0.61958  0.77255  0.48576  0.95510
    413   2.47573  4.39407  3.78236  3.52896  4.51893  3.19572  4.54542  3.86242  3.53184  3.62616  4.48895  3.62025  3.96115  3.84772  3.79843  2.14441  0.80497  3.34999  5.89325  4.68434    497 - -
          2.68618  4.42225  2.77519  2.73123  3.46354  2.40513  3.72494  3.29354  2.67741  2.69355  4.24690  2.90347  2.73739  3.18146  2.89801  2.37887  2.77519  2.98518  4.58477  3.61503
          0.01853  4.39327  5.11561  0.61958  0.77255  0.48576  0.95510
    414   2.89596  5.38719  1.85374  1.98286  4.71646  3.42992  3.81432  4.20426  2.68451  3.70692  4.49648  2.90650  1.88992  2.94824  3.21802  2.57040  2.97061  3.78165  5.86767  4.42553    498 - -
          2.68618  4.42225  2.77519  2.73123  3.46354  2.40513  3.72494  3.29354  2.67741  2.69355  4.24690  2.90347  2.73739  3.18146  2.89801  2.37887  2.77519  2.98518  4.58477  3.61503
          0.01853  4.39327  5.11561  0.61958  0.77255  0.48576  0.95510
    415   3.16040  5.56766  0.72630  2.40222  5.05099  3.40830  4.12133  4.63427  3.23597  4.17703  5.07030  2.97290  4.09482  3.31821  3.85081  2.62594  3.51649  4.16387  6.28827  4.77940    499 - -
          2.68618  4.42225  2.77519  2.73123  3.46354  2.40513  3.72494  3.29354  2.67741  2.69355  4.24690  2.90347  2.73739  3.18146  2.89801  2.37887  2.77519  2.98518  4.58477  3.61503
          0.01853  4.39327  5.11561  0.61958  0.77255  0.48576  0.95510
    416   0.75689  4.32861  3.93153  3.66466  4.61704  3.13556  4.63593  3.97409  3.68483  3.72155  4.54926  3.66043  3.92492  3.94575  3.94014  1.98367  2.73997  3.39078  5.98118  4.80958    500 - -
          2.68618  4.42225  2.77519  2.73123  3.46354  2.40513  3.72494  3.29354  2.67741  2.69355  4.24690  2.90347  2.73739  3.18146  2.89801  2.37887  2.77519  2.98518  4.58477  3.61503
          0.01853  4.39327  5.11561  0.61958  0.77255  0.48576  0.95510
    417   2.32406  4.47632  3.54668  3.38865  4.65118  3.20590  4.53687  4.05940  3.50599  3.77474  4.63827  3.55768  0.80566  3.82232  3.78907  2.54381  3.03674  3.50084  5.99723  4.76844    501 - -
          2.68618  4.42225  2.77519  2.73123  3.46354  2.40513  3.72494  3.29354  2.67741  2.69355  4.24690  2.90347  2.73739  3.18146  2.89801  2.37887  2.77519  2.98518  4.58477  3.61503
          0.01853  4.39327  5.11561  0.61958  0.77255  0.48576  0.95510
    418   3.07890  5.69053  1.17007  2.30554  5.05308  3.40850  3.98736  4.59849  3.02293  4.08366  4.92825  1.64690  4.04405  3.15404  3.63295  2.79339  3.43286  4.13908  6.23223  4.70824    502 - -
          2.68618  4.42225  2.77519  2.73123  3.46354  2.40513  3.72494  3.29354  2.67741  2.69355  4.24690  2.90347  2.73739  3.18146  2.89801  2.37887  2.77519  2.98518  4.58477  3.61503
          0.01853  4.39327  5.11561  0.61958  0.77255  0.48576  0.95510
    419   3.23995  4.58632  4.73470  4.24269  1.29304  4.28337  3.96267  2.58910  4.08336  2.39485  3.54909  4.19950  4.60650  4.15818  4.14793  3.60675  3.46700  2.33507  4.21412  1.70371    503 - -
          2.68618  4.42225  2.77519  2.73123  3.46354  2.40513  3.72494  3.29354  2.67741  2.69355  4.24690  2.90347  2.73739  3.18146  2.89801  2.37887  2.77519  2.98518  4.58477  3.61503
          0.01853  4.39327  5.11561  0.61958  0.77255  0.48576  0.95510
    420   2.45483  4.64939  3.23582  2.69921  3.93251  3.49740  3.81872  3.31675  2.68033  2.97839  3.82625  3.04024  3.93200  2.50518  3.10457  2.28556  2.02779  2.32538  5.27593  3.98835    504 - -
          2.68618  4.42225  2.77519  2.73123  3.46354  2.40513  3.72494  3.29354  2.67741  2.69355  4.24690  2.90347  2.73739  3.18146  2.89801  2.37887  2.77519  2.98518  4.58477  3.61503
          0.01853  4.39327  5.11561  0.61958  0.77255  0.48576  0.95510
    421   3.27099  4.57621  5.11397  4.53793  1.82338  4.54989  4.86200  1.92381  4.39026  1.33922  3.12143  4.65717  4.78539  4.45994  4.43555  3.89108  3.49708  1.74043  5.18069  4.03867    505 - -
          2.68618  4.42225  2.77519  2.73123  3.46354  2.40513  3.72494  3.29354  2.67741  2.69355  4.24690  2.90347  2.73739  3.18146  2.89801  2.37887  2.77519  2.98518  4.58477  3.61503
          0.01853  4.39327  5.11561  0.61958  0.77255  0.48576  0.95510
    422   2.34584  4.68020  3.21812  2.75452  4.33101  2.23256  3.94662  3.75880  2.78295  3.36966  4.17645  3.18693  3.90060  2.75359  3.21770  1.70761  2.14333  3.34003  5.59956  4.29303    506 - -
          2.68618  4.42225  2.77519  2.73123  3.46354  2.40513  3.72494  3.29354  2.67741  2.69355  4.24690  2.90347  2.73739  3.18146  2.89801  2.37887  2.77519  2.98518  4.58477  3.61503
          0.01853  4.39327  5.11561  0.61958  0.77255  0.48576  0.95510
    423   2.69552  4.36123  4.82021  4.22993  2.41153  4.22795  4.56612  2.07771  4.07085  1.36192  2.86916  4.33154  4.53027  4.19536  4.13580  3.54892  3.23816  1.73217  5.01378  3.87565    507 - -
          2.68618  4.42225  2.77519  2.73123  3.46354  2.40513  3.72494  3.29354  2.67741  2.69355  4.24690  2.90347  2.73739  3.18146  2.89801  2.37887  2.77519  2.98518  4.58477  3.61503
          0.01853  4.39327  5.11561  0.61958  0.77255  0.48576  0.95510
    424   3.03274  5.26777  3.43013  2.78558  4.70917  3.72398  3.74404  4.08265  1.49330  3.54108  4.36579  3.23808  4.09772  2.86699  1.45293  2.68781  2.85063  3.72694  5.61744  4.38567    508 - -
          2.68618  4.42225  2.77519  2.73123  3.46354  2.40513  3.72494  3.29354  2.67741  2.69355  4.24690  2.90347  2.73739  3.18146  2.89801  2.37887  2.77519  2.98518  4.58477  3.61503
          0.01853  4.39327  5.11561  0.61958  0.77255  0.48576  0.95510
    425   3.35645  4.67369  5.07265  4.50840  1.25474  4.58105  4.74647  1.91085  4.35863  1.69477  2.46426  4.63757  4.80397  4.41542  4.41366  3.92031  3.57804  2.46204  5.02264  3.75975    509 - -
          2.68618  4.42225  2.77519  2.73123  3.46354  2.40513  3.72494  3.29354  2.67741  2.69355  4.24690  2.90347  2.73739  3.18146  2.89801  2.37887  2.77519  2.98518  4.58477  3.61503
          0.01853  4.39327  5.11561  0.61958  0.77255  0.48576  0.95510
    426   3.59266  5.22784  4.25803  4.19130  5.09386  3.88779  5.19517  4.81407  4.30127  4.36426  5.45541  4.43306  0.25554  4.67061  4.45863  3.78268  4.07811  4.39148  6.10005  5.23051    510 - -
          2.68618  4.42225  2.77519  2.73123  3.46354  2.40513  3.72494  3.29354  2.67741  2.69355  4.24690  2.90347  2.73739  3.18146  2.89801  2.37887  2.77519  2.98518  4.58477  3.61503
          0.01853  4.39327  5.11561  0.61958  0.77255  0.48576  0.95510
    427   3.69705  4.98468  4.82845  4.44947  2.09916  4.55707  3.80033  2.71219  4.28542  2.70247  3.95521  4.29525  4.86550  4.31021  4.34856  3.90628  3.92171  3.20822  3.96667  0.73413    511 - -
          2.68618  4.42225  2.77519  2.73123  3.46354  2.40513  3.72494  3.29354  2.67741  2.69355  4.24690  2.90347  2.73739  3.18146  2.89801  2.37887  2.77519  2.98518  4.58477  3.61503
          0.01853  4.39327  5.11561  0.61958  0.77255  0.48576  0.95510
    428   2.67273  4.64929  3.24111  2.67808  3.83165  3.55813  3.77348  3.22014  2.63208  2.67131  3.28657  2.73757  3.94351  2.81274  2.55753  2.77905  2.20556  2.95149  5.18705  2.65622    512 - -
          2.68618  4.42225  2.77519  2.73123  3.46354  2.40513  3.72494  3.29354  2.67741  2.69355  4.24690  2.90347  2.73739  3.18146  2.89801  2.37887  2.77519  2.98518  4.58477  3.61503
          0.01853  4.39327  5.11561  0.61958  0.77255  0.48576  0.95510
    429   3.41017  4.72122  4.93911  4.44907  1.03615  4.47137  4.11176  2.82020  4.27368  1.66816  3.15291  4.39160  4.74577  4.30123  4.30498  3.80483  3.62931  2.85333  3.44950  2.72723    513 - -
          2.68622  4.42229  2.77508  2.73127  3.46358  2.40495  3.72498  3.29358  2.67744  2.69344  4.24693  2.90350  2.73743  3.18150  2.89804  2.37890  2.77523  2.98522  4.58481  3.61507
          0.05830  2.87120        *  0.98411  0.46804  0.00000        *
//
