# Supplementary material for: Evolutionary Insight into the Functional Amyloids of the Pseudomonads
Source: PLoS One. 2013 Oct 7;8(10):e76630. doi: 10.1371/journal.pone.0076630 (PMC3792158; doi:10.1371/journal.pone.0076630)
Supplement: Table S1 — Fap Protein Homologs Identified within the Refseq Protein Database. Fap homologs were identified using PSI-Blast searches with the Fap proteins from P. aeruginosa PAO1 as query sequences as well as the created HMMs and manual examination of the surrounding gene neighborhoods. (XLSX) [file pone.0076630.s002.xlsx]

## Sheet: Combined
Homologs of the Pseudomonas Fap proteins identified within the Refseq protein database
Black: Homologs that were identifed using the HMMs and also found during the initial PSI-Blast search.
Blue: Homologs that were identifed using the HMMs but not found during the initial PSI-Blast search.
Red: Homologs that could only be identified by manual examination of coding sequences (CDS) in the genomic neighborhood the other fap homologs CDS
Latin name	FapA	FapB	FapC	FapD	FapE	FapF	Remarks
Acidithiobacillus caldus ATCC 51756	ZP_05291593	ZP_05291594	ZP_05291596	ZP_05291597	ZP_05291598	ZP_05291601	Transponase within operon (ZP_05291595)
Acidithiobacillus caldus SM-1	Absent	YP_004747858	YP_004747861	YP_004747862	YP_004747863	YP_004747850	Transposon integation within FapC (YP_004747858,YP_004747861). Extra FapBC (YP_004747859)
Acidithiobacillus thiooxidans ATCC 19377	ZP_09995622	ZP_09995621	ZP_09995620	ZP_09995619	ZP_09997606	ZP_09997607	Extra FapD (ZP_09995616)
Aeromonas caviae Ae398	Absent	ZP_08519626	ZP_08519625	ZP_08519624	ZP_08519623	ZP_08519622
Burkholderia gladioli BSR3	YP_004349418	YP_004349417	YP_004349416	YP_004349415	YP_004349414	YP_004349413	Extra FapBC (YP_004359640)
Burkholderia phytofirmans PsJN	YP_001896575	YP_001896576	YP_001896577	YP_001896578	YP_001896579	YP_001896580
Burkholderia pseudomallei DM98	ZP_02409085	ZP_02409084	ZP_02409080	ZP_02409079	ZP_02409078	ZP_02409076
Burkholderia sp. CCGE1002	YP_003605757	YP_003605758	YP_003605759	YP_003605760	YP_003605761	YP_003605762
Burkholderia sp. H160	ZP_03270698	ZP_03270699	ZP_03270700	ZP_03270701	ZP_03270702	ZP_03270743	Partial gene (Gap in shotgun library)
Burkholderia terrae BS001	ZP_10251890	ZP_10251889	ZP_10251888	ZP_10251887	ZP_10251886	ZP_10251885	Extra FapD (ZP_10255676) and FapF (ZP_10255678)
Burkholderia thailandensis Bt4	ZP_02387003	ZP_02387004	ZP_02387007	ZP_02387008	ZP_02387009	ZP_02387010
Burkholderia thailandensis E264	YP_441484	YP_441485	YP_441486	YP_441487	YP_441488	YP_441489	Extra FapA (ZP_05588094) FapB (ZP_05588093) FapC (ZP_05588092) FapD(ZP_05588091) FapE (ZP_05588090) FapF (ZP_05588089)
Burkholderia xenovorans LB400	YP_559972	YP_559973	YP_559974	YP_559975	YP_559976	YP_559977
Chromobacterium violaceum ATCC 12472	NP_900353	NP_900354	NP_900355	NP_900356	NP_900357	NP_900359
Cupriavidus basilensis OR16	ZP_09625743	ZP_09625742	ZP_09625741	ZP_09625740	ZP_09625739	ZP_09625738	Extra FapD (ZP_09625015,ZP_09628989) and FapF (ZP_09625013)
Desulfohalobium retbaense DSM 5692	Absent	YP_003199304	YP_003199305	YP_003199306	YP_003199307	YP_003199310
Halomonas elongata DSM 2581	YP_003898693	YP_003898692	YP_003898691	YP_003898690	YP_003898689	YP_003898688
Laribacter hongkongensis HLHK9	Absent	YP_002794165	YP_002796367	YP_002796366	YP_002796365	YP_002794164	fapB and fapF distant from the other genes. Extra FapBC (YP_002795406) FapE (YP_002794165) FapF (YP_002796632)
Methylophaga thiooxidans DMS010	ZP_05103229	ZP_05103237	ZP_05103220	ZP_05103213	ZP_05103206	ZP_05103195	All genes in a signle operon
Oxalobacteraceae bacterium IMCC9480	Absent	ZP_08274302	ZP_08274301	ZP_08274300	Absent	Absent	Gap in shotgun library. FapE is a parial CDS
Pseudomonas aeruginosa 2192	ZP_04933662	ZP_04933661	ZP_04933660	ZP_04933659	ZP_04933658	ZP_04933657
Pseudomonas aeruginosa 39016	ZP_07797127	ZP_07797128	ZP_07797129	ZP_07797130	ZP_07797131	ZP_07797132
Pseudomonas aeruginosa C3719	ZP_04928365	ZP_04928364	ZP_04928363	ZP_04928362	ZP_04928361	ZP_04928360
Pseudomonas aeruginosa DK2	YP_006483156	YP_006483157	YP_006483158	YP_006483159	YP_006483160	YP_006483161
Pseudomonas aeruginosa LESB58	YP_002440953	YP_002440954	YP_002440955	YP_002440956	YP_002440957	YP_002440958
Pseudomonas aeruginosa M18	YP_005975674	YP_005975675	YP_005975676	YP_005975677	YP_005975678	YP_005975679
Pseudomonas aeruginosa NCGM2.S1	YP_005981110	YP_005981109	YP_005981108	YP_005981107	YP_005981106	YP_005981105
Pseudomonas aeruginosa PAb1	ZP_06879112	ZP_06879113	ZP_06879114	ZP_06879115	ZP_06879116	ZP_06879117
Pseudomonas aeruginosa PACS2	ZP_01365303	ZP_01365302	ZP_01365301	ZP_01365300	ZP_01365299	ZP_01365298
Pseudomonas aeruginosa PAO1	NP_250646	NP_250645	NP_250644	NP_250643	NP_250642	NP_250641
Pseudomonas aeruginosa UCBPP-PA14	YP_791284	YP_791285	YP_791286	YP_791287	YP_791288	YP_791289
Pseudomonas brassicacearum subsp. brassicacearum NFM421	YP_004354422	YP_004354423	YP_004354424	YP_004354425	YP_004354426	YP_004354427
Pseudomonas chlororaphis O6	ZP_10175253	ZP_10175301	ZP_10175099	ZP_10175448	ZP_10175485	ZP_10175500
Pseudomonas entomophila L48	YP_608504	YP_608505	YP_608506	YP_608507	YP_608508	YP_608509
Pseudomonas fluorescens A506	YP_006324465	YP_006324466	YP_006324467	YP_006324468	YP_006324469	YP_006324470
Pseudomonas fluorescens F113	YP_005208084	YP_005208083	YP_005208082	YP_005208081	YP_005208080	YP_005208079
Pseudomonas fluorescens Pf-5	YP_260224	YP_260225	YP_260226	YP_260227	YP_260228	YP_260229
Pseudomonas fluorescens Pf0-1	YP_348329	YP_348328	YP_348327	YP_348326	YP_348325	YP_348324
Pseudomonas fluorescens SBW25	YP_002872284	YP_002872283	YP_002872282	YP_002872281	YP_002872280	YP_002872279
Pseudomonas fluorescens WH6	ZP_07775112	ZP_07775111	ZP_07775110	ZP_07775109	ZP_07775108	ZP_07775107
Pseudomonas putida F1	YP_001268147	YP_001268148	YP_001268149	YP_001268150	YP_001268151	YP_001268152
Pseudomonas putida GB-1	YP_001669153	YP_001669154	YP_001669155	YP_001669156	YP_001669157	YP_001669158
Pseudomonas putida BIRD-1	YP_005930694	YP_005930695	YP_005930696	YP_005930697	YP_005930698	YP_005930699
Pseudomonas putida KT2440	NP_745002	NP_745001	NP_745000	NP_744999	NP_744998	NP_744997
Pseudomonas putida S16	YP_004701963	YP_004701962	YP_004701961	YP_004701960	YP_004701959	YP_004701958
Pseudomonas putida W619	YP_001749623	YP_001749624	YP_001749625	YP_001749626	YP_001749627	YP_001749628
Pseudomonas sp. 2_1_26	ZP_09055489	ZP_09055488	ZP_09055487	ZP_09055486	ZP_09055485	ZP_09055484
Pseudomonas sp. M47T1	ZP_10148955	ZP_10148954	ZP_10148953	ZP_10148952	ZP_10148951	ZP_10148950
Pseudomonas sp. S9	ZP_09711307	ZP_09711308	ZP_09711309	ZP_09711310	ZP_09711311	ZP_09711312
Pseudomonas sp. TJI-51	ZP_08142076	ZP_08142077	Not annotated	ZP_08142079	ZP_08142080	ZP_08142081
Pseudomonas sp. UK4	ZP_04596552	ZP_04596553	ZP_04596554	ZP_04596555	ZP_04596556	ZP_04596557
Pseudomonas synxantha BG33R	ZP_10141793	ZP_10143040	ZP_10141134	ZP_10142607	ZP_10143218	ZP_10143189
Ralstonia pickettii 12D	YP_002983032	YP_002983031	YP_002983030	YP_002983029	YP_002983028	YP_002983027
Ralstonia pickettii 12J	YP_001900991	YP_001900990	YP_001900989	YP_001900988	YP_001900987	YP_001900986
Ralstonia sp. 5_2_56FAA	ZP_08893706	ZP_08893705	ZP_08893704	ZP_08893703	ZP_08893702	ZP_08893701
Ralstonia sp. 5_7_47FAA	ZP_07675257	ZP_07675258	ZP_07675259	ZP_07675260	ZP_07675261	ZP_07675262
Ralstonia sp. PBA	ZP_10363838	ZP_10363839	ZP_10363840	ZP_10363841	ZP_10363842	ZP_10363843
Rhodanobacter sp. 115	ZP_10189429	ZP_10189430	ZP_10189431	ZP_10189432	ZP_10189433	ZP_10189434	FapB contains elements of FapE, it is probably a chimera.
Shewanella denitrificans OS217	Absent	YP_563970	YP_563969	YP_563968	YP_563967	YP_563965	Insertion between fapE and fapF.
Shewanella woodyi ATCC 51908	Absent	YP_001762480	YP_001762479	YP_001762478	YP_001762477	YP_001762476	FapB contains elements of FapE, it is probably a chimera.
Stenotrophomonas maltophilia D457	YP_006184995	YP_006184996	YP_006184997	YP_006184998	YP_006184999	YP_006185000
Stenotrophomonas maltophilia JV3	YP_004792647	YP_004792648	YP_004792649	YP_004792650	YP_004792651	YP_004792652
Stenotrophomonas maltophilia K279a	YP_001972393	YP_001972394	YP_001972395	YP_001972396	YP_001972397	YP_001972398
Stenotrophomonas maltophilia R551-3	YP_002028475	YP_002028476	YP_002028477	YP_002028478	YP_002028479	YP_002028480
Stenotrophomonas sp. SKA14	Not annotated	ZP_05136040	ZP_05136281	ZP_05133455	ZP_05134457	ZP_05133562
Vibrio brasiliensis LMG 20546	Absent	ZP_08099425	ZP_08099426	ZP_08099427	ZP_08099428	ZP_08099429
